# Supplementary material for: Combined metabolome and transcriptome profiling provides insights into dynamic molecular control of lemon (Citrus Limon L.) peel development
Source: BMC Plant Biol. 2025 Nov 25;25:1638. doi: 10.1186/s12870-025-07674-5 (PMC12648855; doi:10.1186/s12870-025-07674-5)
Supplement: Supplementary file 1 — Supplementary Material 1. [file 12870_2025_7674_MOESM1_ESM.xlsx]

## Sheet: Table S1
	Table S1. List of all identified metabolites and their relative content in developing lemon peels at five different stages.
Index	Name	Formula	Molecular Weight	RT [min]	Class	C1-1	C1-2	C1-3	C1-4	C1-5	C1-6	C2-1	C2-2	C2-3	C2-4	C2-5	C2-6	C3-1	C3-2	C3-3	C3-4	C3-5	C3-6	C4-1	C4-2	C4-3	C4-4	C4-5	C4-6	C5-1	C5-2	C5-3	C5-4	C5-5	C5-6	Kegg_ID
Com_361_neg	D-(-)-Glutamine	C5 H10 N2 O3	146.069	1.333	--	5.31566e+07	1.25805e+08	2.33398e+08	1.52139e+08	5.25694e+08	8.52483e+07	1.69301e+08	2.13156e+08	2.61229e+08	4.77959e+08	4.16265e+08	1.68985e+08	3.24074e+08	2.92788e+08	4.85385e+08	3.70653e+08	4.48567e+08	2.98008e+08	2.58137e+08	4.1974e+08	1.95694e+08	1.46627e+08	2.19188e+08	2.15731e+08	2.06322e+08	2.29499e+08	2.1575e+08	2.21759e+08	2.44684e+08	2.2866e+08	--
Com_5565_neg	4-Acetyl-3-hydroxy-5-methylphenyl ¦Â-D-glucopyranoside	C15 H20 O8	328.116	3.029	--	160629	205405	134965	138811	212893	181154	145066	147720	245006	263665	197834	206972	451518	635470	1.07271e+06	521294	268174	455363	9.31107e+06	2.07967e+07	2.58713e+07	2.68933e+07	2.43945e+07	3.21464e+07	1.8621e+07	277669	544426	6.94959e+06	310507	432098	--
Com_8567_neg	Sucrose	C12 H22 O11	342.116	10.798	Organooxygen compounds	4.28368e+06	3.02653e+06	3.16582e+06	3.38623e+06	6.10596e+06	2.46765e+06	9.05211e+06	2.60784e+06	2.47744e+06	3.48417e+06	3.54197e+06	4.15018e+06	2.56892e+06	4.10231e+06	3.50277e+06	6.0866e+06	4.11804e+06	5.68046e+06	8.145e+06	5.7761e+06	9.2989e+06	4.89495e+06	7.74149e+06	6.12255e+06	1.39805e+07	3.1476e+06	1.61111e+06	1.85295e+07	1.07464e+07	1.37264e+07	cpd:C00089
Com_858_neg	D-(-)-Arabinose	C5 H10 O5	150.053	1.464	--	2.17429e+08	2.17156e+08	2.26477e+08	2.45564e+08	1.75548e+08	2.44948e+08	2.31583e+08	1.70201e+08	3.91091e+08	2.83855e+08	2.94763e+08	2.3661e+08	4.51521e+08	3.0725e+08	3.73882e+08	4.0998e+08	3.15619e+08	3.43276e+08	2.58957e+08	2.43118e+08	3.99322e+08	2.97458e+08	2.76277e+08	3.04604e+08	2.31878e+08	4.79766e+08	3.76313e+08	2.17094e+08	3.43281e+08	2.54972e+08	--
Com_113_neg	D-(-)-Fructose	C6 H12 O6	180.063	1.464	--	3.44703e+09	2.95717e+09	3.22085e+09	2.83198e+09	2.1783e+09	3.46248e+09	3.20764e+09	2.17941e+09	3.29812e+09	4.3585e+09	4.1557e+09	3.10354e+09	4.3402e+09	3.31408e+09	3.64982e+09	3.42748e+09	3.39204e+09	2.66003e+09	2.95157e+09	2.77362e+09	3.79606e+09	2.80578e+09	2.91197e+09	2.93451e+09	2.52815e+09	3.25089e+09	3.65875e+09	2.16589e+09	2.64687e+09	2.77716e+09	4.63272e+07
Com_210_neg	3-Coumaric acid	C9 H8 O3	164.047	6.969	Cinnamic acids and derivatives	6.94099e+08	5.08118e+08	5.37195e+08	5.88941e+08	5.57514e+08	5.93728e+08	1.5069e+08	5.12077e+08	2.03923e+08	1.94792e+08	1.32663e+08	2.35127e+08	6.08942e+07	8.72425e+07	5.84825e+07	7.21758e+07	6.21958e+07	6.79238e+07	4.02343e+07	5.5287e+07	5.15247e+07	4.77619e+07	4.53125e+07	6.35031e+07	5.47911e+07	4.77221e+07	4.06873e+07	5.48758e+07	5.67063e+07	4.10791e+07	--
Com_402_neg	¦Ä-Ribono-1,4-lactone	C5 H8 O5	148.037	1.454	--	7.3894e+08	6.97903e+08	6.33726e+08	7.02622e+08	6.73937e+08	7.18971e+08	9.0837e+08	3.30659e+08	8.14982e+08	8.49953e+08	8.93467e+08	6.64301e+08	8.62857e+08	7.62911e+08	2.91395e+08	3.44367e+08	6.26464e+08	2.83706e+08	6.49783e+08	5.79544e+08	6.83449e+08	5.79008e+08	6.28701e+08	5.95675e+08	3.54692e+08	7.52169e+08	5.31406e+08	3.92207e+08	5.19645e+08	4.25511e+08	--
Com_2612_neg	Citric acid	C6 H8 O7	192.027	9.286	Carboxylic acids and derivatives	1.60669e+07	1.10639e+07	1.12155e+07	9.98263e+06	2.32739e+07	1.38988e+07	1.13832e+07	1.31207e+07	1.90226e+07	1.30434e+07	1.65922e+07	1.46682e+07	4.69603e+07	3.6092e+07	3.95771e+07	4.03184e+07	4.51292e+07	4.91136e+07	6.19515e+07	1.06533e+08	6.70138e+07	8.19269e+07	6.85588e+07	9.36216e+07	8.56761e+07	9.17121e+07	6.13843e+07	9.56344e+07	9.01858e+07	4.63272e+07	cpd:C00158
Com_259_neg	Gluconic acid	C6 H12 O7	196.058	1.278	Organooxygen compounds	1.09166e+09	1.20699e+09	1.2535e+09	1.26419e+09	1.18359e+09	1.25111e+09	1.21021e+09	1.17035e+09	1.37233e+09	1.54921e+09	1.58723e+09	1.32713e+09	1.4327e+08	1.16194e+09	1.24907e+09	1.44758e+08	8.25273e+07	1.69379e+09	8.3539e+08	9.042e+07	1.57849e+08	1.02472e+09	9.85615e+08	1.12288e+09	6.64236e+08	1.48591e+08	1.4753e+09	7.36097e+07	1.41554e+09	1.13493e+09	--
Com_3104_neg	Citraconic acid	C5 H6 O4	130.026	1.153	Fatty Acyls	5.46545e+06	6.97489e+06	7.35333e+06	6.83637e+06	1.12424e+07	7.45128e+06	1.07314e+07	9.00583e+06	8.93913e+06	1.11598e+07	1.42657e+07	1.0958e+07	1.82178e+07	1.69893e+07	1.90138e+07	2.18568e+07	1.9619e+07	2.11353e+07	4.49419e+07	3.53879e+07	4.47636e+07	2.58929e+07	2.47848e+07	7.3851e+07	4.66404e+07	2.19358e+07	3.29831e+07	6.51317e+07	2.83814e+07	1.95594e+07	cpd:C02226
Com_3163_neg	Vanillic acid	C8 H8 O4	168.042	8.385	Benzene and substituted derivatives	4.4766e+07	3.87869e+07	2.73461e+07	3.45329e+07	3.46367e+07	4.03448e+07	1.99529e+07	2.83567e+07	3.44133e+07	2.40636e+07	2.53169e+07	2.68571e+07	9.0963e+06	7.4241e+06	9.73766e+06	9.12892e+06	8.74256e+06	6.56833e+06	7.52402e+06	8.82972e+06	7.58935e+06	5.81484e+06	7.91582e+06	6.98157e+06	8.02222e+06	8.47222e+06	9.24186e+06	7.8407e+06	8.59347e+06	8.21914e+06	cpd:C06672
Com_20121_neg	D-(+)-Malic acid	C4 H6 O5	134.021	8.464	Fatty Acyls	852266	851541	875287	565111	1.22761e+06	1.54496e+06	586255	765518	923853	553710	975132	750042	2.32427e+06	1.90063e+06	1.82596e+06	1.89183e+06	1.83064e+06	1.49707e+06	1.66135e+06	1.39818e+06	2.00102e+06	2.13047e+06	2.13607e+06	1.25e+06	1.17947e+06	1.16854e+06	1.19811e+06	783969	907239	1.48379e+06	--
Com_324_neg	D-(+)-Tryptophan	C11 H12 N2 O2	204.09	6.069	Indoles and derivatives	1.7344e+08	1.92944e+08	1.43777e+08	2.13272e+08	1.27833e+08	9.11114e+07	3.06745e+08	5.3676e+07	4.93226e+07	6.75945e+07	5.16367e+07	4.87753e+07	8.6824e+08	7.17839e+08	4.02258e+08	1.45521e+09	5.82617e+08	9.67502e+08	1.31263e+08	1.16822e+08	6.98878e+08	1.54072e+08	2.06655e+08	4.14617e+08	2.10735e+08	5.17663e+07	1.5758e+08	1.57873e+08	3.28297e+08	1.59121e+08	--
Com_7345_neg	D-Ribulose 5-phosphate	C5 H11 O8 P	230.019	1.232	Carbohydrates and carbohydrate conjugates	3.87926e+06	6.94472e+06	3.65148e+06	3.21272e+06	8.30385e+06	5.30651e+06	4.94173e+06	3.53855e+06	4.95937e+06	6.38153e+06	5.37551e+06	5.70367e+06	6.08669e+06	5.53344e+06	1.30864e+07	8.145e+06	1.13039e+07	3.17868e+06	2.2235e+06	1.62049e+06	1.88536e+06	2.13996e+06	2.77587e+06	2.41835e+06	2.33323e+06	2.07182e+06	2.31126e+06	2.20545e+06	1.4582e+06	6.55245e+06	cpd:C00199
Com_7446_neg	Geniposidic acid	C16 H22 O10	374.122	5.535	Prenol lipids	6.63448e+06	5.83663e+06	5.08434e+06	1.09514e+07	9.5335e+06	8.75906e+06	8.42007e+06	1.12376e+07	1.39513e+07	6.6441e+06	6.62681e+06	8.16901e+06	9.25388e+06	1.20716e+07	7.36554e+06	7.1826e+06	6.96334e+06	8.65914e+06	6.99624e+06	7.56262e+06	7.3194e+06	8.95907e+06	8.00964e+06	7.57257e+06	7.43469e+06	7.84445e+06	9.1692e+06	8.99714e+06	7.86445e+06	7.57153e+06	cpd:C11673
Com_436_neg	5,7-Dihydroxy-2-(3-hydroxy-4-methoxyphenyl)chroman-4-one	C16 H14 O6	302.078	9.603	--	2.02308e+08	1.07637e+08	4.73093e+07	3.16653e+08	2.37256e+08	2.22852e+08	2.65299e+08	3.20573e+08	5.34274e+08	4.34356e+08	4.64009e+08	3.28803e+08	7.44689e+08	7.58662e+08	9.89063e+08	6.99328e+08	9.48268e+08	8.67473e+08	4.85061e+08	6.07105e+08	5.81386e+08	6.48322e+08	3.77793e+08	5.00328e+08	5.54515e+08	7.94283e+08	9.22439e+08	3.53268e+08	4.50827e+08	4.52408e+08	--
Com_604_neg	(2R)-2,3-Dihydroxypropanoic acid	C3 H6 O4	106.027	1.301	--	5.71333e+07	4.81013e+07	1.82021e+07	1.6382e+07	9.94127e+06	1.22834e+07	2.765e+07	2.10824e+07	3.74737e+07	1.51129e+07	1.52726e+07	2.31956e+07	2.65774e+07	3.21751e+07	4.62497e+07	3.61996e+07	3.91831e+07	2.62056e+07	2.12936e+07	2.29746e+07	2.34932e+07	2.97685e+07	2.7186e+07	1.57972e+07	1.84197e+07	1.79963e+07	3.452e+07	1.375e+07	1.38078e+07	1.56355e+07	--
Com_2456_neg	D-Saccharic acid	C6 H10 O8	210.037	6.292	Organooxygen compounds	3.29347e+07	3.57042e+07	3.70402e+07	3.26937e+07	3.93943e+07	4.33697e+07	1.47928e+07	3.92054e+07	2.61049e+07	1.71655e+07	1.37511e+07	2.10389e+07	9.46733e+06	1.34646e+07	9.37806e+06	1.22325e+07	9.20127e+06	1.83201e+07	7.83369e+06	1.69329e+07	1.28475e+07	1.75593e+07	1.3657e+07	1.93617e+07	2.86532e+07	1.28368e+07	1.22691e+07	2.48259e+07	1.98297e+07	1.08053e+07	cpd:C00818
Com_19763_neg	N2-Methylguanosine	C11 H15 N5 O5	297.107	5.543	--	954434	1.30956e+06	1.15274e+06	1.35615e+06	987560	1.27258e+06	1.71183e+06	1.4502e+06	1.89885e+06	1.41358e+06	1.42304e+06	1.28164e+06	2.29624e+06	2.29955e+06	2.05746e+06	1.88426e+06	1.7861e+06	1.95848e+06	1.60718e+06	1.6284e+06	1.9314e+06	1.63909e+06	1.22733e+06	1.51008e+06	1.00964e+06	1.30566e+06	1.33499e+06	844910	1.15979e+06	1.57122e+06	--
Com_11768_neg	Uridine 5'-diphosphoglucuronic acid	C15 H22 N2 O18 P2	580.035	1.156	Pyrimidine nucleotides	1.76227e+06	5.35585e+06	4.01237e+06	1.21627e+06	1.10638e+06	2.47289e+06	2.09605e+06	4.0084e+06	2.18771e+06	1.90087e+06	2.37388e+06	1.56369e+06	1.32494e+06	1.26144e+06	1.42258e+06	1.44767e+06	1.98686e+06	1.94164e+06	834322	1.82815e+06	717891	2.13602e+06	1.53198e+06	1.53642e+06	1.93368e+06	1.57481e+06	1.57619e+06	1.79945e+06	2.38824e+06	1.4962e+06	--
Com_184_neg	D-(-)-Lyxose	C5 H10 O5	150.053	1.322	--	1.09642e+09	8.72732e+08	1498195667	1.51118e+09	1.24243e+09	1.60773e+09	1.03551e+09	8.54132e+08	1.86353e+09	1.59075e+09	1.88942e+09	1.54291e+09	1.84226e+09	1.57477e+09	1.63823e+09	2.02154e+09	1.93528e+09	2.568e+09	1.35487e+09	1.27862e+09	1.55655e+09	1.26651e+09	1.20431e+09	1.70968e+09	1.16542e+09	2.27346e+09	1.96604e+09	1.03254e+09	2.00395e+09	1.75236e+09	--
Com_199_neg	cis-Aconitic acid	C6 H6 O6	174.016	1.456	Carboxylic acids and derivatives	1.69176e+09	1.72904e+09	1.53908e+09	1.67513e+09	1.53423e+09	1.50928e+09	1.13439e+09	1.39475e+09	1.91693e+09	1.31579e+09	2.5407e+09	1.43404e+09	1.59866e+09	1.63111e+09	1.1495e+09	8.3615e+08	1.18578e+09	1.25053e+09	1.57255e+09	1.80011e+09	4.43922e+08	1.34897e+09	1.62619e+09	1.41679e+09	1.01494e+09	1.51055e+09	1.1713e+09	1.12871e+09	1.06528e+09	1.18071e+09	cpd:C00417
Com_8677_neg	(¡À)-Abscisic acid	C15 H20 O4	264.136	8.75	--	5.17077e+06	5.49412e+06	5.10211e+06	5.88288e+06	6.4988e+06	3.32018e+06	5.86268e+06	4.2127e+06	3.30106e+06	5.3933e+06	9.32671e+06	6.58515e+06	8.32661e+06	9.40839e+06	6.58511e+06	8.36255e+06	6.66652e+06	7.027e+06	8.69011e+06	7.25518e+06	1.1701e+07	9.02377e+06	1.07863e+07	7.72542e+06	1.4625e+07	1.17983e+07	1.27509e+07	1.42213e+07	1.14036e+07	1.56861e+07	--
Com_3150_neg	N-Acetyl-L-phenylalanine	C11 H13 N O3	207.089	2.131	Carboxylic acids and derivatives	5.14311e+07	4.4355e+07	5.56013e+07	4.3915e+07	3.41993e+07	9.77647e+06	6.68573e+07	5.58099e+07	4.7507e+07	4.05109e+07	2.79251e+07	3.03661e+07	6.75204e+07	4.22679e+07	4.36593e+07	4.67137e+07	2.21355e+07	4.39599e+07	2.67918e+07	4.25154e+07	4.91726e+07	6.20071e+07	4.2005e+07	4.15907e+07	3.26025e+07	2.82885e+07	2.87483e+07	2.50557e+07	3.88776e+07	3.79009e+07	cpd:C03519
Com_20_neg	¦Á,¦Á-Trehalose	C12 H22 O11	342.116	1.405	--	2.74978e+09	2.16906e+09	2.9414e+09	2.08599e+09	1.85122e+09	2.3252e+09	3.81213e+09	4.01883e+09	4.55228e+09	4.71034e+09	6.40588e+09	4.73369e+09	1.4462e+10	1.24694e+10	1.56274e+10	1.38386e+10	1.13675e+10	1.07377e+10	2.10547e+10	1.7661e+10	1.62912e+10	1.68284e+10	1.90302e+10	1.31968e+10	11439348725	16362418568	1.53325e+10	13432821900	10663296017	1.03992e+10	cpd:C01083
Com_1978_neg	Eriocitrin	C27 H32 O15	596.176	11.572	Naphthalenes	2.83303e+07	1.58601e+07	1.86059e+07	1.07842e+07	6.66333e+07	2.80525e+07	2.43752e+07	2.84733e+07	2.68139e+07	1.77591e+07	2.90571e+07	2.37444e+07	1.07897e+08	1.07587e+08	1.30795e+08	1.12991e+08	1.27087e+08	1.03954e+08	1.124e+08	1.19468e+08	1.0921e+08	1.17974e+08	1.1897e+08	1.0899e+08	1.15034e+08	1.35632e+08	1.38254e+08	1.21749e+08	1.50804e+08	1.41915e+08	cpd:C09732
Com_38_neg	DL-Malic acid	C4 H6 O5	134.021	1.207	Hydroxy acids and derivatives	5.30602e+08	1.3469e+09	6.55323e+08	3.87531e+08	7.18919e+08	5.51921e+08	2.2699e+09	1.50335e+09	3.02716e+09	1.04924e+09	1.38861e+09	8.9855e+08	8.64671e+09	5.82951e+09	1.02768e+10	6.42892e+09	5.80125e+09	2.05288e+09	3.5635e+09	1.20544e+09	4.64006e+09	5.41004e+09	5.04055e+09	2.94478e+09	2.1889e+09	3.61388e+09	5.96388e+09	1.50381e+09	1.65824e+09	4.8373e+09	--
Com_2443_neg	3,4,5-trihydroxycyclohex-1-ene-1-carboxylic acid	C7 H10 O5	174.053	1.258	_	4.91271e+07	6.06922e+07	4.68279e+07	6.176e+07	6.20888e+07	6.07995e+07	5.09903e+07	6.1423e+07	5.91729e+07	7.04476e+07	6.24771e+07	6.59642e+07	6.67537e+07	5.40989e+07	5.48386e+07	5.26023e+07	6.56274e+07	6.87414e+07	4.03322e+07	4.06591e+07	6.98154e+07	4.65446e+07	5.15331e+07	5.07882e+07	1.80835e+07	8.12259e+07	6.47975e+07	4.52266e+07	6.07765e+07	4.23878e+07	--
Com_701_neg	Uridine 5'-diphosphogalactose	C15 H24 N2 O17 P2	566.056	1.238	Pyrimidine nucleotides	2.64729e+08	2.27816e+08	2.6881e+08	2.295e+08	2.83087e+08	2.83375e+08	2.14644e+08	2.36242e+08	2.48726e+08	2.88671e+08	3.01273e+08	2.6228e+08	1.31587e+08	1.23742e+08	1.4937e+08	1.17903e+08	1.56746e+08	1.57084e+08	1.39222e+08	1.57392e+08	1.05504e+08	9.34165e+07	1.20667e+08	8.47382e+07	9.91714e+07	1.44457e+08	1.38018e+08	1.09101e+08	1.55844e+08	1.64121e+08	--
Com_5018_neg	D-myo-Inositol 1,4-bisphosphate	C6 H14 O12 P2	339.996	1.132	Organooxygen compounds	3.70529e+06	3.80845e+06	9.18979e+06	3.51242e+06	3.77646e+06	6.41861e+06	1.37394e+07	8.94812e+06	4.20071e+06	4.93538e+06	1.1962e+07	6.06772e+06	4.74038e+06	1.19891e+07	8.8299e+06	1.50923e+07	1.26141e+07	2.12354e+07	8.81292e+06	1.36301e+07	8.70649e+06	1.64375e+07	1.57337e+07	1.37963e+07	3.72567e+07	7.88554e+06	4.4822e+06	8.52476e+06	1.03427e+07	6.65299e+06	cpd:C01220
Com_2737_neg	Ethyl-¦Â-D-glucuronide	C8 H14 O7	222.074	1.268	--	4.46686e+07	3.12298e+07	3.57241e+07	3.77412e+07	3.07491e+07	5.03044e+07	5.79595e+07	3.48347e+07	4.54145e+07	4.7914e+07	6.69836e+07	3.38576e+07	6.06374e+07	6.40244e+07	7.59027e+07	6.68935e+07	8.46293e+07	8.08694e+07	6.92926e+07	1.00532e+08	5.50052e+07	4.59916e+07	5.01115e+07	6.12285e+07	5.56818e+07	8.15232e+07	7.10028e+07	5.61929e+07	6.3346e+07	5.15773e+07	--
Com_434_neg	Gallic acid	C7 H6 O5	170.021	6.018	Benzene and substituted derivatives	4.71743e+08	6.93695e+08	6.58261e+08	4.31359e+08	4.32515e+08	4.33364e+08	8.82331e+08	5.882e+08	4.13976e+08	7.89656e+08	4.17167e+08	4.39485e+08	4.56597e+08	1.10546e+08	2.6251e+08	3.58703e+08	2.93749e+08	3.61271e+08	1.58458e+08	1.62638e+08	3.45825e+08	3.44951e+08	3.72145e+08	3.11106e+08	1.72166e+08	1.85151e+08	1.65451e+08	1.22922e+08	1.27241e+08	1.88237e+08	cpd:C01424
Com_3969_neg	Cholic acid	C24 H40 O5	408.288	12.538	Steroids and steroid derivatives	121678	150102	101155	125101	135458	657776	180460	98407.6	138676	159450	487543	110419	178835	166482	437762	186136	356629	232572	216195	247318	169455	196546	163740	181716	128705	255358	429187	179760	162384	237592	cpd:C00695
Com_9391_neg	4-Pyridoxic acid	C8 H9 N O4	183.053	6.007	Pyridines and derivatives	4.502e+06	4.33959e+06	4.62494e+06	3.9032e+06	5.67141e+06	4.1349e+06	4.01913e+06	3.80927e+06	5.34913e+06	4.80858e+06	5.06731e+06	4.3864e+06	1.34416e+07	9.24727e+06	1.39665e+07	1.07424e+07	1.04512e+07	1.4038e+07	9.04879e+06	1.07096e+07	1.00872e+07	8.1676e+06	6.45413e+06	7.78163e+06	7.36482e+06	1.07203e+07	7.24108e+06	8.48183e+06	8.73364e+06	8.40812e+06	cpd:C00847
Com_4_neg	Neohesperidin	C28 H34 O15	610.19	9.603	Flavonoids	1.09061e+10	1.08652e+10	1.00406e+10	1.28891e+10	1.31574e+10	1.21808e+10	1.16327e+10	1.31651e+10	2.15443e+10	18816942206	2.0513e+10	1.43015e+10	3.39563e+10	3.26952e+10	4.39466e+10	3.05202e+10	41003751593	3.67865e+10	2.37736e+10	2.75825e+10	2.57884e+10	2.89431e+10	2.73149e+10	22867222501	2.43276e+10	3.63024e+10	3.93721e+10	1.63239e+10	2.89425e+10	1.9008e+10	cpd:C09806
Com_5099_neg	Esculin	C15 H16 O9	340.079	6.792	Coumarins and derivatives	1.30447e+07	1.36379e+07	1.51575e+07	1.11037e+07	1.83427e+07	1.23439e+07	6.79721e+06	1.07182e+07	9.75284e+06	7.84886e+06	6.60616e+06	8.00156e+06	9.13285e+06	9.13868e+06	8.62385e+06	7.89535e+06	9.35928e+06	1.85825e+07	8.85972e+06	9.57603e+06	8.21771e+06	9.70417e+06	5.00163e+06	7.16151e+06	6.65228e+06	6.58586e+06	7.08735e+06	5.73278e+06	6.62137e+06	7.15433e+06	cpd:C09264
Com_1_neg	D-(-)-Quinic acid	C7 H12 O6	192.063	1.286	--	2.7439e+10	3.14701e+10	2.6183e+10	3.53745e+10	3.18673e+10	2.8625e+10	4.29597e+10	3.17351e+10	44718957973	4.55486e+10	5.00499e+10	4.02412e+10	9.41061e+09	3.51929e+10	2.90353e+10	2.33489e+10	3.24593e+10	32247957184	6.30193e+09	5.41044e+09	7.00956e+09	7.24498e+09	2.56242e+10	1.83132e+10	1.92708e+10	4.56386e+10	5.28173e+10	2.18629e+10	3.49912e+10	1.89606e+10	--
Com_3807_neg	Guanosine	C10 H13 N5 O5	283.092	3.378	Purine nucleosides	1.78177e+07	1.47061e+07	1.72382e+07	1.79431e+07	2.61961e+07	2.05581e+07	1.96787e+07	2.34149e+07	2.13996e+07	2.16967e+07	1.74488e+07	1.76504e+07	9.75123e+06	9.99441e+06	4.98338e+06	6.95732e+06	6.99946e+06	6.74384e+06	4.47991e+06	5.44235e+06	6.18104e+06	7.40582e+06	6.57607e+06	4.06238e+06	6.63744e+06	1.76593e+07	1.41085e+07	1.03983e+07	1.20633e+07	9.96984e+06	cpd:C00387
Com_1343_neg	4-Hydroxycoumarin	C9 H6 O3	162.031	8.78	Cinnamyl alcohols	2.32695e+07	2.11313e+07	2.67327e+07	1.73566e+07	6.8055e+07	3.50754e+07	4.87961e+07	5.2685e+07	9.57892e+07	3.21538e+07	4.17742e+07	7.6783e+07	3.53661e+07	3.61109e+07	2.13329e+07	2.34929e+07	3.08922e+07	4.4001e+07	2.95735e+07	4.47979e+07	2.26557e+07	4.47155e+07	3.45372e+07	2.86229e+07	4.43222e+07	7.31218e+07	8.67028e+07	6.60562e+07	6.67068e+07	3.58426e+07	cpd:C20414
Com_2569_neg	Naringenin	C15 H12 O5	272.069	10.625	Flavonoids	3.64282e+07	3.09932e+07	3.31292e+07	1.97352e+07	2.38593e+07	3.01052e+07	3.5273e+06	9.95124e+06	1.7637e+06	3.62062e+06	1.29374e+06	4.54319e+06	1.49428e+06	589334	652299	967684	276752	289476	1.60451e+06	2.04859e+06	844871	460527	740770	1.88595e+06	855787	527121	908075	1.76778e+06	855318	816145	cpd:C00509
Com_460_neg	L-Aspartic acid	C4 H7 N O4	133.037	1.26	Carboxylic acids and derivatives	1.5332e+07	5.38771e+07	6.18095e+07	3.11889e+07	5.43679e+07	5.66679e+07	1.27708e+08	9.23624e+07	1.09526e+08	1.64228e+08	2.10959e+08	6.45785e+07	5.38289e+08	4.49469e+08	6.98522e+08	6.91971e+08	1.1237e+08	3.34483e+08	4.70855e+08	5.69208e+08	5.48908e+08	3.04922e+08	5.55044e+08	4.2903e+08	6.53753e+08	4.54429e+08	5.40237e+08	6.62324e+08	8.07659e+07	7.01361e+08	cpd:C00049
Com_265_neg	DL-Arginine	C6 H14 N4 O2	174.111	1.645	--	5.49055e+06	5.3754e+06	4.85246e+06	6.7985e+06	1.36321e+07	7.13782e+06	1.44481e+07	4.58878e+06	1.47521e+07	7.28007e+06	5.95901e+06	4.51888e+06	1.51174e+07	8.73765e+06	1.93783e+07	3.83423e+07	1.32119e+07	1.09289e+07	1.49988e+07	2.59276e+07	1.41162e+07	1.12235e+07	1.23019e+07	8.85268e+06	2.34614e+07	3.56342e+07	3.643e+07	4.08723e+07	2.98942e+07	2.26886e+07	--
Com_12093_neg	Sinapinic acid	C11 H12 O5	224.068	3.241	Cinnamic acids and derivatives	422786	557018	486342	554535	679627	697806	776046	530922	725666	786822	812970	556986	3.63124e+06	3.8646e+06	5.46736e+06	2.91005e+06	973572	762223	1.78399e+06	991778	4.80582e+06	1.24381e+06	4.06096e+06	910553	879629	936431	3.42215e+06	863732	846641	1.85725e+06	--
Com_1973_neg	Jasmonic acid	C12 H18 O3	210.125	9.352	Fatty Acyls	668482	3.67041e+06	2.83133e+06	1.35981e+06	1.63326e+06	2.33535e+06	1.49473e+07	9.60665e+06	2.26653e+07	2.62011e+07	4.36826e+07	3.71112e+07	4.21317e+07	6.27678e+07	3.15365e+07	1.34318e+07	2.39636e+07	4.55127e+06	3.95062e+06	871566	4.53157e+06	1.17962e+07	1.0528e+07	1.30599e+07	2.47804e+07	2.21863e+07	5.41191e+07	877495	1.22723e+07	1.12486e+07	cpd:C08491
Com_237_neg	Naringin	C27 H32 O14	580.18	9.372	Flavonoids	2.90112e+08	3.03387e+08	3.73794e+08	3.47877e+08	2.76963e+08	1.85449e+08	4.9214e+08	2.49542e+08	3.17221e+08	4.85091e+08	5.31641e+08	3.59717e+08	1.21366e+09	1.36601e+09	9.86522e+08	1.61612e+09	1.41795e+09	6.42291e+08	1.69814e+09	1.83583e+09	9.91519e+08	1.05986e+09	1.40287e+09	1.39417e+09	1.88411e+09	8.45534e+08	8.89002e+08	8.40795e+08	8.21498e+08	1.71295e+09	cpd:C09789
Com_40_neg	Rutin	C27 H30 O16	610.154	9.269	Flavonoids	2.66147e+09	1.71111e+09	1.20985e+09	4.59684e+09	819977388	2.92784e+09	7.31014e+08	1.87651e+09	3.65878e+09	3.07715e+08	2.63775e+08	2.15642e+09	1.58719e+09	1.41637e+09	2.2464e+09	2.94346e+09	2.97767e+09	6.71243e+09	1.07532e+09	1.30402e+09	2.62943e+09	1.1758e+09	6.04452e+08	1.76479e+09	3.6194e+08	1.30737e+09	1.0524e+09	2.75251e+08	1.31189e+09	4.19628e+08	cpd:C05625
Com_5299_neg	UDP-N-acetylglucosamine	C17 H27 N3 O17 P2	607.083	1.255	Pyrimidine nucleotides	1.30912e+07	8.23852e+06	1.20772e+07	9.64973e+06	1.41997e+07	1.31749e+07	1.49487e+07	1.17939e+07	1.1111e+07	1.16613e+07	1.32388e+07	1.11342e+07	2.71927e+07	2.71893e+07	2.22342e+07	2.97121e+07	2.45245e+07	2.33775e+07	1.83124e+07	1.99291e+07	1.27937e+07	1.12943e+07	1.33123e+07	1.33827e+07	6.68828e+06	9.5835e+06	8.96758e+06	6.81954e+06	1.29165e+07	1.34876e+07	cpd:C00043
Com_1873_neg	D-Raffinose	C18 H32 O16	504.169	1.406	Organooxygen compounds	3.58301e+07	2.70173e+07	3.68332e+07	2.68882e+07	2.755e+07	4.52676e+07	5.76458e+07	2.58643e+07	6.86806e+07	3.73331e+07	4.56124e+07	5.64989e+07	9.73192e+07	8.69542e+07	1.08988e+08	1.2384e+08	7.16025e+07	8.90623e+07	8.97382e+07	1.27591e+08	7.98473e+07	1.33328e+08	1.1381e+08	1.24169e+08	1.20796e+08	1.38452e+08	1.39928e+08	5.127e+07	6.05077e+07	1.18951e+08	--
Com_682_neg	L-Serine	C3 H7 N O3	105.042	1.34	Carboxylic acids and derivatives	8.90349e+07	1.2475e+08	1.69867e+08	1.11486e+08	2.39311e+08	1.79307e+08	1.87109e+08	1.796e+08	2.70357e+08	2.88505e+08	2.81396e+08	1.89058e+08	9.93683e+07	1.1884e+08	1.27869e+08	1.59392e+08	1.2725e+08	2.00029e+08	1.3556e+08	1.85926e+08	1.21881e+08	9.85342e+07	1.4076e+08	1.60836e+08	1.37607e+08	1.0581e+08	9.60691e+07	1.18848e+08	1.22908e+08	1.1649e+08	cpd:C00065
Com_1734_neg	Quercetin-3¦Â-D-glucoside	C21 H20 O12	464.096	9.454	--	2.37454e+07	1.808e+07	1.20149e+07	4.01438e+07	2.29721e+07	1.20336e+08	1.20052e+07	1.83346e+07	1.32454e+08	9.52652e+06	9.00517e+06	2.83463e+07	1.6806e+07	1.81009e+07	1.57519e+07	2.54241e+07	1.93874e+07	1.73235e+07	1.22496e+07	1.11929e+07	1.92147e+07	1.64839e+07	1.59219e+07	1.82745e+07	9.23165e+06	7.18759e+06	7.5746e+06	3.94833e+06	5.26384e+06	7.05386e+06	--
Com_1105_neg	Uridine	C9 H12 N2 O6	244.07	2.2	Pyrimidine nucleosides	4.36168e+07	3.40443e+07	4.82512e+07	4.56486e+07	1.48493e+08	1.09374e+08	9.85108e+07	9.76289e+07	1.2461e+08	8.17635e+07	9.74504e+07	8.0443e+07	1.33679e+08	1.46502e+08	4.74672e+07	8.67806e+07	8.20827e+07	9.028e+07	5.56472e+07	7.06153e+07	8.58868e+07	9.87697e+07	9.2681e+07	5.04136e+07	1.09466e+08	3.12392e+08	1.61881e+08	1.21114e+08	2.08783e+08	1.37621e+08	cpd:C00299
Com_5626_neg	3,5-Dicaffeoylquinic acid	C25 H24 O12	516.128	8.854	Alcohols and polyols	1.16817e+07	1.52106e+06	1.74224e+06	1.4202e+07	2.52543e+07	2.02274e+07	1.27261e+06	632114	1.45365e+06	674860	1.02595e+07	8.13784e+06	2.11505e+06	4.5359e+06	2.25765e+06	2.15295e+06	2.29768e+06	2.18627e+06	2.25021e+06	2.25263e+06	2.29599e+06	1.92906e+06	1.93312e+06	2.21242e+06	989378	2.24784e+06	1.76611e+06	2.68505e+06	2.2667e+06	2.02072e+06	--
Com_5016_neg	L-lysine	C6 H14 N2 O2	146.105	1.63	Carboxylic acids and derivatives	4.52704e+06	4.16473e+06	4.79607e+06	4.84295e+06	8.2139e+06	6.28498e+06	1.79104e+07	5.24794e+06	8.51872e+06	1.31993e+07	1.14375e+07	9.12783e+06	1.35592e+07	1.17099e+07	1.5066e+07	1.8864e+07	2.0836e+07	1.37325e+07	1.40576e+07	1.99868e+07	1.12112e+07	7.92817e+06	1.09693e+07	1.42011e+07	1.4727e+07	1.81751e+07	1.19518e+07	2.3894e+07	2.60941e+07	1.9687e+07	--
Com_3922_neg	13,14-dihydro-15-keto-tetranor Prostaglandin D2	C16 H26 O5	280.171	13.51	--	263539	278643	490995	335839	444734	396483	659472	551546	483065	430089	521785	495484	472227	704687	623841	892206	803663	953146	1.30106e+06	3.49653e+06	782725	568268	688669	866187	1.24205e+06	1.53629e+06	4.2155e+06	4.92703e+06	6.08218e+07	4.95225e+06	--
Com_14425_neg	Inosine diphosphate	C10 H14 N4 O11 P2	428.013	1.434	Purine nucleotides	3.27158e+06	1.81608e+06	2.61593e+06	2.101e+06	5.37125e+06	3.37208e+06	3.92417e+06	4.60797e+06	2.82888e+06	2.75637e+06	5.21668e+06	2.69728e+06	1.89114e+06	1.62406e+06	2.03234e+06	1.71971e+06	1.94983e+06	1.66295e+06	1.96134e+06	1.74345e+06	1.76697e+06	1.64362e+06	1.88167e+06	1.60589e+06	1.52295e+06	1.78643e+06	1.92018e+06	1.62273e+06	1.6445e+06	1.53795e+06	cpd:C00104
Com_22341_neg	N'-(benzoyloxy)-2-(2,2-dichlorocyclopropyl)ethanimidamide	C12 H12 Cl2 N2 O2	287.029	7.321	--	1.08238e+06	872443	706226	445983	768792	814720	809834	697112	500526	660908	778464	548055	1.8031e+06	1.40893e+06	1.43482e+06	1.54241e+06	1.86152e+06	993207	1.39937e+06	1.49175e+06	1.13099e+06	1.33005e+06	809179	1.13721e+06	936244	1.77301e+06	2.33608e+06	754802	1.46477e+06	1.30832e+06	--
Com_7362_neg	Azelaic acid	C9 H16 O4	188.105	9.497	Fatty Acyls	7.77568e+06	9.97393e+06	8.92482e+06	9.42887e+06	1.3611e+07	1.33239e+07	8.88548e+06	1.16358e+07	1.03612e+07	1.0266e+07	1.27318e+07	1.30502e+07	2.52624e+07	2.15793e+07	1.51989e+07	1.21292e+07	1.84584e+07	1.2675e+07	1.08636e+07	1.86355e+07	1.02535e+07	1.30723e+07	1.29071e+07	1.45e+07	1.0419e+07	1.14141e+07	1.1003e+07	8.9851e+06	1.03624e+07	1.03717e+07	cpd:C08261
Com_458_neg	1-Methylxanthine	C6 H6 N4 O2	166.047	1.448	Imidazopyrimidines	1.48376e+08	2.15207e+08	7.23289e+08	5.93371e+08	5.46415e+08	2.63479e+08	4.10224e+08	2.93291e+08	4.45925e+08	6.51891e+08	6.19358e+08	4.67153e+08	5.76767e+08	4.5956e+08	5.6382e+08	5.24665e+08	5.44869e+08	3.8987e+08	3.77785e+08	4.48433e+08	4.73528e+08	3.50724e+08	4.23715e+08	4.60666e+08	3.04288e+08	7.05084e+08	4.35734e+08	3.24216e+08	5.53545e+08	4.09532e+08	cpd:C16358
Com_7138_neg	Tricin 4'-O-(syringyl alcohol) ether	C26 H24 O10	496.137	9.974	--	1.94682e+06	1.9777e+06	1.99972e+06	2.43675e+06	1.60878e+06	1.9966e+06	6.5247e+06	3.99752e+06	3.74313e+06	2.17184e+06	2.59788e+06	7.04742e+06	1.99252e+07	1.67256e+07	1.9767e+07	1.80015e+07	1.6067e+07	2.1235e+07	1.669e+07	1.49693e+07	1.52747e+07	2.0184e+07	1.75702e+07	1.47283e+07	1.40563e+07	1.98229e+07	2.0203e+07	1.58721e+07	2.32393e+07	1.75104e+07	--
Com_21205_neg	LPS 18:1	C24 H46 N O9 P	523.291	14.113	--	343085	344710	168594	665240	288263	240641	259751	528603	285793	612736	410449	813110	3.90771e+06	2.06806e+06	2.13782e+06	1.24205e+06	2.00451e+06	2.02182e+06	595485	1.05918e+06	851996	782557	468111	1.29376e+06	1.09437e+06	1.92886e+06	2.60706e+06	796133	1.6139e+06	782116	--
Com_2398_neg	11-dehydro Thromboxane B2	C20 H32 O6	404.205	8.454	--	4.21219e+06	3.9726e+06	4.49096e+06	7.31003e+06	4.31013e+06	4.77556e+06	8.79042e+06	1.34937e+07	2.6174e+07	1.78114e+07	2.20218e+07	2.95691e+07	1.32736e+08	1.14176e+08	8.08594e+07	8.96645e+07	8.68253e+07	8.44415e+07	4.68775e+07	9.75276e+07	9.52107e+07	7.0712e+07	5.18507e+07	5.23297e+07	5.31764e+07	7.16284e+07	5.33804e+07	3.06072e+07	4.34082e+07	4.68282e+07	--
Com_2418_neg	cis-2-Decenoic acid	C10 H18 O2	170.13	11.56	Fatty Acyls	1.98569e+06	2.39404e+06	2.34141e+06	1.09472e+06	4.61307e+06	3.2536e+06	3.56e+06	4.91142e+06	8.2282e+06	3.84933e+06	3.184e+06	6.95687e+06	8.79328e+07	4.44236e+07	1.59147e+07	4.11472e+07	1.07901e+07	1.78412e+07	1.13715e+08	9.56008e+07	1.10227e+08	5.68943e+07	3.19228e+07	8.05506e+07	9.0222e+07	1.0312e+07	9.44739e+07	8.88451e+07	4.73303e+07	3.89094e+07	--
Com_262_neg	3-Furoic acid	C5 H4 O3	112.016	1.218	Furans	1.52718e+07	1.77777e+07	1.84689e+07	1.84147e+07	2.25271e+07	1.98757e+07	3.80464e+07	8.44551e+06	1.52874e+07	3.48716e+07	5.82391e+07	2.71669e+07	3.61793e+08	3.17084e+08	3.48755e+08	3.56058e+08	3.14261e+08	3.81745e+08	4.36776e+08	1.08228e+09	1.07785e+09	6.96072e+07	8.17819e+08	1.71277e+09	2.06944e+08	4.7067e+08	5.8955e+08	1.16111e+09	5.79421e+08	4.01422e+08	--
Com_8406_neg	LPG 17:0	C23 H47 O9 P	498.296	14.177	--	2.35375e+06	6.51003e+06	1.86597e+06	1.35204e+07	3.73023e+06	1.67383e+06	9.861e+06	3.96286e+06	4.58001e+06	7.16832e+06	8.11771e+06	8.42476e+06	7.30051e+06	8.73945e+06	7.37772e+06	3.99551e+06	3.69688e+06	3.59241e+06	2.23804e+06	899637	2.8999e+06	5.05621e+06	1.36633e+06	1.88939e+06	2.29811e+06	1.49071e+07	1.47906e+07	716199	5.11784e+06	5.34569e+06	--
Com_10734_neg	Salvianolic acid A	C26 H22 O10	494.12	5.796	--	123164	137045	119369	107854	116850	148161	159219	282852	477057	238905	204686	158086	5.99792e+06	8.20407e+06	2.86756e+06	5.31598e+06	2.83569e+06	1.12367e+07	3.32242e+06	4.32537e+06	6.12434e+06	4.54132e+06	3.96666e+06	3.2633e+06	1.62987e+06	2.21371e+06	2.06092e+06	1.36178e+06	2.13059e+06	2.06944e+06	cpd:C10492
Com_3567_neg	6-Hydroxymethylherniarin	C11 H10 O4	206.058	8.566	--	2.24133e+07	2.39782e+07	1.9836e+07	1.13653e+07	2.43217e+07	1.17895e+07	1.03391e+07	1.65561e+07	1.17328e+07	1.79943e+07	1.8251e+07	3.11564e+07	1.46669e+06	2.07865e+06	982051	1.40969e+06	1.61653e+06	1.48184e+06	1.5945e+06	1.36633e+06	1.53553e+06	2.46361e+06	1.6882e+06	1.82711e+06	926158	2.05851e+06	2.83124e+06	4.57708e+06	1.88128e+06	1.01914e+06	--
Com_9993_neg	LPG 15:0	C21 H43 O9 P	470.265	13.724	--	3.10258e+06	2.05443e+06	3.28516e+06	4.44604e+06	4.30754e+06	2.32688e+06	1.26182e+06	7.26691e+06	4.02387e+06	1.59765e+06	1.49125e+06	5.76424e+06	3.69593e+06	3.82882e+06	1.1337e+06	1.79426e+06	2.06587e+06	4.34213e+06	868379	1.22797e+06	1.1259e+06	2.59338e+06	1.0898e+06	1.14512e+06	764272	5.11717e+06	3.85905e+06	1.04135e+06	3.73313e+06	1.15603e+06	--
Com_10378_neg	4-tert-butylphenol	C10 H14 O	150.104	12.506	Benzene and substituted derivatives	2.74649e+06	2.43163e+06	3.15269e+06	1.89222e+06	3.0692e+06	3.63584e+06	5.14491e+06	6.19263e+06	3.89957e+06	5.56604e+06	5.43641e+06	6.4737e+06	1.02717e+07	1.31253e+07	7.1993e+06	7.00666e+06	7.33841e+06	1.01272e+07	8.49849e+06	7.92397e+06	9.33927e+06	9.99395e+06	7.62123e+06	7.04621e+06	7.31641e+06	5.81014e+06	8.30956e+06	7.9981e+06	1.07964e+07	7.44363e+06	--
Com_1959_neg	Coumarin 6	C20 H18 N2 O2 S	350.11	1.511	--	1.02698e+08	1.1149e+08	1.01818e+08	8.77505e+07	8.55077e+07	9.17597e+07	8.16202e+07	5.7306e+07	5.26864e+07	7.8827e+07	6.22847e+07	5.4263e+07	3.82095e+07	4.54706e+07	3.64399e+07	4.22933e+07	3.6052e+07	2.81838e+07	4.36491e+07	3.99797e+07	4.61893e+07	3.7131e+07	4.17444e+07	4.40255e+07	4.16535e+07	2.84724e+07	2.57916e+07	2.77146e+07	2.81022e+07	5.39227e+07	--
Com_19440_neg	delta-Hexanolactone	C6 H10 O2	114.068	8.311	Lactones	2.63642e+06	2.59155e+06	2.55118e+06	2.13212e+06	1.92229e+06	1.9915e+06	1.56027e+06	1.54865e+06	1.09104e+06	1.47299e+06	1.33827e+06	1.51449e+06	877933	916374	921939	883293	1.35257e+06	784040	1.14643e+06	927296	1.33797e+06	769543	914257	850903	928839	940106	1.05241e+06	892833	826261	1.28005e+06	--
Com_14728_neg	Flavin Adenine Dinucleotide	C27 H33 N9 O15 P2	785.158	6.941	Flavin nucleotides	1.55377e+06	1.27842e+06	2.191e+06	1.50797e+06	2.4445e+06	1.9224e+06	1.13958e+06	2.15455e+06	1.76616e+06	1.62495e+06	1.31368e+06	2.22014e+06	1.07591e+06	1.20883e+06	731266	1.7175e+06	851388	1.3806e+06	1.12738e+06	1.03305e+06	1.06293e+06	2.51548e+06	1.27495e+06	1.3434e+06	1.38166e+06	1.55732e+06	1.98429e+06	1.06877e+06	1.76045e+06	1.35899e+06	cpd:C00016
Com_4529_neg	Maltotriitol	C18 H34 O16	506.185	1.372	--	3.21197e+06	3.75719e+06	4.14491e+06	4.97515e+06	2.36261e+06	2.94604e+06	7.25133e+06	7.49862e+06	1.46459e+07	6.32359e+06	8.8439e+06	7.70324e+06	3.79224e+07	2.58733e+07	2.36829e+07	1.87066e+07	1.44943e+07	3.20193e+07	3.3976e+07	2.21931e+07	2.90343e+07	3.84555e+07	1.97856e+07	2.12534e+07	1.61834e+07	5.2104e+07	3.66735e+07	1.87474e+07	3.03367e+07	2.30742e+07	--
Com_8355_neg	Pelargonin chloride	C27 H31 Cl O15	630.136	9.124	--	3.36205e+06	1.48978e+06	2.22333e+06	2.95294e+06	1.04334e+06	3.08032e+06	4.04816e+06	3.83882e+06	6.13855e+06	3.96534e+06	4.93588e+06	5.45864e+06	1.69352e+07	1.12781e+07	1.92809e+07	1.54481e+07	1.26344e+07	1.5607e+07	1.14695e+07	1.04051e+07	1.68644e+07	9.75396e+06	8.31458e+06	1.18644e+07	1.01076e+07	1.2072e+07	1.34941e+07	9.69835e+06	1.22149e+07	1.11801e+07	--
Com_20428_neg	LPS 16:0	C22 H44 N O9 P	497.276	14.106	--	852225	694127	387633	824257	912534	656583	833471	1.11979e+06	779579	1.67091e+06	1.4869e+06	1.02971e+06	831751	658815	839508	420536	584746	419056	311221	386005	427287	346369	462258	1.18218e+06	564974	966493	1.16552e+06	597627	493520	429260	--
Com_2230_neg	LPC 16:0	C24 H50 N O7 P	555.354	14.911	--	9.22852e+07	4.92598e+07	1.79549e+07	6.21662e+07	6.87353e+07	2.99019e+07	2.18935e+07	2.56726e+07	2.10416e+07	4.59397e+07	5.10824e+07	5.08367e+07	4.5439e+07	3.5027e+07	7.58102e+07	2.28667e+07	2.51479e+07	1.52829e+07	4.69706e+07	5.04826e+07	5.85928e+07	3.72071e+07	2.81396e+07	7.66319e+07	7.97933e+07	2.82688e+07	5.06072e+07	6.30953e+07	4.62315e+07	2.80107e+07	--
Com_20764_neg	Tetracycline	C22 H24 N2 O8	888.319	5.456	Tetracyclines	43705.9	60634.5	45995.9	75373.9	67007.7	56724.5	381417	48141.8	64130.1	80481.2	159586	253721	1.12666e+06	1.99088e+06	1.98979e+06	2.22318e+06	1.75608e+06	1.33858e+06	914532	1.76925e+06	2.16311e+06	1.71866e+06	1.0727e+06	2.03132e+06	2.24254e+06	492343	543986	1.64745e+06	1.05341e+06	3.1925e+06	cpd:C06570
Com_5805_neg	N1-(1,3-benzodioxol-5-yl)-2-[(1-methyl-1H-imidazol-2-yl)thio]acetamide	C13 H13 N3 O3 S	291.069	10.856	--	2.67595e+06	1.38628e+06	1.57955e+06	2.0439e+06	1.04598e+06	1.4141e+06	3.95001e+06	3.44152e+06	6.17193e+06	2.57084e+06	3.39436e+06	3.52546e+06	1.83249e+07	2.02849e+07	2.74863e+07	1.43461e+07	1.94798e+07	2.46405e+07	2.76721e+07	2.2357e+07	2.59301e+07	2.78467e+07	1.87419e+07	2.77425e+07	1.93015e+07	1.54705e+07	1.19388e+07	1.83774e+07	1.6781e+07	2.8794e+07	--
Com_1503_neg	N-[5-(trifluoromethyl)-2-pyridinyl]benzenesulfonamide	C12 H9 F3 N2 O2 S	302.034	2.068	--	1.39599e+07	3.21483e+07	1.4039e+07	2.63636e+07	3.27129e+07	3.36696e+07	2.78481e+07	3.37973e+07	4.51852e+07	3.148e+07	1.88848e+07	1.67405e+07	1.48413e+08	1.65027e+08	8.60554e+07	1.03104e+08	4.21269e+07	7.4448e+07	4.41829e+07	3.87628e+07	7.21382e+07	1.81063e+08	1.01285e+08	6.71357e+07	4.56532e+07	5.63415e+07	1.16664e+08	8.138e+07	4.53402e+07	6.11282e+07	--
Com_4547_neg	Toosendanin	C30 H38 O11	574.241	10.965	--	3.86077e+06	7.08704e+06	6.50075e+06	2.38134e+07	2.95775e+07	5.53291e+06	2.28619e+07	3.33373e+07	1.23616e+07	1.3086e+07	1.10381e+07	3.70145e+06	3.75828e+06	3.51713e+06	3.86522e+06	1.15614e+07	5.03134e+06	2.40729e+06	1.0644e+07	1.32881e+07	1.07704e+07	3.96254e+06	5.42234e+06	1.12811e+07	3.03533e+07	2.00675e+06	409129	3.63903e+07	1.56107e+07	2.78058e+07	--
Com_10626_neg	Petunidin-3-O-glucoside chloride	C22 H23 Cl O12	514.088	9.789	--	816513	688798	1.00504e+06	1.63075e+06	1.7909e+06	4.89445e+06	1.56901e+06	4.68893e+06	4.67121e+06	2.06165e+06	1.77153e+06	5.0025e+06	1.62917e+06	1.05386e+06	2.8132e+06	2.76284e+06	2.52758e+06	3.36276e+06	1.2775e+06	1.44235e+06	1.21434e+06	2.23839e+06	1.62743e+06	1.85581e+06	3.5607e+06	5.08455e+06	8.51297e+06	3.19523e+06	4.03311e+06	3.46213e+06	--
Com_4803_neg	¦´-Aminobutyric acid (GABA)	C4 H9 N O2	103.063	1.269	--	9.82344e+06	1.02998e+07	1.0486e+07	4.65232e+06	8.41477e+06	7.24833e+06	7.16687e+06	7.78834e+06	9.86133e+06	7.3287e+06	1.19788e+07	8.18703e+06	1.51731e+07	9.13675e+06	1.58474e+07	1.52858e+07	2.29402e+07	7.41076e+06	1.49711e+07	1.31063e+07	1.55645e+07	2.88801e+06	1.61761e+07	1.69354e+07	1.17635e+07	1.54198e+07	1.50875e+07	1.48678e+07	1.22145e+07	7.82707e+06	--
Com_4295_neg	Parishin A	C45 H56 O25	996.312	9.154	--	505993	582566	523588	1.78756e+06	768643	972942	2.67039e+06	4.38206e+06	7.64438e+06	1.91791e+06	4.17192e+06	6.38588e+06	3.96563e+07	5.09789e+07	1.23954e+07	1.008e+07	7.37934e+06	1.60278e+07	4.43435e+06	9.40106e+06	4.13702e+06	6.14285e+06	3.14379e+06	3.14841e+06	4.61263e+06	8.54543e+06	8.14426e+06	6.22486e+06	8.92307e+06	4.62436e+06	--
Com_2554_neg	Bergaptol	C11 H6 O4	202.026	8.976	Coumarins and derivatives	2.66122e+07	2.25606e+07	3.58582e+07	3.2267e+07	5.66182e+07	4.37929e+07	4.53581e+07	4.96098e+07	5.33075e+07	3.14439e+07	3.48663e+07	4.52028e+07	3.85105e+07	4.11514e+07	2.58956e+07	2.44911e+07	1.56993e+07	2.79923e+07	1.91775e+07	1.55048e+07	1.67093e+07	3.04137e+07	3.39504e+07	1.59275e+07	2.03183e+07	2.82687e+07	2.08453e+07	3.9111e+07	1.21976e+07	1.79783e+07	cpd:C00758
Com_18539_neg	2'-O-acetylpoliumoside	C37 H48 O20	812.274	9.802	--	211639	219482	196251	242458	319315	299131	263639	219051	286861	222666	255348	257489	418079	690508	498253	1.81904e+06	481614	453140	2.23196e+06	2.78668e+06	2.56163e+06	1.97104e+06	844872	2.06691e+06	2.29073e+06	432172	606484	2.36098e+06	459024	4.27126e+06	--
Com_9359_neg	Phloridzin	C21 H24 O10	436.137	9.681	Flavonoids	6.85193e+06	7.39186e+06	5.99449e+06	6.38374e+06	2.82946e+06	9.06988e+06	4.6826e+06	4.21086e+06	5.09832e+06	5.03812e+06	4.59813e+06	4.77653e+06	1.08964e+07	8.66686e+06	1.15657e+07	8.7831e+06	6.1554e+06	8.42251e+06	3.86369e+06	6.85469e+06	1.54387e+07	7.19378e+06	7.05555e+06	5.56065e+06	9.28263e+06	8.52869e+06	8.12519e+06	5.53752e+06	4.71036e+06	5.59692e+06	cpd:C01604
Com_19977_neg	10-Hydroxydecanoic acid	C10 H20 O3	188.141	10.291	--	364913	460053	414461	314220	650060	457319	618081	418404	700678	605501	899373	705243	1.19538e+06	1.12489e+06	1.0733e+06	1.23828e+06	944079	739338	874864	864848	696869	658081	736969	791088	894199	771200	1.24425e+06	673731	798486	765024	cpd:C02774
Com_19060_neg	Narirutin	C27 H32 O14	580.181	10.576	Flavonoids	202575	176425	293789	294074	272038	262842	440565	417538	652662	439539	631149	474835	1.56712e+06	1.53177e+06	1.67147e+06	1.65201e+06	1.56164e+06	1.95439e+06	1.37263e+06	1.71877e+06	1.8188e+06	3.45779e+06	3.73984e+06	2.13567e+06	2.67493e+06	1.97569e+06	2.99939e+06	3.44388e+06	3.62282e+06	484646	cpd:C09793
Com_2218_neg	Brucine	C23 H26 N2 O4	394.188	7.642	--	7.98474e+06	7.52136e+06	9.97327e+06	8.66786e+06	1.15096e+07	7.64243e+06	9.07525e+06	1.31269e+07	1.21091e+07	1.15412e+07	9.05564e+06	8.94161e+06	1.50422e+07	9.02315e+07	9.85423e+07	1.48439e+07	9.37782e+07	1.59893e+07	1.16914e+07	6.5184e+07	1.04621e+08	1.1479e+07	9.07055e+06	1.03112e+07	1.47392e+07	7.80517e+06	8.22195e+06	7.69714e+06	7.05176e+06	1.04955e+07	cpd:C09084
Com_8939_neg	Prostaglandin F1¦Â	C20 H36 O5	392.233	14.161	--	9.02481e+06	4.76264e+06	120817	7.72466e+06	4.52513e+06	2.94488e+06	4.65871e+06	3.41515e+06	2.56026e+06	1.02109e+07	7.60666e+06	1.41574e+07	3.81055e+06	3.91972e+06	2.67069e+06	544716	3.12941e+06	495579	1.70821e+06	739020	1.25167e+06	911251	855460	1.07565e+06	2.23247e+06	4.82029e+06	7.82578e+06	1.88825e+06	2.64908e+06	3.30492e+06	--
Com_3834_neg	Medicagenic acid	C30 H46 O6	502.33	12.608	Prenol lipids	9.58216e+06	7.16505e+06	1.1174e+07	6.49272e+06	1.41572e+07	9.10736e+06	1.06222e+07	1.89657e+07	1.64496e+07	1.01836e+07	9.71908e+06	1.42572e+07	425812	386416	555462	381524	428737	578119	348548	338496	398195	367055	384289	331417	316604	401871	428846	355553	369949	323311	--
Com_13893_neg	16-Hydroxyhexadecanoic acid	C16 H32 O3	272.235	13.729	Fatty Acyls	3.95549e+06	3.56017e+06	3.76229e+06	3.09305e+06	3.6403e+06	2.58238e+06	5.05881e+06	3.28132e+06	5.08745e+06	5.31189e+06	9.6631e+06	5.21986e+06	5.59932e+06	3.5642e+06	3.16321e+06	3.24456e+06	6.5207e+06	2.9679e+06	3.97671e+06	3.5339e+06	3.21512e+06	2.26312e+06	2.09078e+06	3.5217e+06	3.28541e+06	3.90269e+06	9.24885e+06	4.03274e+06	3.55919e+06	2.65837e+06	--
Com_8442_neg	Phosphoenolpyruvic acid	C3 H5 O6 P	167.982	1.177	Organic phosphoric acids and derivatives	920992	943502	1.20907e+06	837856	1.70444e+06	1.11975e+06	2.33935e+06	1.55698e+06	2.72682e+06	1.1676e+06	1.30457e+06	1.45627e+06	1.09689e+07	6.07396e+06	9.5922e+06	6.3536e+06	7.14062e+06	2.72525e+06	4.33936e+06	2.16942e+06	4.26911e+06	4.45338e+06	3.03278e+06	2.85596e+06	1.49633e+06	3.5893e+06	5.82574e+06	1.97837e+06	2.04583e+06	4.10862e+06	cpd:C00074
Com_15662_neg	(+)-Bicuculline	C20 H17 N O6	367.104	5.081	--	471218	522370	539581	508642	995179	763196	697604	558009	688119	832968	1.00425e+06	568380	6.19066e+06	5.93002e+06	6.23671e+06	3.99446e+06	3.12601e+06	2.86101e+06	2.65311e+06	2.4061e+06	3.34343e+06	2.74081e+06	2.16839e+06	2.75558e+06	1.49829e+06	1.57772e+06	2.81225e+06	1.09673e+06	1.16128e+06	2.05705e+06	--
Com_12236_neg	N1-isopropyl-2-(1H-2-pyrrolylcarbonyl)-1-hydrazinecarboxamide	C9 H14 N4 O2	246.089	10.662	--	914756	954670	1.20161e+06	455565	1.4281e+06	1.47945e+06	634259	671390	590484	395654	441339	920722	270281	213859	225069	300738	303057	259182	283907	299873	378209	295613	266309	251267	301091	235394	236656	457998	363243	338155	--
Com_19669_neg	N-acetylglycine	C4 H7 N O3	117.042	7.738	Carboxylic acids and derivatives	1.25329e+06	1.41668e+06	1.46251e+06	1.54256e+06	2.18862e+06	1.86351e+06	1.70093e+06	1.35982e+06	1.58721e+06	1.909e+06	2.57492e+06	1.65364e+06	2.37535e+06	2.00688e+06	2.38456e+06	2.16403e+06	3.42141e+06	2.2645e+06	2.16106e+06	2.15227e+06	2.38766e+06	1.69999e+06	2.07857e+06	2.54803e+06	2.28039e+06	2.81602e+06	2.50281e+06	2.42139e+06	2.18399e+06	2.3205e+06	--
Com_3556_neg	Raffinose	C18 H32 O16	564.191	1.403	Organooxygen compounds	6.85053e+06	4.81261e+06	1.17006e+07	1.14745e+07	2.25357e+07	8.72326e+06	9.74363e+06	1.28017e+07	2.72523e+07	1.71449e+07	1.96525e+07	1.81155e+07	4.25647e+07	3.15341e+07	6.24542e+07	3.57576e+07	2.37729e+07	5.98781e+07	4.14243e+07	2.32086e+07	1.82351e+07	3.07235e+07	2.23492e+07	3.45032e+07	2.95284e+07	2.70216e+07	4.69805e+07	2.46573e+07	2.4741e+07	1.97992e+07	cpd:C00492
Com_398_neg	Tyrosol	C8 H10 O2	138.068	6.091	Phenols	6.44316e+08	8.03517e+08	6.5192e+08	7.77502e+08	7.16616e+08	7.49818e+08	8.3766e+08	5.69923e+08	4.03186e+08	7.55476e+08	3.85342e+08	3.57905e+08	3.12241e+08	4.06846e+08	3.79652e+08	4.4928e+08	5.29064e+08	4.65212e+08	2.37561e+08	2.28923e+08	4.72563e+08	3.40104e+08	3.54511e+08	3.56608e+08	2.20077e+08	1.725e+08	2.41528e+08	1.68923e+08	4.02092e+08	1.77807e+08	cpd:C06044
Com_3846_neg	Corchorifatty acid F	C18 H32 O5	328.225	10.762	Fatty Acyls	1.21307e+07	1.26872e+07	4.87456e+06	2.76265e+07	2.82768e+07	3.65053e+07	2.52382e+07	2.37119e+07	2.72314e+07	2.11969e+07	1.87214e+07	3.23896e+07	1.78316e+07	1.32908e+07	1.18625e+07	1.28737e+07	1.2525e+07	1.55177e+07	8.94407e+06	3.90361e+06	1.48891e+07	1.04706e+07	9.16542e+06	1.29605e+07	1.22595e+07	1.99279e+07	3.1909e+07	1.55951e+07	1.66929e+07	1.37504e+07	--
Com_13293_neg	Mycophenolic acid	C17 H20 O6	338.137	11.632	Isocoumarans	702060	1.06208e+06	1.27253e+06	844923	2.11741e+06	1.16389e+06	2.19027e+06	2.95229e+06	3.16889e+06	2.35367e+06	2.28179e+06	4.0581e+06	2.09133e+06	3.11146e+06	3.03552e+06	2.21053e+06	1.92971e+06	2.22363e+06	1.02632e+06	641981	1.11543e+06	1.93883e+06	1.48795e+06	710946	889654	954242	775361	751119	1.48015e+06	859285	--
Com_1994_neg	Gentiopicrin	C16 H20 O9	356.111	8.339	--	3.30242e+07	2.60148e+07	2.9788e+07	3.17839e+07	1.38395e+07	2.96991e+07	2.96199e+07	3.06873e+07	4.64758e+07	2.77561e+07	3.01884e+07	3.32327e+07	9.75185e+07	1.1714e+08	1.31863e+08	1.1443e+08	1.8844e+08	1.21489e+08	9.20963e+07	1.51552e+08	8.90075e+07	9.84044e+07	9.68954e+07	8.69056e+07	4.05183e+07	1.05387e+08	9.45489e+07	2.44971e+07	1.00863e+08	5.71628e+07	cpd:C09782
Com_22816_neg	beta-Hydroxyisobutyrate	C4 H8 O3	104.047	9.216	--	1.31186e+06	1.62875e+06	1.45455e+06	1.59522e+06	1.6718e+06	1.49852e+06	1.49684e+06	1.54291e+06	1.53655e+06	1.6178e+06	1.72516e+06	1.03652e+06	1.46834e+06	1.22727e+06	1.38319e+06	1.17394e+06	1.31161e+06	1.50302e+06	1.30405e+06	1.32208e+06	1.45507e+06	1.1527e+06	983723	955908	1.28394e+06	1.60415e+06	1.51949e+06	1.03645e+06	1.37301e+06	1.35159e+06	--
Com_19171_neg	Gibberellin A4	C19 H24 O5	332.163	14.029	--	192273	145710	155719	204154	173094	112574	156242	230064	182989	207116	252082	877315	1.21869e+06	555394	270758	314552	336109	670246	249818	258490	1.27293e+06	325861	142221	952632	2.04786e+06	4.42643e+06	1.17351e+06	3.69409e+06	2.86179e+06	1.22129e+06	cpd:C11864
Com_22710_neg	Suberic acid	C8 H14 O4	174.089	9.499	Fatty Acyls	791723	657329	861351	795496	986962	916893	946965	1.04819e+06	1.23758e+06	936122	1.26346e+06	1.27837e+06	3.1148e+06	1.92741e+06	1.15407e+06	1.8916e+06	1.40302e+06	1.8561e+06	1.54836e+06	1.89568e+06	1.42672e+06	1.18296e+06	1.02402e+06	2.31725e+06	1.45897e+06	1.68408e+06	1.45456e+06	937460	1.27145e+06	1.21639e+06	cpd:C08278
Com_4163_neg	Rutarin	C20 H24 O10	424.137	8.548	Coumarins and derivatives	1.37921e+07	1.00607e+07	1.21167e+07	8.24562e+06	1.59643e+07	1.32464e+07	1.07229e+07	1.47044e+07	1.4995e+07	7.5904e+06	7.75704e+06	1.3654e+07	6.19976e+06	5.87382e+06	5.07893e+06	5.76058e+06	3.65746e+06	6.92048e+06	5.83716e+06	6.8488e+06	2.99491e+06	8.00255e+06	4.52877e+06	7.09134e+06	6.21796e+06	7.79032e+06	4.51934e+06	4.68118e+06	7.97497e+06	6.16246e+06	cpd:C09309
Com_16058_neg	Farrerol	C17 H16 O5	300.103	7.538	--	2.08649e+06	1.43593e+06	1.58558e+06	2.26662e+06	3.53749e+06	2.16797e+06	2.08708e+06	3.30651e+06	4.43701e+06	1.51042e+06	1.69757e+06	3.57357e+06	3.92626e+06	4.49839e+06	1.71309e+06	1.42362e+06	1.11719e+06	1.32054e+06	940153	1.52353e+06	1.14362e+06	988764	1.33457e+06	3.13473e+06	991784	862325	980068	876388	876943	2.97929e+06	cpd:C09734
Com_6526_neg	2-Methylbutyl beta-D-glucopyranoside	C11 H22 O6	250.142	8.369	--	5.39777e+06	5.31532e+06	6.66849e+06	5.31126e+06	8.51171e+06	8.36917e+06	1.33702e+07	1.09055e+07	1.30372e+07	7.77432e+06	8.49868e+06	1.00827e+07	2.58473e+07	2.2246e+07	1.9408e+07	2.57315e+07	2.42738e+07	2.45214e+07	1.45876e+07	2.23158e+07	1.48021e+07	1.77204e+07	1.13395e+07	1.81348e+07	1.0462e+07	1.82259e+07	1.46321e+07	9.28215e+06	1.61313e+07	1.01292e+07	--
Com_22084_neg	Protobioside	C45 H74 O18	902.488	14.161	--	1.01525e+06	895161	231630	2.0007e+06	419699	252116	260417	857607	1.02601e+06	684167	758365	1.40799e+06	924479	578569	626132	389671	1.7058e+06	649556	260304	239376	1.31714e+06	545310	227335	813440	212918	447897	519798	430861	312341	425321	--
Com_4309_neg	Pinoresinol 4-O-glucoside	C26 H32 O11	520.196	7.811	--	2.50332e+07	1.76982e+07	501275	1.07628e+06	4.26421e+06	2.32344e+06	4.65864e+07	679616	816186	1.83184e+07	2.32742e+07	4.08477e+06	727008	680862	3.14116e+06	717721	3.48823e+07	4.53416e+06	583117	680392	653860	692299	1.23136e+06	637636	568108	1.99414e+06	2.3037e+06	440572	587112	8.52265e+06	--
Com_23916_neg	Rebaudioside A	C44 H70 O23	966.431	7.979	Prenol lipids	216437	215226	196546	259804	206588	228701	258077	255016	318653	232439	244615	271431	2.24068e+06	2.14485e+06	755557	1.02922e+06	1.21848e+06	1.67482e+06	251696	283363	310030	626152	227988	277968	239718	297120	277663	204420	278657	217373	--
Com_226_neg	Diosmin	C28 H32 O15	304.088	9.773	Flavonoids	1.43871e+08	9.50404e+07	5.64406e+07	2.02653e+08	2.70454e+08	1.90267e+08	1.9151e+08	2.98107e+08	4.82287e+08	2.19595e+08	4.81025e+08	5.05539e+08	2.00957e+09	1.54026e+09	2.68082e+09	1.60105e+09	2.39417e+09	1.40805e+09	8.39342e+08	1.58152e+09	1.24371e+09	1.18285e+09	1.15809e+09	1.18141e+09	1.11185e+09	2.31946e+09	1.95272e+09	1.73843e+09	2.30782e+09	8.06103e+08	cpd:C10039
Com_15220_neg	Tartaric acid	C4 H6 O6	150.016	1.177	--	2.88728e+06	2.53179e+06	4.39932e+06	3.01845e+06	4.63003e+06	4.52212e+06	3.46428e+06	4.32568e+06	2.2563e+06	3.48796e+06	4.36005e+06	3.92888e+06	1.67396e+06	2.54684e+06	3.30302e+06	2.06177e+06	3.24651e+06	3.93576e+06	1.75204e+06	2.97029e+06	2.99193e+06	3.436e+06	3.60421e+06	4.20869e+06	3.27228e+06	1.45042e+06	2.52608e+06	3.05893e+06	2.19317e+06	2.01585e+06	cpd:C00898
Com_393_neg	3-Hydroxy-3-methylglutaric acid	C6 H10 O5	162.053	1.354	Fatty Acyls	8.10842e+08	6.39033e+08	7.39577e+08	5.28288e+08	4.9913e+08	6.50341e+08	7.86892e+08	4.51876e+08	4.73686e+08	6.90459e+08	9.35155e+08	7.74717e+08	1.05452e+09	3.75998e+08	6.22437e+08	9.97727e+08	8.99069e+08	5.74207e+08	1.06687e+09	7.67086e+08	6.9031e+08	5.92511e+08	6.78003e+08	6.17831e+08	5.89316e+08	5.8865e+08	8.24903e+08	4.69657e+08	5.93301e+08	5.12431e+08	--
Com_18988_neg	Procyanidin A3	C30 H24 O12	576.128	9.072	--	2.29959e+06	1.88093e+06	1.27136e+06	1.65817e+06	2.40175e+06	1.62055e+06	2.72737e+06	1.86843e+06	3.02984e+06	2.90407e+06	2.43607e+06	1.74894e+06	1.08009e+06	1.46694e+06	2.21702e+06	1.21997e+06	3.13266e+06	963863	1.57353e+06	1.71535e+06	1.27224e+06	1.05403e+06	1.64275e+06	921460	1.28562e+06	1.61518e+06	1.47966e+06	1.75388e+06	1.62016e+06	1.5285e+06	--
Com_21101_neg	Vitamin B3	C6 H6 N2 O	122.048	9.094	Pyridines and derivatives	960536	999458	1.30292e+06	953313	1.62316e+06	1.79368e+06	1.52158e+06	898196	2.07068e+06	1.50487e+06	2.17591e+06	1.07033e+06	1.9907e+06	1.39344e+06	2.27153e+06	1.43793e+06	2.95775e+06	2.19373e+06	2.21568e+06	2.15133e+06	2.13661e+06	1.66777e+06	2.30822e+06	2.03938e+06	1.98282e+06	2.92738e+06	1.95562e+06	2.20257e+06	1.86994e+06	1.75062e+06	--
Com_16079_neg	Jionoside B1	C37 H50 O20	814.292	8.185	--	878603	989572	977840	932151	877173	958373	991378	997527	1.06085e+06	1.1048e+06	1.04948e+06	989756	4.58287e+06	5.8968e+06	2.23972e+06	2.31642e+06	2.26102e+06	5.00085e+06	1.86714e+06	1.963e+06	2.25169e+06	4.72626e+06	1.86879e+06	1.9358e+06	4.35574e+06	4.56844e+06	6.64838e+06	2.28516e+06	3.32285e+06	1.85247e+06	cpd:C10473
Com_26983_neg	12,13-EODE	C18 H32 O3	296.235	12.837	--	445679	339153	463463	438696	706760	506359	525362	497407	506425	361466	483143	421357	297560	222118	266848	270560	322375	383545	180502	186996	155525	232410	176618	122985	154997	384477	460070	189965	329688	210422	--
Com_8327_neg	19(R)-hydroxy Prostaglandin A2	C20 H30 O5	332.199	10.269	--	6.72138e+06	1.42393e+07	1.02239e+07	3.78001e+06	3.22139e+06	835234	1.38818e+07	1.32875e+06	1.30311e+06	2.25291e+06	2.30118e+06	2.04926e+06	496317	682454	1.50423e+06	2.08415e+06	1.89355e+06	198511	5.50182e+06	1.95689e+06	1.99882e+06	2.28674e+06	2.01794e+06	2.27629e+06	2.53777e+06	174765	175819	2.21474e+06	1.32875e+06	4.3736e+06	--
Com_4973_neg	Cyanidin-3-O-glucoside	C21 H21 Cl O11	484.077	8.934	--	5.74535e+06	3.06049e+06	1.90397e+06	6.50496e+06	1.72247e+06	7.65818e+06	1.7038e+06	1.4765e+06	9.77768e+06	4.11706e+06	3.38601e+06	4.40877e+06	8.62694e+06	7.84322e+06	1.27842e+07	1.18887e+07	1.68864e+07	8.26001e+06	1.73618e+07	1.1584e+07	9.9252e+06	4.39397e+06	5.23019e+06	9.50937e+06	3.9273e+06	4.45711e+06	6.54802e+06	3.89063e+06	5.76784e+06	7.77609e+06	--
Com_13728_neg	(2¦Á,3¦Â,19¦Á)-2,3,19-Trihydroxyolean-12-en-28-oic acid	C30 H48 O5	488.35	13.752	--	1.0009e+06	388874	728855	314647	1.32096e+06	809718	248798	438886	317540	229141	280218	251131	336589	286452	331280	276180	365603	272123	259003	355896	265590	245885	229279	247450	247352	374041	497764	380986	390905	391087	--
Com_14499_neg	P-Toluenesulfonic acid	C7 H8 O3 S	172.019	6.381	--	979052	1.47793e+06	1.23829e+06	1.30189e+06	1.50589e+06	1.34028e+06	1.61342e+06	1.4463e+06	1.55562e+06	1.76497e+06	2.23184e+06	2.12962e+06	2.96602e+06	2.12405e+06	1.92568e+06	1.66716e+06	2.10311e+06	1.97817e+06	1.56217e+06	1.60041e+06	1.64447e+06	1.62064e+06	1.60142e+06	2.54594e+06	2.13125e+06	1.65733e+06	2.50821e+06	1.95483e+06	4.39016e+06	1.38902e+06	--
Com_18164_neg	LPE 17:1	C22 H44 N O7 P	465.285	14.582	--	706218	495570	185707	430927	739945	473593	215456	284518	224215	708369	859442	825326	892976	677465	1.89056e+06	352508	763124	306607	2.52515e+06	2.64689e+06	3.41165e+06	1.35211e+06	1.11446e+06	4.2087e+06	3.28279e+06	505069	928231	2.45153e+06	1.09886e+06	822468	--
Com_19684_neg	(2-amino-5-chlorophenyl)(phenyl)methanone oxime	C13 H11 Cl N2 O	246.056	7.87	--	1.9662e+06	2.65866e+06	2.79146e+06	1.77465e+06	2.11344e+06	981097	1.23055e+06	945825	770125	1.87433e+06	877003	599014	611115	490146	415621	772593	406082	472573	613940	471516	554936	480144	414175	612182	588569	353439	356230	380935	391331	549478	--
Com_337_neg	Caffeic aldehyde	C9 H8 O3	164.047	8.191	Cinnamaldehydes	7.70541e+08	7.79216e+08	6.92802e+08	4.80396e+08	5.76076e+08	5.85124e+08	4.77006e+08	4.36962e+08	3.57326e+08	3.95812e+08	9.73284e+07	3.71653e+08	1.07879e+08	9.54829e+07	7.1285e+07	6.01e+07	8.70972e+07	5.7883e+07	6.25791e+07	5.05035e+07	5.43918e+07	7.43256e+07	8.65132e+07	6.03165e+07	2.97734e+07	3.71583e+07	4.74232e+07	2.26648e+07	3.06383e+07	3.42702e+07	cpd:C10945
Com_17859_neg	LPC 17:1	C25 H50 N O7 P	567.355	14.636	--	399261	192643	314188	482267	1.33193e+06	297713	229305	382745	395830	254658	326232	439909	2.2231e+06	2.34342e+06	3.32804e+06	1.83028e+06	658243	1.34957e+06	1.94344e+06	2.2817e+06	2.89772e+06	2.94831e+06	1.32168e+06	4.36152e+06	2.53524e+06	946662	1.23615e+06	1.65619e+06	1.47445e+06	336654	--
Com_21700_neg	Taurochenodeoxycholic acid	C26 H45 N O6 S	499.298	12	Steroids and steroid derivatives	65560.3	69276.8	74172.9	78692.1	85091.5	78587.9	85686	76681	104199	132802	112774	85460.8	141332	121399	140645	106277	133178	124774	105863	108492	120547	104326	107368	114105	89574	119479	121586	104671	117682	107594	cpd:C05465
Com_2818_neg	Guanosine 3',5'-Cyclic Monophosphate	C10 H12 N5 O7 P	345.046	2.225	Purine nucleotides	9.16641e+06	2.07499e+07	1.1279e+07	1.70808e+07	2.03432e+07	2.03157e+07	1.8003e+07	2.00186e+07	2.72236e+07	2.19184e+07	1.27049e+07	1.1989e+07	8.61749e+07	9.1572e+07	5.1651e+07	5.65069e+07	2.6241e+07	4.18069e+07	3.99082e+07	2.56342e+07	3.76466e+07	6.68013e+07	5.86646e+07	3.53411e+07	3.67634e+07	3.63849e+07	7.25847e+07	4.72603e+07	2.66049e+07	3.38035e+07	cpd:C00942
Com_14179_neg	N'1-[4-(tert-butyl)benzoyl]-4-(tert-butyl)benzene-1-carbohydrazide	C22 H28 N2 O2	352.21	8.475	--	1.767e+06	1.93945e+06	1.5564e+06	1.42485e+06	2.45915e+06	3.75948e+06	1.10505e+06	1.41103e+06	1.66349e+06	1.21675e+06	1.24644e+06	1.5842e+06	8.26333e+06	5.10882e+06	3.13993e+06	3.4516e+06	3.79757e+06	6.01227e+06	4.95569e+06	5.53932e+06	4.28388e+06	6.44748e+06	2.66216e+06	3.35569e+06	4.83851e+06	6.35522e+06	5.579e+06	2.62984e+06	3.93961e+06	3.39549e+06	--
Com_9966_neg	Yuheinoside	C16 H24 O9	360.142	6.282	--	1.03245e+06	1.22032e+06	1.20061e+06	1.29697e+06	1.64411e+06	2.31366e+06	2.295e+06	2.54576e+06	4.60688e+06	3.18339e+06	4.71081e+06	4.76494e+06	1.31213e+07	1.41507e+07	8.45455e+06	7.54333e+06	8.73874e+06	1.12497e+07	6.35425e+06	9.33892e+06	8.98957e+06	1.11203e+07	9.18484e+06	7.63183e+06	1.15678e+07	8.9832e+06	1.14908e+07	1.03482e+07	1.40822e+07	1.02509e+07	--
Com_10676_neg	Chrysosplenetin B	C19 H18 O8	374.1	11.906	--	490177	495481	560954	437788	603904	891447	1.08749e+06	1.42997e+06	2.30945e+06	1.04185e+06	990548	1.44153e+06	3.95984e+06	5.06929e+06	4.63058e+06	4.44907e+06	3.9585e+06	1.09748e+07	8.42531e+06	9.50426e+06	3.82133e+06	9.07823e+06	3.3159e+06	3.86301e+06	6.63539e+06	8.50669e+06	9.02949e+06	5.53714e+06	1.29564e+07	5.90612e+06	cpd:C10030
Com_3913_neg	Hypoxanthine-9-beta-D-Arabinofuranoside	C10 H12 N4 O5	268.081	1.392	--	1.3128e+07	1.34456e+07	2.14375e+07	1.71198e+07	775813	8.47172e+06	2.11375e+07	1.90096e+07	1.54515e+07	1.66445e+07	1.76281e+07	2.05872e+07	8.67133e+06	7.3966e+06	4.28914e+06	7.79537e+06	1.49315e+07	1.32004e+07	3.28125e+06	5.19628e+06	1.21989e+07	2.67483e+06	1.74441e+06	5.60301e+06	7.52606e+06	2.61052e+06	3.43794e+06	2.68309e+06	2.99498e+06	2.89615e+06	--
Com_7077_neg	Deoxycholic acid	C24 H40 O4	392.294	13.215	Steroids and steroid derivatives	715212	427302	536977	546649	296728	995844	1.30827e+06	1.26845e+06	612045	843243	1.67035e+06	556701	1.11437e+06	834466	1.34144e+06	775546	1.20037e+06	1.23459e+06	708129	912955	522297	528820	1.0467e+06	586569	676977	920018	390548	1.06446e+06	1.08985e+06	1.14901e+06	cpd:C04483
Com_3306_neg	4-oxo-4,5,6,7-tetrahydrobenzo[b]furan-3-carboxylic acid	C9 H8 O4	198.053	2.02	--	2.53847e+07	5.58533e+07	4.68971e+07	2.4514e+07	2.84773e+07	2.63025e+07	3.34436e+07	1.5208e+07	1.67547e+07	2.34907e+07	1.88458e+07	1.78819e+07	1.38671e+07	1.71487e+07	1.26449e+07	1.5093e+07	1.57899e+07	1.12829e+07	1.44433e+07	1.26696e+07	1.56176e+07	1.25707e+07	1.49116e+07	1.50279e+07	1.38489e+07	1.17576e+07	1.0076e+07	9.66632e+06	9.9484e+06	1.53095e+07	--
Com_9904_neg	C-hexosyl-luteolin O-p-coumaroylhexoside	C36 H36 O18	756.19	10.294	--	938628	1.60024e+06	2.10473e+06	1.28295e+06	1.59878e+06	1.25317e+06	2.29381e+06	2.84077e+06	3.42808e+06	1.52582e+06	1.86193e+06	3.48827e+06	5.95399e+06	4.02148e+06	1.01865e+07	7.06921e+06	7.83197e+06	1.28889e+07	9.97607e+06	9.65713e+06	1.05557e+07	6.55562e+06	5.92157e+06	6.83699e+06	5.66764e+06	4.83384e+06	4.27827e+06	4.46098e+06	8.78137e+06	6.40254e+06	--
Com_28046_neg	Eupalinolide A	C24 H30 O9	462.19	12.628	--	62891.2	55539.1	104602	79800.2	69958.6	67631.1	78288.1	74708.9	100125	134574	204361	115531	192239	146874	110677	91321	119790	136482	152730	131092	213106	77005.7	118313	115526	90951	166607	131088	141878	163830	116179	--
Com_29389_neg	Lactose	C12 H22 O11	388.116	6.201	Carbohydrates and carbohydrate conjugates	343602	350286	341445	254042	213911	192464	279712	261211	303776	289751	196399	233983	805674	498190	352929	348410	463818	606505	293679	286221	274261	407788	130950	268483	248591	334158	376973	232890	370348	214628	cpd:C00243
Com_568_neg	D-Sedoheptulose 7-phosphate	C7 H15 O10 P	290.04	1.255	Organooxygen compounds	3.49986e+08	3.32098e+08	3.29e+08	4.13614e+08	4.83677e+08	4.65787e+08	4.93717e+08	4.01032e+08	4.3976e+08	5.64117e+08	7.75948e+08	6.09919e+08	237924697	3.12436e+08	2.39216e+08	1.50556e+08	4.20544e+08	3.08146e+08	7.75094e+07	5.81431e+07	1.05025e+08	9.90185e+07	7.17924e+07	1.11201e+08	1.22653e+08	1.658e+08	9.9064e+07	1.68743e+08	2.67256e+08	1.76045e+08	cpd:C05382
Com_2370_neg	LPC 18:2	C26 H50 N O7 P	579.355	14.525	--	3.32028e+07	2.61575e+07	1.26409e+07	2.82296e+07	4.26536e+07	2.25336e+07	1.43994e+07	1.49475e+07	1.35761e+07	3.66822e+07	2.96584e+07	3.68329e+07	3.80165e+07	4.4383e+07	4.64114e+07	5.763e+06	1.90518e+07	1.31911e+07	4.12974e+07	3.98488e+07	5.8681e+07	4.57335e+07	3.24103e+07	8.16287e+07	7.83378e+07	2.28456e+07	4.17967e+07	4.03898e+07	3.59729e+07	2.07602e+07	--
Com_17196_neg	delta-Tridecalactone	C13 H24 O2	212.178	13.648	--	394366	394419	369394	270083	315674	334207	493787	675575	1.17471e+06	872133	1.35548e+06	1.04648e+06	3.23303e+06	2.30301e+06	3.99004e+06	1.61449e+06	3.63615e+06	3.65919e+06	2.50516e+06	3.36629e+06	1.69952e+06	1.34055e+06	964866	1.4897e+06	2.67533e+06	3.72192e+06	6.23987e+06	4.00925e+06	2.78466e+06	1.50392e+06	--
Com_143_neg	Kaempferitrin	C27 H30 O14	624.169	7.991	Flavonoids	5.67337e+08	4.39296e+08	5.33007e+08	6.95736e+08	4.84186e+08	6.89784e+08	4.68073e+08	5.71605e+08	8.3297e+08	2.63747e+08	5.07511e+08	7.70697e+08	1.58388e+09	1.5809e+09	1.16172e+09	1.37431e+09	1.70246e+09	3.42391e+09	7.31077e+08	8.57621e+08	1.55971e+09	1.0535e+09	6.64867e+08	1.20211e+09	6.3623e+08	1.32625e+09	1.10709e+09	8.66547e+08	1.20189e+09	5.57537e+08	cpd:C16981
Com_657_neg	LPI 18:3	C27 H47 O12 P	594.281	13.478	--	7.97548e+07	2.21472e+07	9.9507e+06	1.6066e+08	1.8412e+07	2.1547e+07	4.62414e+06	2.53881e+07	3.25571e+07	1.9626e+07	6.38888e+06	5.33024e+07	1.64562e+08	8.62281e+07	6.04989e+07	3.67192e+07	5.42309e+07	9.46732e+07	2.14823e+07	2.27822e+07	2.68411e+07	2.83203e+07	1.92519e+07	2.50313e+07	2.11488e+07	1.04103e+08	1.00244e+08	2.16562e+07	5.1249e+07	3.452e+07	--
Com_19445_neg	N'-(4-chlorophenyl)-4-ethylbenzohydrazide	C15 H15 Cl N2 O	274.084	5.675	--	2.22804e+06	2.81652e+06	3.08843e+06	2.40274e+06	1.72954e+06	2.00785e+06	1.6551e+06	1.6317e+06	1.21628e+06	1.8868e+06	1.27606e+06	963122	299200	242616	287246	253815	219289	197034	247425	282881	242891	291548	235688	236993	256894	270429	258319	255031	251648	327875	--
Com_5783_neg	Guanosine monophosphate	C10 H14 N5 O8 P	363.057	1.292	Purine nucleotides	1.62893e+06	1.23118e+07	3.14445e+06	4.13888e+06	7.32472e+06	2.95825e+06	1.00746e+07	1.15185e+07	1.59752e+07	6.94931e+06	4.50938e+06	5.32804e+06	2.37411e+07	1.31471e+07	1.618e+07	7.23277e+06	7.60777e+06	9.10555e+06	6.43425e+06	3.5014e+06	1.23001e+07	2.06372e+07	1.52572e+07	6.92793e+06	7.74177e+06	1.12978e+07	2.9783e+07	5.35096e+06	6.28443e+06	2.11152e+06	cpd:C00144
Com_6878_neg	Amentoflavone	C30 H18 O10	538.089	6.986	Flavonoids	5.62226e+06	5.06187e+06	5.22144e+06	5.58429e+06	1.0544e+07	1.08707e+07	1.43697e+06	5.27294e+06	743216	2.50047e+06	2.04993e+06	3.00726e+06	829275	848656	685986	759073	750525	995425	710078	744390	681007	860539	731209	665615	642579	886137	830929	736437	780344	709054	cpd:C10018
Com_698_neg	D-Glucose 6-phosphate	C6 H13 O9 P	260.03	1.224	Organooxygen compounds	3.28025e+08	2.74088e+08	3.46725e+08	2.84575e+08	3.15191e+08	3.09567e+08	2.22611e+08	2.3868e+08	2.24504e+08	3.0096e+08	3.19402e+08	3.23309e+08	1.08151e+08	1.15886e+08	1.40944e+08	9.27314e+07	1.55687e+08	1.03e+08	1.03216e+08	8.6904e+07	8.46758e+07	8.12823e+07	9.99114e+07	8.8533e+07	1.16894e+08	1.05414e+08	9.31465e+07	1.1285e+08	1.25604e+08	1.57019e+08	cpd:C00092
Com_171_neg	Ascorbic acid	C6 H8 O6	176.032	1.288	Dihydrofurans	4.21883e+06	3.7831e+06	4.4397e+06	4.22432e+06	4.98261e+06	4.36965e+06	6.3418e+06	4.19216e+06	6.51763e+06	5.91472e+06	9.98404e+06	7.14956e+06	1.0741e+09	1.73164e+09	3.44714e+09	1.02882e+09	1.80362e+07	2.84592e+09	8.49802e+08	1.14429e+09	1.39032e+09	9.55456e+08	7.36278e+07	1.23835e+09	1.38579e+08	1.10445e+07	1.03599e+07	8.37197e+06	6.21441e+06	7.34056e+06	cpd:C00072
Com_28354_neg	Pseuoginsenoside F11	C42 H72 O14	800.492	14.737	--	400791	194995	147792	566756	206802	262745	117650	154048	436269	165106	222972	161239	516435	484488	486386	305015	508110	882049	176753	200702	191680	166333	132589	179993	183008	439856	414702	197848	196367	133143	--
Com_519_neg	LPI 18:2	C27 H49 O12 P	596.297	13.742	--	1.42921e+08	2.01411e+07	9.9922e+06	2.52382e+08	1.0574e+07	1.35315e+07	9.34592e+06	2.03243e+07	2.30372e+07	1.75474e+07	7.27533e+06	4.33164e+07	1.6388e+08	7.99732e+07	4.36691e+07	2.05602e+07	4.24468e+07	7.99612e+07	3.5225e+07	3.8693e+07	3.4057e+07	3.4564e+07	2.80984e+07	3.8009e+07	3.18894e+07	1.35803e+08	1.30656e+08	3.8929e+07	8.26296e+07	5.05133e+07	--
Com_462_neg	Geranic acid	C10 H16 O2	168.115	11.514	Prenol lipids	4.00996e+08	3.27252e+08	2.1968e+08	2.27836e+08	5.77619e+08	2.25982e+08	2.28752e+08	3.08118e+08	2.48725e+08	3.26444e+08	2.48522e+08	3.66292e+08	2.05248e+08	2.57445e+08	1.52942e+08	1.56302e+08	1.72212e+08	1.7779e+08	9.00511e+07	8.08189e+07	1.03856e+08	1.47005e+08	1.12211e+08	1.04928e+08	9.67196e+07	1.55193e+08	2.08564e+08	8.7913e+07	1.31088e+08	9.0495e+07	cpd:C16461
Com_3783_neg	Maltitol	C12 H24 O11	344.132	1.37	Fatty Acyls	6.12317e+06	5.87079e+06	2.36308e+06	2.33157e+06	1.64384e+06	9.08841e+06	1.24024e+07	8.57356e+06	3.44488e+06	8.71947e+06	1.1837e+07	1.24396e+07	3.97841e+07	6.13264e+06	2.81067e+07	2.66377e+07	2.82555e+07	4.05966e+07	3.7807e+07	4.36547e+07	3.47199e+07	3.81439e+07	8.16842e+06	3.32862e+07	4.04667e+07	6.79859e+07	3.95812e+07	3.2762e+07	4.99383e+07	3.8889e+07	--
Com_10008_neg	4-Hydroxyphenylpyruvic acid	C9 H8 O4	180.042	6.064	Benzene and substituted derivatives	2.07139e+06	2.20474e+06	2.5827e+06	1.99488e+06	2.18774e+06	2.12989e+06	2.78467e+06	2.26554e+06	2.88497e+06	3.40065e+06	3.23079e+06	2.53211e+06	1.12186e+07	1.02614e+07	1.04306e+07	1.10742e+07	9.07215e+06	8.79636e+06	1.10455e+07	1.4759e+07	1.07617e+07	9.76624e+06	1.07069e+07	9.46957e+06	1.00091e+07	6.59639e+06	6.3221e+06	4.62535e+06	6.20671e+06	9.43684e+06	--
Com_12517_neg	D-Pantethine	C22 H42 N4 O8 S2	554.237	7.674	Carboxylic acids and derivatives	1.85956e+06	1.0997e+06	570819	1.25036e+06	713905	390261	3.33245e+06	577245	911242	928272	1.05293e+06	3.13332e+06	1.09074e+06	1.62445e+06	662019	2.22887e+06	1.87689e+06	377785	1.7686e+06	2.72348e+06	2.78466e+06	3.76016e+06	2.38857e+06	2.22938e+06	5.58676e+06	1.12784e+06	327021	6.44371e+06	2.55093e+06	9.39221e+06	--
Com_27906_neg	Arctigenin-4'-O-beta-Gentiobioside	C33 H44 O16	696.265	10.648	--	78663.1	79289.2	88160.5	92900.9	145681	116583	132360	112053	126169	98065.1	112145	121023	404360	551061	322994	491501	316142	606498	467520	1.14333e+06	763500	582318	190375	273015	334766	197776	203483	266787	234343	278474	--
Com_15077_neg	4-((5-(4-Nitrophenyl)oxazol-2-yl)amino)benzonitrile	C16 H10 N4 O3	306.074	8.178	--	1.90908e+06	2.59e+06	2.11167e+06	3.3143e+06	1.70666e+06	2.67148e+06	2.27249e+06	2.23914e+06	2.21508e+06	1.27214e+06	1.12558e+06	1.47378e+06	493243	593400	606056	689602	681143	577427	616383	599530	643591	624726	562088	587940	680696	439879	356588	681517	704128	796684	--
Com_5629_neg	LPG 18:3	C24 H43 O9 P	506.265	13.528	--	1.95346e+07	6.6311e+06	1.52272e+07	2.14616e+07	2.52463e+07	1.5169e+07	3.47238e+06	7.56266e+06	3.82335e+06	5.28771e+06	5.71815e+06	7.96438e+06	2.39135e+06	2.00174e+06	1.71426e+06	1.28473e+06	1.18768e+06	1.40888e+06	940129	466313	1.35462e+06	1.42069e+06	733427	763041	1.18431e+06	4.33542e+06	4.61239e+06	817078	1.54374e+06	1.09849e+06	--
Com_5471_neg	LPC 18:1	C26 H52 N O7 P	581.37	15.022	--	8.89023e+06	5.21777e+06	1.99024e+06	6.3592e+06	6.25448e+06	3.01291e+06	2.04853e+06	2.17927e+06	1.63347e+06	6.0092e+06	5.13343e+06	4.8039e+06	1.32625e+07	1.34014e+07	2.38391e+07	7.28218e+06	8.25075e+06	4.76804e+06	1.97436e+07	1.92218e+07	2.36391e+07	1.29146e+07	9.0314e+06	3.08631e+07	3.28647e+07	6.21953e+06	1.13718e+07	2.02028e+07	1.23859e+07	8.31107e+06	--
Com_4023_neg	(¡À)9-HpODE	C18 H32 O4	312.23	12.429	--	1.48016e+07	1.74365e+07	1.03578e+07	2.71096e+07	3.32304e+07	2.03617e+07	1.3815e+07	3.49093e+07	2.32514e+07	3.57342e+07	2.27899e+07	3.49743e+07	1.21801e+07	1.56427e+07	7.55941e+06	4.87484e+06	1.01383e+07	5.05772e+06	4.50735e+06	2.15468e+06	5.75855e+06	8.21903e+06	3.96544e+06	5.2677e+06	7.21246e+06	1.21821e+07	1.97274e+07	3.93897e+06	6.6089e+06	5.61672e+06	--
Com_19343_neg	Butylscopolamine	C21 H30 N O4	360.217	8.406	--	1.39092e+06	1.41922e+06	1.14084e+06	1.18465e+06	1.29762e+06	1.35705e+06	1.03266e+06	1.07911e+06	1.16617e+06	1.1167e+06	1.03889e+06	1.59283e+06	2.66956e+06	2.29123e+06	2.85153e+06	2.16886e+06	2.98693e+06	3.52821e+06	1.42718e+06	2.20987e+06	2.45216e+06	2.34213e+06	1.43572e+06	2.25082e+06	1.51049e+06	2.58387e+06	1.62261e+06	1.14517e+06	2.21632e+06	1.58707e+06	--
Com_17352_neg	1-[6-(benzyloxy)-3-(tert-butyl)-2-hydroxyphenyl]ethan-1-one	C19 H22 O3	298.157	13.949	--	2.32563e+06	1.87166e+06	1.35495e+06	1.03122e+06	1.75082e+06	1.40008e+06	1.21146e+06	1.10042e+06	2.25304e+06	1.58504e+06	1.78249e+06	2.90383e+06	896448	683545	1.35971e+06	585272	1.32126e+06	1.27315e+06	988064	865617	745387	135634	132817	1.01217e+06	729762	770389	973039	1.12219e+06	1.38625e+06	156715	--
Com_24271_neg	Dehydrocholic acid	C24 H34 O5	402.241	12.795	--	103330	93590.2	70285.5	75607.7	75105.1	77598.9	85924.8	107452	98185.2	95415.6	116145	98313.8	172154	147785	2.744e+06	306509	769154	127543	108552	111778	111325	109702	105785	144273	99835.5	223604	165683	104777	125586	112212	cpd:C13154
Com_10760_neg	D-3-Phosphoglyceric acid	C3 H7 O7 P	185.993	1.188	--	3.64267e+06	3.03272e+06	5.31604e+06	3.36255e+06	5.754e+06	5.06121e+06	3.75517e+06	4.9653e+06	1.8701e+06	4.09318e+06	5.85547e+06	4.49326e+06	2.17736e+06	3.87258e+06	5.25803e+06	2.86496e+06	4.55002e+06	4.73449e+06	2.01493e+06	3.45305e+06	3.70641e+06	4.50999e+06	4.0927e+06	4.75604e+06	3.78214e+06	1.42006e+06	2.42129e+06	3.54625e+06	3.3135e+06	2.61722e+06	--
Com_3062_neg	2,6-Diaminooimelic Acid	C7 H14 N2 O4	190.095	1.385	--	7.97048e+06	8.48766e+06	9.47589e+06	9.78689e+06	9.27183e+06	1.11089e+07	1.45415e+07	1.27784e+07	3.10967e+07	4.32385e+07	3.53204e+07	1.29093e+07	2.84949e+07	4.50701e+07	2.46244e+07	3.28725e+07	2.90538e+07	6.57103e+07	1.05098e+07	1.50658e+07	1.26275e+07	1.11352e+07	2.31239e+07	1.22029e+07	1.53053e+07	3.64833e+07	3.16018e+07	1.34097e+07	2.37782e+07	1.42301e+07	--
Com_23882_neg	Timosaponin BII	C45 H76 O19	920.495	12.939	--	202190	470283	282842	202766	88242	115870	130338	1.53395e+06	12024.5	28773.9	134102	138159	16152.2	14819.1	17410.7	18934.6	17889.4	16536.9	13033	14650.9	13566.1	13086.1	13357.6	12518.4	12322	14700.9	16215.7	12122.9	14782	12720	--
Com_11742_neg	FAHFA (2:0/17:2)	C19 H32 O4	324.23	12.321	--	1.35476e+06	1.67714e+06	3.19284e+06	4.89391e+06	7.92913e+06	1.30077e+06	314002	573939	755802	496651	787379	275570	158133	215269	355820	179638	331784	210754	156298	98507	126936	132992	85199.5	145489	116415	331743	297477	90429.7	164321	164948	--
Com_129_neg	Hostanox O3	C50 H66 O8	794.47	12.953	--	2.80076e+09	3.25065e+09	2.92849e+09	2.88933e+09	2.81118e+09	1.56709e+09	1.41254e+09	1.51591e+09	4.58283e+07	1.6698e+09	9.03654e+08	1.10512e+09	1.98435e+07	7.06696e+07	2.0779e+07	3.1656e+08	7.91624e+07	1.71551e+08	2.00256e+07	2.28401e+07	6.50784e+07	7.26476e+07	1.48922e+08	8.50231e+07	3.26725e+07	7.89832e+06	2.01947e+06	1.84117e+07	2.61655e+07	7.40096e+07	--
Com_12971_neg	Pseudoginsenoside-RT5	C36 H62 O10	654.435	14.858	--	1.03821e+06	2.38223e+06	2.4014e+06	1.44108e+06	2.02956e+06	1.99554e+06	6.17279e+06	6.33993e+06	6.43917e+06	1.52389e+06	7.83445e+06	1.20494e+06	518069	1.92374e+06	282133	819885	518235	947481	138620	137243	135513	462198	115621	126328	120605	560092	439710	129214	138159	113529	--
Com_11295_neg	LPI 17:0	C26 H51 O12 P	586.312	14.178	--	179196	171109	150309	275521	152441	138124	207230	183934	216262	266283	281894	250847	2.0217e+06	270941	498252	310085	320586	285682	1.49304e+06	2.03531e+06	1.39531e+06	382089	735493	2.5273e+06	1.53968e+06	2.49267e+06	5.87859e+06	2.14162e+06	2.68796e+06	1.2513e+06	--
Com_14228_neg	Dehydro-L-ascorbic acid	C6 H6 O6	128.011	8.905	Lactones	3.16247e+06	4.83955e+06	3.42328e+06	4.1075e+06	5.11936e+06	2.80439e+06	5.51187e+06	4.13181e+06	5.09922e+06	5.00162e+06	4.06233e+06	3.77438e+06	5.30104e+06	3.8293e+06	5.78839e+06	4.23218e+06	4.69348e+06	3.4351e+06	5.12263e+06	4.88361e+06	5.03255e+06	4.96681e+06	5.21045e+06	4.56662e+06	6.12571e+06	4.71144e+06	4.57935e+06	3.65402e+06	4.26353e+06	3.61231e+06	--
Com_26194_neg	Peimisine	C27 H41 N O3	427.309	13.591	--	100634	103017	99363.2	104601	93988.5	90318.7	116880	103281	125022	130481	162389	113872	892339	650869	440346	200517	434979	1.05614e+06	227002	388289	188022	177387	775505	478486	991981	958939	844900	1.56924e+06	1.04144e+06	721958	--
Com_1378_neg	Quercetin-3-O-beta-glucopyranosyl-6'-acetate	C23 H22 O13	253.053	8.969	--	6.13357e+07	4.71787e+07	1.65186e+07	1.1925e+08	2.55207e+07	1.096e+08	7.32211e+06	1.61862e+07	1.03848e+08	6.36792e+06	4.08489e+06	4.4613e+07	6.29845e+06	3.29771e+06	1.0687e+07	9.14046e+06	1.39313e+07	3.23227e+07	3.38674e+06	3.93706e+06	7.61614e+06	5.31801e+06	2.59662e+06	4.30006e+06	2.97328e+06	3.53295e+06	3.15675e+06	2.4404e+06	3.5216e+06	3.46786e+06	--
Com_1577_neg	LPI 16:0	C25 H49 O12 P	572.297	13.995	--	1.36414e+07	517897	318947	1.91786e+07	358626	1.20921e+06	1.13842e+06	777637	923892	1.24356e+06	513304	2.35575e+06	5.63063e+07	5.55843e+06	1.21102e+07	539214	2.48997e+06	1.52154e+07	3.35221e+07	3.95179e+07	3.45879e+07	1.43341e+07	2.67255e+07	4.71723e+07	4.10363e+07	9.8171e+07	1.39386e+08	6.17754e+07	8.32512e+07	4.70008e+07	--
Com_1021_neg	Cycloleucine	C6 H11 N O2	129.079	1.432	--	6.60869e+07	1.19794e+08	9.37255e+07	1.49258e+08	1.29499e+08	2.01604e+08	1.04335e+08	9.41041e+07	2.52437e+08	1.84945e+08	1.22641e+08	1.47836e+08	2.91641e+08	1.7077e+08	3.21578e+08	3.55778e+08	2.90237e+08	3.07755e+08	8.2732e+07	8.70929e+07	1.83588e+08	1.31766e+08	1.04146e+08	2.18862e+08	6.34418e+07	1.11324e+08	1.23811e+08	8.27604e+07	1.15097e+08	9.76948e+07	cpd:C03969
Com_21260_neg	Tuberonic acid hexoside	C18 H28 O9	388.174	5.12	--	263809	498420	351181	680041	256075	350628	649595	689800	1.5134e+06	630068	885959	910411	1.11056e+06	1.36695e+06	819824	943772	835068	1.21068e+06	487442	582420	865339	986052	718188	1.03573e+06	524776	426697	310314	325223	346067	463988	--
Com_6643_neg	LPS 18:3	C24 H42 N O9 P	519.26	13.548	--	4.62186e+06	2.17907e+06	4.65315e+06	6.14343e+06	5.87458e+06	4.2565e+06	2.47705e+06	6.5397e+06	3.26665e+06	2.5865e+06	2.00897e+06	5.02944e+06	5.04597e+06	4.47203e+06	4.11356e+06	2.40003e+06	2.27073e+06	3.47919e+06	1.28282e+06	1.44348e+06	1.45497e+06	1.69522e+06	1.3121e+06	1.97962e+06	1.47036e+06	3.14875e+06	4.6326e+06	1.13023e+06	2.40194e+06	1.36453e+06	--
Com_946_neg	Phenylacetaldehyde	C8 H8 O	120.057	8.372	Benzene and substituted derivatives	2.15503e+08	2.12777e+08	1.99307e+08	1.2626e+08	1.64055e+08	1.63927e+08	1.33675e+08	1.25393e+08	1.07544e+08	1.20716e+08	1.14137e+08	1.11129e+08	3.49703e+07	3.43025e+07	2.82958e+07	2.7209e+07	3.3765e+07	2.66919e+07	2.57221e+07	2.26368e+07	2.51897e+07	2.49872e+07	2.60233e+07	2.2571e+07	1.45796e+07	1.5036e+07	1.64012e+07	1.55415e+07	1.51341e+07	1.80772e+07	cpd:C00601
Com_4527_neg	D-Mannose 6-phosphate	C6 H13 O9 P	260.03	1.702	Organooxygen compounds	7.42047e+06	7.02033e+06	8.29414e+06	7.93053e+06	1.39234e+07	1.27022e+07	1.08907e+07	7.54559e+06	1.37297e+07	1.40371e+07	1.65606e+07	1.09342e+07	3.28106e+07	2.37391e+07	4.39015e+07	3.22358e+07	2.42411e+07	2.51207e+07	3.74673e+07	4.95348e+07	2.90778e+07	1.19186e+07	3.22207e+07	4.14403e+07	3.61773e+07	3.87825e+07	3.92331e+07	2.78015e+07	2.69875e+07	3.42152e+07	cpd:C00275
Com_24296_neg	2-(1-benzothiophen-3-ylmethylene)-3,4-dihydronaphthalen-1(2H)-one	C19 H14 O S	290.079	10.249	--	506869	678202	416726	604684	474527	688024	469196	465969	600224	376326	336226	708021	996758	1.23406e+06	774170	609465	536725	903713	488434	481999	644245	629222	628992	382357	746962	934897	711512	732480	703841	613100	--
Com_4589_neg	2,3-dinor Prostaglandin E1	C18 H30 O5	308.199	12.077	--	2.07354e+07	1.56073e+07	7.10139e+06	3.37472e+07	2.31136e+07	3.03558e+07	1.04242e+07	3.28145e+07	1.39026e+07	1.70836e+07	1.43824e+07	2.84343e+07	2.2481e+07	1.31975e+07	1.48713e+06	4.67807e+06	9.17146e+06	1.16389e+07	1.51837e+06	3.16613e+06	6.90914e+06	2.93874e+06	2.48539e+06	4.81712e+06	1.6509e+06	6.74071e+06	7.94538e+06	7.15257e+06	4.73225e+06	3.24899e+06	--
Com_8883_neg	Perillic acid	C10 H14 O2	166.099	10.676	Prenol lipids	6.72742e+06	4.49803e+06	4.79127e+06	4.52502e+06	9.62497e+06	5.19803e+06	4.68263e+06	5.66121e+06	8.82207e+06	7.67739e+06	1.01011e+07	7.07786e+06	2.8583e+06	3.12762e+06	4.77472e+06	3.54164e+06	3.12477e+06	3.28731e+06	1.86801e+06	1.44567e+06	2.85732e+06	3.18827e+06	2.62381e+06	2.27943e+06	1.8262e+06	3.86707e+06	4.55482e+06	2.66554e+06	2.77754e+06	2.38137e+06	cpd:C11924
Com_948_neg	6-hydroxy-7,8-dimethoxycoumarin	C11 H10 O5	222.052	7.295	--	1.81525e+08	2.92319e+08	2.13703e+08	2.19146e+08	1.5843e+08	1.67387e+08	1.15662e+08	1.58947e+08	1.29279e+08	1.58144e+08	9.69565e+07	1.54484e+08	1.30074e+08	1.52549e+08	9.81148e+07	1.06559e+08	1.07309e+08	1.11143e+08	5.14395e+07	1.08769e+08	7.34912e+07	7.88356e+07	6.12644e+07	8.26114e+07	9.09153e+07	7.71452e+07	7.37314e+07	6.59967e+07	1.05049e+08	4.82771e+07	--
Com_2688_neg	Ferulaldehyde	C10 H10 O3	178.063	8.182	Benzene and substituted derivatives	3.71756e+07	5.19379e+07	5.36669e+07	3.4743e+07	4.79517e+07	4.7154e+07	6.00141e+07	5.61997e+07	5.52092e+07	5.20771e+07	6.09109e+07	4.6053e+07	5.52325e+07	5.28619e+07	3.90053e+07	3.85217e+07	5.21316e+07	3.98939e+07	3.15495e+07	2.40893e+07	3.24576e+07	4.06469e+07	4.66101e+07	3.42293e+07	1.48553e+07	2.08457e+07	2.49056e+07	1.205e+07	1.6563e+07	2.30646e+07	cpd:C02666
Com_9363_neg	Lysionotin	C18 H16 O7	344.09	11.983	--	3.60199e+06	2.85882e+06	3.31164e+06	3.61347e+06	5.12146e+06	8.28469e+06	4.80667e+06	7.95307e+06	1.47387e+07	3.98785e+06	4.67992e+06	1.16892e+07	3.33975e+06	4.52111e+06	6.17212e+06	4.84929e+06	5.26794e+06	1.3618e+07	4.75865e+06	4.62768e+06	4.34517e+06	9.09309e+06	3.06437e+06	4.76329e+06	3.77418e+06	4.56306e+06	4.70194e+06	4.2715e+06	1.03213e+07	4.27657e+06	--
Com_22628_neg	LPC 17:0	C25 H52 N O7 P	569.37	15.177	--	1.206e+06	692331	96707.4	992828	997921	553972	283977	349107	244486	593885	1.16395e+06	846670	1.39178e+06	851236	1.90607e+06	472168	944540	424342	886807	1.21556e+06	1.52845e+06	651689	460726	2.34558e+06	1.45231e+06	429637	1.12402e+06	1.01175e+06	899640	341935	--
Com_24393_neg	Shanzhiside	C16 H24 O11	392.132	6.601	--	817011	642814	860811	324991	900131	1.09698e+06	258533	372384	289205	224284	205453	422146	321072	338344	266252	246695	270242	325443	305999	255353	276558	395119	346246	247508	367500	414592	442867	342233	356601	320298	cpd:C17066
Com_984_neg	2'-Deoxyinosine	C10 H12 N4 O4	126.043	1.329	Purine nucleosides	2.72003e+08	1.40013e+08	2.31216e+08	1.08646e+08	1.23457e+08	1.91324e+08	6.84912e+06	5.42278e+06	9.868e+06	9.05028e+06	1.16957e+07	9.25527e+06	1.64478e+07	1.33365e+07	1.64852e+07	1.34055e+07	1.25693e+07	1.86182e+07	2.12679e+07	2.05158e+07	1.44443e+07	1.30596e+07	1.1348e+07	1.33973e+07	1.54817e+07	2.45757e+07	1.56699e+07	1.47516e+07	1.82313e+07	1.9795e+07	--
Com_21682_neg	Tetradecanedioic acid	C14 H26 O4	258.183	11.089	Fatty Acyls	1.72656e+06	1.67402e+06	1.83507e+06	1.46964e+06	1.70108e+06	1.54731e+06	2.25969e+06	1.67501e+06	2.41018e+06	2.60422e+06	2.96775e+06	2.19712e+06	2.60453e+06	2.42797e+06	2.60785e+06	2.06633e+06	3.42341e+06	2.60183e+06	2.31416e+06	2.13413e+06	2.13566e+06	2.06981e+06	1.90344e+06	2.44212e+06	2.451e+06	2.62781e+06	3.43217e+06	2.75633e+06	2.55156e+06	2.23356e+06	--
Com_23587_neg	(R)-3-Hydroxy myristic acid	C14 H28 O3	244.204	13.086	--	801412	915571	1.29015e+06	899942	1.07238e+06	780070	1.37404e+06	776579	1.54264e+06	2.14104e+06	2.60268e+06	1.21089e+06	1.92314e+06	1.24354e+06	1.2267e+06	1.07797e+06	1.8833e+06	1.20831e+06	2.04356e+06	1.45779e+06	1.67251e+06	1.11222e+06	1.35596e+06	1.58414e+06	1.21269e+06	1.93445e+06	2.70935e+06	1.82698e+06	1.67276e+06	1.54711e+06	--
Com_1822_neg	PB-22 N-pentanoic acid-3-carboxyindole metabolite	C14 H15 N O4	261.1	7.67	--	2.44976e+07	2.97789e+07	2.28966e+07	2.07497e+07	3.46819e+07	2.18916e+07	2.76439e+06	1.17984e+07	1.763e+06	2.45045e+06	1.88604e+06	3.2123e+06	1.23983e+06	1.12982e+06	1.21134e+06	1.03917e+06	1.12874e+06	1.51916e+06	954865	973056	959324	1.00564e+06	860990	985373	732573	1.40499e+06	1.01895e+06	747694	860283	967227	--
Com_2938_neg	Lactobionic acid	C12 H22 O12	358.111	1.275	--	1.86626e+07	2.26792e+07	2.5431e+07	2.71657e+07	2.51476e+07	3.0455e+07	2.55326e+07	2.08924e+07	8.11666e+07	2.93331e+07	3.77173e+07	2.62478e+07	6.62462e+07	4.49858e+07	4.06126e+07	3.71424e+07	4.83133e+07	4.51583e+07	3.19472e+07	2.75161e+07	3.96291e+07	3.66623e+07	3.12221e+07	2.98487e+07	2.33152e+07	8.21486e+07	7.20583e+07	1.85709e+07	5.69378e+07	3.22213e+07	--
Com_24317_neg	(1E,4Z,6E)-5-hydroxy-1,7-bis(4-hydroxyphenyl)hepta-1,4,6-trien-3-one	C19 H16 O4	616.216	9.856	--	923717	952093	1.19279e+06	1.23193e+06	1.1844e+06	1.23619e+06	1.04209e+06	1.38612e+06	1.42798e+06	999491	855437	1.43108e+06	673458	625793	725083	631785	718112	704186	525282	632882	560304	552319	540328	538898	502660	727095	646013	563891	717924	552553	--
Com_16627_neg	3-amino-3-(4-chlorophenyl)propanoic acid	C9 H10 Cl N O2	199.039	10.311	--	209782	340890	308808	168627	506108	337188	356003	171678	195456	161914	184174	236649	248040	243308	245486	239272	248237	274735	267162	243266	230573	240474	207111	212223	209101	226813	231201	194536	230958	256696	--
Com_8689_neg	N-Acetyl-¦Á-D-glucosamine 1-phosphate	C8 H16 N O9 P	265.08	1.243	--	7.67254e+06	7.45997e+06	9.13952e+06	7.32006e+06	8.89504e+06	8.21336e+06	9.41219e+06	5.80371e+06	5.46241e+06	7.45969e+06	7.86726e+06	8.30918e+06	1.69311e+07	1.62272e+07	2.08438e+07	1.5795e+07	2.15728e+07	1.41889e+07	8.44159e+06	8.05107e+06	1.04278e+07	7.1637e+06	1.0581e+07	1.29991e+07	1.04078e+07	9.57993e+06	9.79391e+06	9.86156e+06	9.13293e+06	1.48816e+07	cpd:C04501
Com_25887_neg	Tricin 4'-O-(beta-guaiacylglyceryl) ether 5-O-hexoside	C33 H36 O16	688.198	9.512	--	145259	129942	150629	143316	294350	272021	157493	381307	188017	128288	138376	183985	652727	893896	185035	187981	179008	402579	140917	372828	565433	634890	463935	218612	128971	376670	353740	119658	249301	379647	--
Com_18031_neg	(2E)-4-Hydroxy-3,7-dimethyl-2,6-octadien-1-yl beta-D-glucopyranoside	C16 H28 O7	378.189	6.996	--	606977	619653	633417	631872	617141	693347	719987	578503	993206	681414	696781	1.50183e+06	4.60959e+06	3.46933e+06	2.52289e+06	2.40492e+06	1.68996e+06	3.11291e+06	1.56858e+06	2.07412e+06	2.2743e+06	3.64892e+06	2.46395e+06	3.64366e+06	4.1953e+06	5.13172e+06	3.57574e+06	3.46527e+06	3.92688e+06	3.50026e+06	--
Com_5520_neg	Dihydroroseoside	C19 H32 O8	388.21	9.171	Fatty Acyls	1.04445e+06	1.3876e+06	1.33924e+06	2.09266e+06	1.85093e+06	2.09209e+06	2.72298e+06	2.17725e+06	2.74185e+06	1.38225e+06	2.04693e+06	2.40433e+06	2.35504e+07	1.94907e+07	1.68184e+07	2.25149e+07	1.20918e+07	1.80363e+07	1.51655e+07	2.30633e+07	2.32264e+07	1.8509e+07	1.73293e+07	2.19445e+07	3.24535e+07	1.66581e+07	1.69843e+07	1.9286e+07	1.7594e+07	1.94174e+07	--
Com_6864_neg	Desoxyrhaponticin	C21 H24 O8	404.147	10.168	--	1.54283e+07	1.91202e+07	1.78759e+07	1.59725e+07	1.24424e+07	1.31777e+07	1.03455e+07	9.52059e+06	8.12996e+06	1.58794e+07	8.90844e+06	8.64633e+06	1.80635e+06	2.09951e+06	1.89814e+06	2.05546e+06	2.14444e+06	1.7016e+06	2.86678e+06	1.72366e+06	2.9785e+06	1.52753e+06	1.77161e+06	2.03248e+06	2.01385e+06	2.40796e+06	1.37656e+06	2.72643e+06	2.55726e+06	2.6273e+06	--
Com_11503_neg	Oxypeucedanin	C16 H14 O5	286.084	10.335	Coumarins and derivatives	459095	415153	1.43757e+06	281601	1.34644e+06	865411	245406	296038	261457	261208	359255	369282	207235	193557	194848	199399	185321	222979	198067	183467	163664	183614	178820	154270	156037	189836	188457	150156	187766	175683	cpd:C09282
Com_3429_neg	Equol	C15 H14 O3	242.094	11.155	Isoflavonoids	1.50818e+07	1.20684e+07	1.80108e+07	7.80202e+06	2.32409e+07	2.00721e+07	1.01986e+07	1.8636e+07	1.16185e+07	9.32828e+06	8.25981e+06	1.25691e+07	491839	546428	573569	447653	194491	753054	180312	165354	175426	208213	167322	167436	180380	174454	165767	243013	202702	182590	cpd:C14131
Com_27266_neg	Akebia saponin D	C47 H76 O18	928.504	14.605	--	758368	169239	93749.4	914320	77232.9	72229.9	108304	87047.1	113660	117993	159324	101496	153410	118191	153815	118068	156663	112406	114043	117712	114720	96677.8	105993	104090	99829.6	120239	130912	109886	114055	104936	--
Com_6019_neg	Isoquercetrin	C21 H20 O12	464.096	9.862	--	5.58838e+06	4.27195e+06	3.40554e+06	8.35562e+06	6.55706e+06	1.79445e+07	4.84894e+06	4.92828e+06	1.12331e+07	4.42364e+06	4.18316e+06	7.56769e+06	3.90099e+06	3.34068e+06	3.70295e+06	2.91349e+06	4.27482e+06	3.85288e+06	2.44796e+06	2.25424e+06	3.01187e+06	3.04217e+06	2.92978e+06	2.88634e+06	1.99257e+06	2.02517e+06	2.26897e+06	1.37877e+06	1.55583e+06	2.65912e+06	--
Com_23768_neg	Neonuezhenide	C31 H42 O18	702.238	8.709	--	106109	121767	209488	152970	183738	132235	291042	223336	223104	270866	232392	247315	1.62266e+06	2.1869e+06	478040	783216	671408	414959	200354	500258	140450	523524	577618	622576	521223	508231	242850	169020	153661	419403	--
Com_18684_neg	Soyasaponin I	C48 H78 O18	942.52	12.511	Prenol lipids	131597	141840	125997	3.12286e+06	129420	67377.5	233696	162386	174399	256480	196261	110563	267597	142471	207695	166758	309017	138071	420628	349052	362485	166151	143566	175933	209610	209356	353166	215428	185935	125714	cpd:C08983
Com_23853_neg	D(+)-Melezitose O-rhamnoside	C24 H42 O20	650.23	5.19	--	412300	349906	490193	231773	373879	478139	511770	750917	558922	417256	425576	560235	831921	1.10103e+06	618817	1.27573e+06	529205	1.65534e+06	1.34233e+06	1.07902e+06	1.57416e+06	1.84432e+06	1.76307e+06	1.32042e+06	1.14174e+06	1.45359e+06	1.2839e+06	1.26866e+06	1.34695e+06	930213	--
Com_15655_neg	Benzyl 6-O-beta-D-glucopyranosyl-beta-D-glucopyranoside	C19 H28 O11	432.164	8.631	--	1.48407e+06	2.21867e+06	1.63741e+06	1.41733e+06	1.76947e+06	2.27093e+06	1.44788e+06	2.62902e+06	2.53771e+06	3.1476e+06	2.62991e+06	2.32913e+06	4.8477e+06	4.9609e+06	3.81325e+06	4.87488e+06	4.30586e+06	5.09529e+06	2.58107e+06	4.69705e+06	3.56424e+06	4.50377e+06	3.84436e+06	5.4162e+06	4.39244e+06	5.37256e+06	4.60068e+06	4.2468e+06	6.40677e+06	4.46613e+06	--
Com_8405_neg	2-(2-oxo-2-{[2-(2-oxo-1-imidazolidinyl)ethyl]amino}ethoxy)acetic acid	C9 H15 N3 O5	245.102	8.227	--	690553	1.0885e+06	559406	1.12586e+06	1.31286e+06	1.27033e+06	755194	1.12356e+06	3.01537e+06	557647	1.7565e+06	1.76911e+06	3.86206e+06	3.24107e+06	7.42752e+06	6.50902e+06	6.08693e+06	4.04632e+06	9.01803e+06	3.60526e+06	8.99669e+06	9.62054e+06	9.32216e+06	7.17765e+06	1.28216e+07	9.96105e+06	9.84906e+06	1.90245e+07	1.10225e+07	1.25326e+07	--
Com_1777_neg	Mesaconic acid	C5 H6 O4	130.026	6.977	Fatty Acyls	4.24978e+07	2.9287e+07	3.15624e+07	3.80284e+07	3.94216e+07	4.45981e+07	1.12187e+07	3.17657e+07	1.54173e+07	1.53362e+07	1.26491e+07	1.91543e+07	1.02941e+07	9.0127e+06	1.02237e+07	9.75048e+06	1.08659e+07	8.09916e+06	8.07993e+06	8.97238e+06	9.04533e+06	7.52335e+06	9.3427e+06	9.65089e+06	8.5351e+06	1.00191e+07	1.00164e+07	8.18044e+06	8.83388e+06	7.88212e+06	cpd:C01732
Com_1107_neg	D-Glucono-1,5-lactone	C6 H10 O6	238.069	1.268	Organooxygen compounds	1.13726e+08	9.76206e+07	1.06666e+08	1.15008e+08	1.00139e+08	1.26283e+08	1.37147e+08	9.96364e+07	1.50843e+08	1.18545e+08	1.64801e+08	1.30468e+08	3.14914e+08	2.45504e+08	3.10899e+08	2.77563e+08	3.04366e+08	2.10331e+08	1.80279e+08	1.42294e+08	2.39501e+08	1.91801e+08	2.0246e+08	1.67563e+08	1.12281e+08	3.55204e+08	3.23799e+08	1.0909e+08	1.78544e+08	1.92041e+08	cpd:C00198
Com_15974_neg	Chelidonine	C20 H19 N O5	353.126	13.248	--	79590.3	83296.4	85060.3	83530.4	93596.7	88477.9	99954.5	91001.6	115414	109547	140583	106239	162870	142105	160669	147829	163725	166535	181140	6.27531e+06	139041	136503	134772	132758	155517	189574	412281	732985	451567	497562	cpd:C12242
Com_8782_neg	3-Hydroxykynurenine	C10 H12 N2 O4	224.079	7.671	Organooxygen compounds	918477	1.03574e+06	1.063e+06	1.07288e+06	804360	825707	725897	839813	851947	602729	878442	768848	1.28246e+07	1.03238e+07	7.14185e+06	9.39363e+06	8.03074e+06	1.15742e+07	8.9541e+06	8.95972e+06	1.19295e+07	1.43895e+07	1.15973e+07	1.33017e+07	1.5087e+07	1.8426e+07	1.99772e+07	1.53274e+07	1.61518e+07	1.69894e+07	cpd:C02794
Com_29608_neg	Pyridoxal 5-phosphate monohydrate	C8 H12 N O7 P	265.035	1.593	--	428908	314097	234965	378677	265769	297408	244887	202305	202866	247260	324043	224351	228050	194598	221762	221609	215204	156939	225038	174705	245593	225323	193310	175487	161868	182479	205715	160042	164691	192082	--
Com_13530_neg	Flavin adenine dinucleotide (FAD)	C27 H33 N9 O15 P2	392.579	6.94	--	1.982e+06	1.70542e+06	2.86938e+06	1.72965e+06	3.09433e+06	2.36465e+06	1.58463e+06	2.87321e+06	2.10757e+06	2.14663e+06	1.66589e+06	2.56657e+06	1.29042e+06	1.53176e+06	1.08665e+06	2.08811e+06	1.04116e+06	1.69397e+06	1.48097e+06	952293	1.26881e+06	2.76336e+06	1.75929e+06	1.59876e+06	1.55873e+06	1.8512e+06	2.32733e+06	1.21651e+06	2.24666e+06	1.732e+06	--
Com_12397_neg	Gibberellin A7	C19 H22 O5	330.147	12.312	--	1.21048e+06	1.68636e+06	1.71957e+06	415920	3.01558e+06	2.93069e+06	1.40958e+06	2.34414e+06	1.84437e+06	830741	732879	2.09889e+06	373762	691529	525875	314814	170419	482682	434492	478298	323449	345828	352130	259019	483327	503501	541703	317106	501249	361427	cpd:C11867
Com_2712_neg	Coniferyl alcohol	C10 H12 O3	180.078	7.276	Phenols	2.93712e+07	4.17646e+07	3.60876e+07	3.36075e+07	2.54674e+07	2.17105e+07	4.00467e+07	2.82175e+07	3.67844e+07	4.33631e+07	3.77576e+07	2.53931e+07	5.0224e+07	6.26923e+07	4.96483e+07	6.48534e+07	5.72982e+07	4.42541e+07	6.34346e+07	8.53878e+07	6.21778e+07	6.30928e+07	6.62612e+07	5.72903e+07	7.38655e+07	4.87522e+07	4.12303e+07	4.69204e+07	4.9245e+07	6.10918e+07	cpd:C00590
Com_41_neg	3-[(Z)-(5-nitro-1H-indol-3-yl)methylidene]-1H-indol-2-one	C17 H11 N3 O3	305.077	9.21	--	2.65267e+09	1.70974e+09	1.20963e+09	4.56012e+09	8.20265e+08	2.92162e+09	7.2989e+08	1.8753e+09	3.64376e+09	3.09005e+08	2.63735e+08	2.15079e+09	1.25937e+09	1.41523e+09	2.24936e+09	2.94184e+09	2.97619e+09	6.65476e+09	1.07154e+09	1.30096e+09	2.63127e+09	8.36405e+08	6.04337e+08	1.76682e+09	3.69973e+07	1.2879e+09	1.04305e+09	2.75031e+08	1.30178e+09	4.17485e+08	--
Com_24301_neg	Angoroside C	C36 H48 O19	784.28	7.48	--	211332	201248	163015	212849	219232	253931	92495.2	177079	129229	94991	88404.9	117565	412705	290172	287436	383392	319482	1.83507e+06	293965	479106	640215	492640	162995	538980	310991	1.78686e+06	872656	201925	448623	195949	--
Com_29329_neg	Isomaltose	C12 H22 O11	342.117	6.81	Organooxygen compounds	206512	180565	199384	252796	248159	309666	228483	349338	296750	236372	297966	219288	252347	362681	530847	205114	424267	222426	343499	579048	539554	588317	676003	450602	444099	696029	423426	269776	202237	464228	cpd:C00252
Com_5452_neg	trans-Cinnamic acid	C9 H8 O2	148.052	4.449	Cinnamic acids and derivatives	6.34311e+06	7.68097e+06	7.99642e+06	8.34903e+06	8.84845e+06	1.00012e+07	3.29659e+07	8.40843e+06	1.12157e+07	1.7081e+07	1.79211e+07	1.32487e+07	1.77279e+07	1.46515e+07	1.67959e+07	1.60874e+07	1.34505e+07	1.44429e+07	1.15917e+07	1.26365e+07	1.24615e+07	1.09844e+07	1.13163e+07	1.32928e+07	1.11522e+07	1.1788e+07	1.13049e+07	1.09388e+07	1.14519e+07	1.01794e+07	cpd:C00423
Com_1007_neg	5-Sulfosalicylic acid	C7 H6 O6 S	217.988	1.266	Benzene and substituted derivatives	1.17079e+08	8.7837e+07	1.45619e+08	1.20386e+08	1.2723e+08	2.46167e+08	6.31199e+07	3.89195e+07	4.82993e+07	1.21516e+08	1.54123e+08	7.94425e+07	9.59947e+07	8.37524e+07	6.15765e+07	7.85949e+07	1.14206e+08	5.9772e+07	1.03485e+08	1.18062e+08	6.90898e+07	4.72203e+07	6.65874e+07	5.57316e+07	6.13242e+07	9.59426e+07	6.86455e+07	4.65298e+07	7.44858e+07	1.32372e+08	--
Com_4279_neg	Stachyose	C24 H42 O21	666.222	1.426	Organooxygen compounds	1.21211e+06	762712	1.35163e+06	1.51349e+06	794923	794029	1.49244e+06	1.03037e+06	1.43611e+06	1.57862e+06	2.22633e+06	2.26155e+06	3.48014e+07	4.89963e+07	2.36724e+07	2.71357e+07	1.70232e+07	3.87452e+07	5.15612e+07	4.60283e+07	3.25022e+07	7.30858e+06	4.21819e+07	3.57417e+07	4.16626e+07	3.27877e+07	4.25213e+07	3.23516e+07	2.73349e+07	3.01261e+07	cpd:C01613
Com_13367_neg	Callistephin chloride	C21 H21 Cl O10	468.083	8.837	--	766485	752149	773575	769328	1.11931e+06	964828	491114	441634	1.39121e+06	1.12065e+06	972935	608440	1.51674e+06	1.25839e+06	1.61075e+06	1.72259e+06	1.77154e+06	1.13063e+06	944556	1.21648e+06	703618	506520	1.27084e+06	745428	1.70364e+06	1.42862e+06	903566	668984	472467	763370	--
Com_1035_neg	Pentadecanoic acid	C15 H30 O2	242.225	14.225	Fatty Acyls	1.99202e+08	2.04806e+08	2.46018e+08	2.33042e+08	1.60188e+08	1.35347e+08	2.67225e+08	1.92816e+08	2.50814e+08	2.87266e+08	4.44054e+08	2.1242e+08	3.31263e+08	2.42438e+08	3.63145e+08	2.13308e+08	3.78256e+08	2.42188e+08	2.61492e+08	2.5568e+08	2.35003e+08	1.56142e+08	1.89322e+08	1.89814e+08	1.6894e+08	2.54673e+08	3.12921e+08	2.43922e+08	2.48531e+08	2.32371e+08	cpd:C16537
Com_2225_neg	Oxypeucedanin hydrate	C16 H16 O6	340.071	10.677	--	3.50678e+06	3.93753e+06	5.79064e+06	2.96865e+06	1.0102e+07	1.34953e+07	8.07072e+06	9.03106e+06	1.56194e+07	5.07373e+06	4.54024e+06	1.07037e+07	4.09225e+07	4.22157e+07	4.28033e+07	3.7221e+07	2.41216e+07	7.16721e+07	7.41091e+07	7.16208e+07	7.72093e+07	1.07276e+08	7.73269e+07	6.75408e+07	8.66272e+07	3.77599e+07	5.177e+07	6.92288e+07	8.96442e+07	4.43757e+07	--
Com_5302_neg	(¡À)9(10)-EpOME	C18 H32 O3	342.241	11.516	--	6.7843e+06	5.24953e+06	1.5927e+06	1.1863e+07	8.13256e+06	1.20477e+07	5.59567e+06	1.07399e+07	8.03134e+06	5.95184e+06	4.96992e+06	9.33722e+06	8.7818e+06	9.00188e+06	3.99372e+06	2.87681e+06	4.59512e+06	4.94962e+06	1.0301e+06	907705	3.14855e+06	3.94254e+06	1.21548e+06	2.24915e+06	2.16898e+06	8.56439e+06	8.30194e+06	2.60484e+06	4.95374e+06	1.37483e+06	--
Com_1413_neg	2-(4-hydroxy-1,3-thiazol-2-yl)-1-phenylethan-1-one	C11 H9 N O2 S	219.038	11.261	--	4.00397e+07	7.93964e+07	7.22341e+07	7.26287e+07	8.57338e+07	1.35534e+08	1.06429e+08	8.09171e+07	7.57382e+07	9.46651e+07	5.00048e+07	8.73444e+07	1.16893e+08	1.00305e+08	1.36944e+08	1.20127e+08	1.56393e+08	4.34012e+07	1.23734e+08	7.98418e+07	1.28678e+08	1.04498e+08	1.20744e+08	1.18115e+08	1.33712e+08	1.39006e+08	5.17245e+07	1.55267e+08	1.35274e+08	1.49451e+08	--
Com_2288_neg	11-keto Testosterone (CRM)	C19 H26 O3	348.194	8.094	--	2.48302e+07	3.35304e+07	3.32966e+07	1.41381e+07	2.80755e+07	1.20737e+07	7.38388e+07	2.881e+07	2.75837e+07	5.1914e+07	4.44213e+07	3.70742e+07	2.17432e+07	2.68614e+07	4.30864e+07	5.71542e+07	5.625e+07	2.30087e+07	8.20241e+07	6.54917e+07	5.9631e+07	4.62894e+07	5.38188e+07	5.3057e+07	8.20763e+07	1.36996e+07	2.0653e+07	8.71522e+07	6.8955e+07	1.19079e+08	--
Com_14163_neg	N-Sinapoylagmatine	C16 H24 N4 O4	336.178	7.559	--	864252	882427	1.20748e+06	1.18746e+06	1.09419e+06	1.21963e+06	2.35981e+06	1.84495e+06	2.62577e+06	1.32354e+06	1.50031e+06	2.04749e+06	4.23244e+06	4.02796e+06	4.05532e+06	4.18048e+06	3.78239e+06	6.8318e+06	2.25846e+06	2.45043e+06	4.29468e+06	3.00308e+06	1.54615e+06	2.73293e+06	1.50327e+06	3.00512e+06	2.54093e+06	1.25438e+06	2.20416e+06	1.75398e+06	--
Com_11556_neg	1,5,8-Trihydroxy-9-oxo-9H-xanthen-3-yl beta-D-glucopyranoside	C19 H18 O11	422.082	1.215	--	5.99365e+06	4.66217e+06	8.07083e+06	4.1326e+06	7.09155e+06	6.4069e+06	6.1881e+06	7.43873e+06	4.41656e+06	5.36769e+06	7.26569e+06	6.50345e+06	6.20426e+06	6.70136e+06	6.78384e+06	7.52709e+06	8.83788e+06	6.95357e+06	7.538e+06	5.09052e+06	6.54782e+06	6.52051e+06	7.09448e+06	5.64259e+06	3.13122e+06	5.33742e+06	6.44379e+06	4.18304e+06	5.99462e+06	4.87342e+06	--
Com_13815_neg	Schisanhenol	C23 H30 O6	402.205	10.987	--	5.82391e+06	5.45852e+06	4.52514e+06	5.40181e+06	3.97116e+06	2.09982e+06	2.50435e+06	3.18648e+06	1.85717e+06	1.66581e+06	2.00324e+06	2.50117e+06	250131	497425	218149	459521	300054	194734	436744	746609	542501	212371	602983	413454	1.09071e+06	200719	149507	1.70089e+06	728648	1.06817e+06	--
Com_13570_neg	Kushenol F	C25 H28 O6	424.194	7.919	--	1.16215e+06	1.01051e+06	684102	1.65822e+06	931324	1.65274e+06	1.16374e+06	1.18838e+06	2.69429e+06	1.05645e+06	915857	1.36533e+06	5.14308e+06	4.61379e+06	4.82796e+06	6.49276e+06	5.0891e+06	7.38202e+06	3.61672e+06	4.71349e+06	6.4838e+06	4.36775e+06	2.75167e+06	3.59201e+06	2.96124e+06	6.2798e+06	6.15132e+06	2.496e+06	4.12878e+06	3.41962e+06	--
Com_3241_neg	Dihydrofolic acid	C19 H21 N7 O6	443.154	1.723	Carboxylic acids and derivatives	5.83537e+06	6.06858e+06	7.75621e+06	5.04043e+06	2.08894e+07	9.36581e+06	1.70283e+07	3.08278e+06	4.4204e+06	6.08227e+06	3.5894e+06	3.2767e+06	8.93788e+06	7.37195e+06	6.92801e+06	2.49219e+07	1.14893e+07	7.6465e+06	3.01974e+06	3.84565e+06	4.91093e+06	2.21106e+06	2.81434e+06	3.03445e+06	3.64828e+06	3.0416e+06	2.57668e+06	2.37866e+06	3.96708e+06	3.96566e+06	cpd:C00415
Com_15720_neg	(3R)-8-hydroxy-3-(4-methoxyphenyl)-3,4-dihydro-1H-2-benzopyran-1-one	C16 H14 O4	270.089	12.633	--	606169	751534	1.0144e+06	527554	1.32654e+06	1.13826e+06	950165	1.17698e+06	1.14759e+06	603597	712740	1.19296e+06	602276	840454	708991	557747	669656	976633	552265	404308	688378	597130	493666	327894	551262	301446	244689	459005	555373	371058	--
Com_15462_neg	3-O-Acetyl-1¦Á-hydroxytrametenolic acid	C32 H50 O5	514.366	14.597	--	1.20304e+06	1.96815e+06	153520	1.55386e+06	4.69339e+06	586705	177354	142545	399287	196836	260903	166205	251219	196994	272830	203596	259507	189698	191382	207398	187861	160661	173987	178970	177478	201269	221660	187110	197012	171973	--
Com_5050_neg	Dl-Glyceraldehyde3-phosphate	C3 H7 O6 P	169.998	1.129	--	2.6648e+06	3.00267e+06	8.19373e+06	2.72416e+06	3.03683e+06	5.28951e+06	1.33145e+07	8.54813e+06	4.02476e+06	4.59618e+06	1.15891e+07	5.74058e+06	4.66618e+06	1.17759e+07	8.71745e+06	1.49062e+07	1.40928e+07	2.11531e+07	9.74966e+06	1.34333e+07	8.5341e+06	1.63356e+07	1.56763e+07	1.52802e+07	3.69888e+07	7.72787e+06	4.81108e+06	9.32171e+06	1.02897e+07	6.55719e+06	--
Com_1065_neg	4-Allyl-2-(¦Â-D-glucopyranosyloxy)phenyl ¦Â-D-glucopyranoside	C21 H30 O12	474.174	6.554	--	2.3117e+07	3.05061e+07	4.08462e+07	1.77052e+07	4.22048e+07	3.25627e+07	5.44809e+07	5.99047e+07	5.93358e+07	3.16073e+07	3.58306e+07	6.06361e+07	1.95014e+08	2.19621e+08	9.02961e+07	1.35033e+08	1.36531e+08	1.96475e+08	1.5075e+08	1.52096e+08	1.85588e+08	2.85783e+08	3.05331e+08	1.71335e+08	2.10725e+08	2.44674e+08	3.01006e+08	2.05822e+08	2.03515e+08	1.9829e+08	--
Com_29546_neg	Thromoboxane B1	C20 H36 O6	372.252	12.342	--	58774.2	59454.6	59460.8	60592.2	76236.3	74065.6	171726	62703.4	165668	150059	226311	119393	136194	194729	239412	92751.8	199107	198830	188828	113203	170645	86122.2	131791	184913	132545	198159	148244	162417	634763	145518	--
Com_7124_neg	Citronellyl acetate	C12 H22 O2	198.162	6.772	Fatty Acyls	908459	876895	952977	975095	1.03283e+06	939251	965608	1.25152e+06	5.42468e+06	958830	1.13044e+06	2.03309e+06	5.46066e+06	4.90886e+06	1.66753e+07	2.40505e+07	1.48253e+07	1.30866e+07	6.28631e+06	1.19252e+07	1.13693e+07	9.2561e+06	1.58259e+06	6.04831e+06	2.02165e+06	1.69092e+07	9.79772e+06	3.52786e+06	7.68836e+06	2.79773e+06	cpd:C12298
Com_19737_neg	Taccalonolide A	C36 H46 O14	702.295	6.973	--	211993	205230	185765	219652	217304	244137	353994	410504	695435	137298	280404	535114	1.46935e+06	1.31286e+06	591877	1.17418e+06	825823	3.34421e+06	1.41174e+06	1.17393e+06	1.42285e+06	3.16071e+06	2.33366e+06	1.71108e+06	1.26607e+06	2.74144e+06	3.37204e+06	1.70275e+06	3.61071e+06	2.36383e+06	cpd:C08635
Com_530_neg	2-[(3-methylbenzo[b]thiophen-2-yl)carbonyl]benzoic acid	C17 H12 O3 S	296.053	6.881	--	3.77492e+08	5.94202e+08	5.30141e+08	4.79529e+08	4.17037e+08	3.72998e+08	4.55161e+08	4.44474e+08	3.45436e+08	6.16521e+08	4.66748e+08	4.60513e+08	1.68791e+08	2.01867e+08	1.39537e+08	1.49964e+08	1.49228e+08	1.0784e+08	1.02599e+08	1.49177e+08	1.08029e+08	1.40997e+08	1.12382e+08	1.27686e+08	9.68042e+07	1.04789e+08	9.72624e+07	8.14668e+07	1.23744e+08	8.66803e+07	--
Com_6023_neg	Tubuloside A	C37 H48 O21	846.281	9.175	--	798472	679537	853804	1.015e+06	818791	789470	1.30653e+06	1.16002e+06	1.44101e+06	1.95974e+06	1.55965e+06	965502	9.08746e+06	9.59744e+06	9.33197e+06	1.02786e+07	1.12704e+07	2.78576e+07	7.49163e+06	8.85646e+06	1.21977e+07	1.01906e+07	3.81078e+06	9.9374e+06	3.12743e+06	1.61785e+07	9.74609e+06	4.32419e+06	7.99358e+06	3.47716e+06	--
Com_12486_neg	N-[4-cyano-1-(4-fluorophenyl)-1H-pyrazol-5-yl]cyclohexanecarboxamide	C17 H17 F N4 O	312.136	12.099	--	3.52905e+06	1.79578e+06	1.81444e+06	1.51978e+06	3.8845e+06	3.78219e+06	3.51179e+06	2.23279e+06	6.31345e+06	2.49678e+06	4.34712e+06	5.01325e+06	3.19946e+06	4.82029e+06	3.5078e+06	2.9724e+06	3.78447e+06	7.35155e+06	4.69718e+06	5.45561e+06	2.6531e+06	4.99412e+06	3.06483e+06	2.93047e+06	5.97228e+06	3.09676e+06	2.79196e+06	3.5515e+06	5.30748e+06	4.25667e+06	--
Com_2527_neg	5-Phenyl-N-(4-(trifluoromethyl)phenyl)oxazol-2-amine	C16 H11 F3 N2 O	304.079	2.027	--	5.80296e+07	6.845e+07	7.34741e+07	6.08196e+07	4.51535e+07	4.95428e+07	4.99244e+07	3.02429e+07	3.56671e+07	7.24257e+07	3.57752e+07	4.95671e+07	2.22014e+07	2.3389e+07	1.87934e+07	2.04322e+07	2.11992e+07	1.50062e+07	2.1081e+07	1.93441e+07	2.26128e+07	1.82e+07	2.20728e+07	2.40918e+07	1.77743e+07	1.3583e+07	1.333e+07	1.24712e+07	1.36895e+07	2.13783e+07	--
Com_12974_neg	Trichothec-9-ene-3-¦Á,4-¦Â,8-¦Á,15-tetrol, 12,13-epoxy-	C15 H22 O6	344.147	8.161	--	6.31228e+06	6.03948e+06	4.60388e+06	5.62497e+06	4.04774e+06	4.51896e+06	2.82778e+06	3.10182e+06	3.48698e+06	4.75415e+06	3.45699e+06	3.08138e+06	7.18752e+06	4.76308e+06	4.41325e+06	4.62211e+06	4.99678e+06	4.14921e+06	3.99179e+06	4.54745e+06	5.06913e+06	4.54573e+06	3.93027e+06	3.70986e+06	3.33766e+06	4.80296e+06	6.07431e+06	1.76194e+06	4.09089e+06	2.57755e+06	--
Com_258_neg	Gluconolactone	C6 H10 O6	178.048	1.37	Organooxygen compounds	4.9624e+08	3.84122e+08	6.55147e+08	5.81795e+08	5.14911e+08	6.73447e+08	7.87098e+08	9.63531e+08	6.90373e+08	8.29979e+08	1.13222e+09	1.13693e+09	7.97855e+08	9.39255e+08	7.57462e+08	9.92217e+08	9.98486e+08	1.70362e+09	5.35965e+08	8.79843e+08	6.5625e+08	7.96425e+08	6.7244e+08	8.10849e+08	7.28273e+08	1.06704e+09	1.01456e+09	6.36672e+08	1.02539e+09	5.09096e+08	cpd:C00198
Com_21649_neg	Demethylzeylasteral	C29 H36 O6	480.249	12.306	--	1.10373e+06	939057	1.65299e+06	1.31448e+06	1.55967e+06	658916	480496	2.05826e+06	621707	1.50066e+06	2.96011e+06	2.43595e+06	257575	534131	288912	289976	375186	356713	182374	191900	189368	247985	181463	177849	178441	446285	273258	168947	274458	188786	--
Com_27009_neg	C-pentosyl-apeignin O-feruloylhexoside	C36 H36 O17	740.196	9.898	--	105703	95890.3	101696	111065	132694	134882	176084	151496	278780	229900	131919	247369	1.20283e+06	632111	1.17202e+06	1.34252e+06	676285	834092	462680	1.21394e+06	1.04421e+06	756100	401666	803677	420855	279545	465798	345161	687010	422510	--
Com_26362_neg	Xanthohumol	C21 H22 O5	354.147	13.129	Linear 1,3-diarylpropanoids	911478	792663	386988	437683	632302	607988	818023	577450	865632	530266	660274	883639	352409	795448	512705	408541	263026	489665	388969	481350	340880	687024	729878	356018	1.08545e+06	591065	429088	983433	923261	692518	cpd:C16417
Com_8471_neg	Hydroxycitric acid	C6 H8 O8	208.022	1.218	Carboxylic acids and derivatives	5.40368e+06	7.08398e+06	4.80918e+06	1.1563e+07	5.62264e+06	7.77594e+06	7.51905e+06	8.19213e+06	1.14526e+07	1.43737e+07	8.7296e+06	8.5465e+06	1.44142e+07	1.14672e+07	8.64999e+06	9.81586e+06	8.30726e+06	1.64956e+07	5.98615e+06	8.27106e+06	1.0161e+07	6.30361e+06	4.28767e+06	7.87002e+06	2.70597e+06	6.09881e+06	8.18285e+06	4.19836e+06	4.00192e+06	2.12993e+06	--
Com_746_neg	Celastrol	C29 H38 O4	450.275	14.214	Prenol lipids	8.13301e+07	4.82432e+07	6.42576e+07	1.36516e+08	6.14995e+07	2.81373e+07	7.03899e+07	7.35387e+07	7.73816e+07	1.32301e+08	1.12229e+08	1.17953e+08	3.89189e+08	3.7053e+08	3.68784e+08	2.49417e+08	3.92569e+08	2.26361e+08	5.73827e+07	2.39001e+07	6.87036e+07	1.55707e+08	3.6035e+07	2.08096e+07	2.35394e+07	4.72692e+08	6.31936e+08	8.76692e+06	2.05177e+08	2.49887e+08	--
Com_26018_neg	Epimedin C	C39 H50 O19	822.295	10.679	--	316183	206235	208957	233789	282951	283429	525133	454200	255027	238352	319030	288488	232654	239973	291907	258871	260867	268252	561086	561100	325557	254460	464189	454755	532251	267373	203710	945109	612062	655489	--
Com_5963_neg	7-(2-Hydroxyethyl)theophyline	C9 H12 N4 O3	224.091	6.842	--	732662	758169	713383	1.06396e+06	605134	906675	662778	557952	705826	816984	577764	622242	397039	475048	348337	318637	611589	344930	441133	275483	353878	589435	596127	410824	512959	513623	641401	521184	469363	595269	--
Com_3047_neg	Kuwanon A	C25 H24 O6	420.156	8.912	Flavonoids	1.71608e+06	1.30913e+06	492038	3.75326e+06	2.68613e+06	1.11293e+07	2.34018e+06	4.2354e+06	1.80563e+07	3.73656e+06	7.63484e+06	7.94463e+06	3.68117e+07	1.57767e+07	3.28651e+07	2.06194e+07	2.71805e+07	2.72423e+07	1.08732e+07	1.45865e+07	1.3017e+07	8.27276e+06	7.29889e+06	8.91924e+06	5.69455e+06	7.02254e+06	1.58199e+07	4.35263e+06	5.96206e+06	8.20779e+06	--
Com_9883_neg	N-Lauroylsarcosine	C15 H29 N O3	271.215	12.979	--	473567	532354	528641	492451	480133	335135	336860	326002	256277	356019	516778	354907	314244	5.18844e+06	211304	323522	208961	162687	517937	4.43319e+06	1.02785e+06	600272	1.14695e+06	1.99027e+06	1.31874e+07	7.05685e+06	5.37604e+06	8.41437e+06	4.09678e+06	6.20783e+06	--
Com_14313_neg	Prostaglandin A1 ethyl ester	C22 H36 O4	346.251	13.462	--	1.43736e+06	1.05805e+06	921856	1.29825e+06	1.03813e+06	1.59115e+06	1.91819e+06	2.43714e+06	1.92335e+06	1.57101e+06	1.82952e+06	6.2294e+06	2.3318e+06	1.64154e+06	675961	917029	2.29541e+06	1.50257e+06	340914	384152	838884	827562	535880	412892	251190	2.64675e+06	4.10799e+06	547282	911593	644464	--
Com_779_neg	Ornithine	C5 H12 N2 O2	132.09	1.64	Carboxylic acids and derivatives	2.6029e+06	2.80815e+06	2.40439e+06	2.76618e+06	4.08642e+06	2.32493e+06	5.89799e+06	1.83116e+06	6.02008e+06	4.09174e+06	4.1123e+06	1.71155e+06	6.09862e+06	3.89104e+06	7.00945e+06	9.32067e+06	4.50245e+06	5.48738e+06	4.82976e+06	7.41697e+06	4.91356e+06	3.50388e+06	3.73835e+06	3.41983e+06	8.32556e+06	1.10211e+07	9.9275e+06	1.2253e+07	8.833e+06	7.84579e+06	cpd:C01602
Com_2133_neg	LPG 16:1	C22 H43 O9 P	482.265	13.819	--	4.71436e+07	1.53002e+07	1.40021e+07	9.62293e+07	4.14162e+07	6.53777e+07	1.00732e+07	4.51363e+07	2.56489e+07	7.46539e+06	7.1289e+06	3.44715e+07	8.84428e+07	3.92504e+07	4.94616e+07	2.39994e+07	2.66141e+07	3.38311e+07	7.14053e+06	1.42959e+07	9.5284e+06	9.84707e+06	1.35573e+06	7.62555e+06	1.87535e+06	1.71795e+07	2.31689e+07	1.8254e+06	5.84007e+06	2.11931e+06	--
Com_2102_neg	Reduced glutathione	C10 H17 N3 O6 S	307.09	1.418	Carboxylic acids and derivatives	1.77573e+07	2.12605e+07	3.04177e+07	2.76346e+07	8.54203e+07	2.6559e+07	2.82838e+07	3.25265e+07	4.36892e+07	3.19892e+07	4.05865e+07	3.45528e+07	1.21683e+07	1.06481e+07	1.08249e+07	9.7719e+06	1.71902e+07	1.19802e+07	4.14236e+06	6.24519e+06	6.50386e+06	5.34415e+06	5.93022e+06	8.73523e+06	3.16836e+06	5.9332e+06	4.0355e+06	3.36696e+06	5.8634e+06	4.09959e+06	cpd:C00051
Com_13184_neg	Adenosine diphosphate (ADP)	C10 H15 N5 O10 P2	427.03	1.366	--	3.5511e+06	2.56811e+06	3.46432e+06	2.81621e+06	5.20731e+06	5.76497e+06	2.30294e+06	4.35911e+06	1.27777e+06	4.7768e+06	3.52104e+06	2.70339e+06	1.61827e+06	1.27037e+06	1.36783e+06	1.31364e+06	1.32846e+06	1.3336e+06	1.57824e+06	1.45464e+06	1.31292e+06	1.24133e+06	1.35822e+06	1.22028e+06	1.13326e+06	1.37616e+06	1.25108e+06	1.00894e+06	1.67723e+06	981994	--
Com_15785_neg	N1-[4-(cyanomethyl)phenyl]-4-chlorobenzamide	C15 H11 Cl N2 O	288.064	11.193	--	1.42962e+06	1.04458e+06	1.43707e+06	1.31451e+06	2.2608e+06	1.33314e+06	1.43819e+06	957883	698653	809536	607008	1.22739e+06	2.2936e+06	808501	766460	1.66991e+06	574350	594072	3.04955e+06	3.63198e+06	2.08554e+06	1.00304e+06	1.49164e+06	3.31297e+06	1.49479e+06	993855	1.71771e+06	4.3304e+06	1.7438e+06	1.87857e+06	--
Com_19390_neg	Salvinorin A	C23 H28 O8	432.182	8.261	--	1.51259e+06	1.00054e+06	999188	1.02315e+06	596739	789075	861479	768598	1.42829e+06	728787	742500	1.04263e+06	4.93474e+06	2.87078e+06	1.72732e+06	3.35363e+06	3.23113e+06	2.16455e+06	1.58618e+06	1.75522e+06	2.2416e+06	2.85911e+06	1.34158e+06	1.63598e+06	1.66026e+06	2.46438e+06	1.61422e+06	1.43143e+06	834007	1.66137e+06	cpd:C20196
Com_739_neg	Orotidine 5'-monophosphate	C10 H13 N2 O11 P	368.02	9.12	Pyrimidine nucleotides	2.46943e+08	2.84607e+08	2.71284e+08	2.12385e+08	1.96368e+08	1.01918e+08	9.96208e+07	9.02978e+07	6.23378e+07	1.55894e+08	8.77497e+07	5.60569e+07	2.66519e+07	3.13908e+07	1.77424e+07	2.95023e+07	2.45106e+07	1.38645e+07	1.63001e+07	1.57157e+07	1.69833e+07	1.64197e+07	2.23094e+07	2.13051e+07	7.50908e+06	6.37849e+06	8.32723e+06	4.86022e+06	6.2498e+06	1.29594e+07	--
Com_3684_neg	Tectoridin	C22 H22 O11	462.117	8.613	--	6.82745e+06	4.08291e+06	7.17736e+06	7.11503e+06	7.67356e+06	1.00655e+07	5.33244e+06	7.54275e+06	9.71713e+06	4.19269e+06	5.25639e+06	7.66672e+06	2.66634e+07	2.11526e+07	2.70488e+07	2.35667e+07	2.80265e+07	5.74215e+07	1.56022e+07	2.19146e+07	2.91138e+07	2.20478e+07	7.71404e+06	1.97243e+07	1.05341e+07	2.94202e+07	2.57064e+07	9.80379e+06	2.69132e+07	8.27721e+06	cpd:C10533
Com_18717_neg	Myrtillin chloride	C21 H21 Cl O12	500.072	10.225	--	1.25456e+06	1.58221e+06	983399	1.3988e+06	1.07558e+06	1.43788e+06	1.15014e+06	1.93164e+06	4.00043e+06	1.302e+06	981095	2.05753e+06	714225	661110	625622	787047	919828	505528	417869	408021	888724	503590	387437	283956	325117	446777	471198	272860	326186	523062	--
Com_15391_neg	Dactylorhin E	C27 H40 O16	620.242	10.972	--	2.43364e+06	1.4379e+06	1.04921e+06	3.06498e+06	3.21328e+06	2.09944e+06	3.87037e+06	4.57053e+06	2.16451e+06	2.5025e+06	1.12588e+06	1.32721e+06	766315	576959	677297	2.06197e+06	888163	176892	1.39485e+06	1.75868e+06	1.39079e+06	777377	1.78935e+06	1.94398e+06	2.58817e+06	323678	95197.4	2.81109e+06	1.76517e+06	2.57228e+06	--
Com_11689_neg	PC (2:0/15:0)	C25 H50 N O8 P	583.35	14.343	--	314097	563032	556584	331814	686491	760565	684777	1.59775e+06	1.24947e+06	769821	1.25586e+06	1.70236e+06	8.16793e+06	8.05851e+06	4.06018e+06	3.6394e+06	3.21813e+06	9.77823e+06	4.13801e+06	7.24263e+06	6.18056e+06	8.94802e+06	5.5805e+06	6.19742e+06	5.34038e+06	7.05228e+06	4.46713e+06	4.1428e+06	7.94144e+06	2.90112e+06	--
Com_9611_neg	2-(benzoylamino)-4,5-dimethoxybenzoic acid	C16 H15 N O5	301.095	11.964	--	72398.3	79344.1	90768.5	81818.4	268328	91195.3	197508	229928	390124	216885	369359	470070	2.02917e+06	3.20101e+06	2.08315e+06	2.08882e+06	2.06251e+06	3.69147e+06	4.51331e+06	6.10271e+06	2.78317e+06	7.32482e+06	8.45807e+06	4.69403e+06	9.44042e+06	7.06562e+06	7.54951e+06	1.2999e+07	1.54802e+07	8.66092e+06	--
Com_215_neg	3-amino-1H-pyrazolo[4,3-c]pyridine-4,6-diol	C6 H6 N4 O2	166.047	1.285	--	5.69705e+08	5.46439e+08	6.5475e+08	6.82735e+08	6.43914e+08	8.76621e+08	6.5191e+08	5.56289e+08	2.20145e+09	8.91837e+08	9.91113e+08	8.89517e+08	2.35974e+09	1.65216e+09	2.03754e+09	1.84968e+09	1.87751e+09	1.66591e+09	1.27385e+09	1.16511e+09	1.61571e+09	1.27604e+09	1.21042e+09	1.66214e+08	9.18312e+08	2.27686e+09	2.03089e+09	9.64636e+08	1.86776e+09	1.10192e+09	--
Com_1644_neg	D-Xylulose	C5 H10 O5	150.053	1.351	Carbohydrates and carbohydrate conjugates	1.31201e+08	9.43343e+07	1.0708e+08	1.00131e+08	7.30581e+07	1.28714e+08	1.15568e+08	8.69884e+07	7.98575e+07	1.37737e+08	1.00514e+08	1.09666e+08	1.64807e+08	1.279e+08	1.00641e+08	1.50371e+08	1.72142e+08	1.31222e+08	1.62927e+08	1.16228e+08	1.08823e+08	9.71455e+07	8.60361e+07	8.94498e+07	8.93235e+07	8.72943e+07	1.32256e+08	6.70277e+07	1.16113e+08	1.06582e+08	cpd:C00310
Com_5226_neg	Undecanoic acid	C11 H22 O2	186.162	12.954	Fatty Acyls	9.81842e+06	1.25562e+07	9.75408e+06	7.7432e+06	1.21701e+07	9.93712e+06	1.32439e+07	1.08525e+07	1.22113e+07	1.37015e+07	1.92554e+07	1.12359e+07	4.13443e+07	2.28003e+07	2.05666e+07	2.00861e+07	2.05621e+07	1.69002e+07	3.29429e+07	3.11165e+07	3.07774e+07	1.72967e+07	1.29058e+07	2.82492e+07	3.34812e+07	1.47039e+07	4.62239e+07	2.54129e+07	1.82616e+07	2.19702e+07	cpd:C17715
Com_10091_neg	19(R)-Hydroxy-prostaglandin E2	C20 H32 O6	350.209	9.297	Fatty Acyls	7.30763e+06	5.74079e+06	5.40807e+06	3.59349e+06	4.71616e+06	2.46488e+06	9.12828e+06	3.62582e+06	3.57239e+06	7.75774e+06	6.80206e+06	5.65268e+06	1.0639e+06	979495	1.46821e+06	4.20849e+06	3.19246e+06	1.05324e+06	3.7942e+06	3.68054e+06	2.53213e+06	1.48764e+06	4.43978e+06	2.23953e+06	6.54018e+06	1.15096e+06	1.12694e+06	8.12075e+06	7.84718e+06	1.36143e+07	--
Com_862_neg	DL-¦Â-Leucine	C6 H13 N O2	131.094	2.186	--	1.31003e+08	1.87301e+08	1.79423e+08	1.74299e+08	2.5709e+08	1.24987e+08	2.93901e+08	9.14293e+07	1.71844e+08	1.76904e+08	1.59281e+08	1.28417e+08	1.65368e+08	1.76207e+08	2.51756e+08	2.567e+08	1.98383e+08	1.68356e+08	1.1474e+08	1.58006e+08	1.17332e+08	9.93999e+07	8.55138e+07	1.63603e+08	1.18101e+08	1.18159e+08	8.4404e+07	9.34231e+07	1.20752e+08	1.28212e+08	--
Com_4888_neg	LPS 18:2	C24 H44 N O9 P	521.276	13.823	--	1.35383e+07	7.72499e+06	9.8355e+06	1.48213e+07	1.56718e+07	1.02775e+07	8.72203e+06	1.86446e+07	9.9165e+06	1.62873e+07	9.14384e+06	1.20438e+07	1.286e+07	1.20573e+07	6.65755e+06	4.86847e+06	7.39531e+06	7.75535e+06	3.57065e+06	5.03863e+06	3.7272e+06	3.72059e+06	2.44618e+06	5.41007e+06	5.17867e+06	9.43573e+06	1.12334e+07	5.28098e+06	8.38053e+06	4.12481e+06	--
Com_1283_neg	LPA 18:2	C21 H39 O7 P	434.244	13.899	--	4.08146e+06	1.23621e+07	5.56323e+06	1.83242e+07	2.2842e+07	5.31125e+06	1.21746e+07	1.13648e+07	1.79023e+07	3.31409e+07	1.48985e+07	1.18724e+07	7.88611e+07	2.86349e+07	3.2487e+07	7.49241e+06	2.63874e+07	8.13331e+06	3.15644e+07	6.23039e+07	7.50645e+07	4.0164e+07	6.14765e+07	8.08107e+07	1.32742e+08	5.72769e+07	1.09432e+08	1.2239e+08	1.96628e+08	1.42662e+08	--
Com_23859_neg	Orotidine	C10 H12 N2 O8	288.059	1.127	Pyrimidine nucleosides	613925	587881	1.7311e+06	805768	1.19011e+06	1.17306e+06	1.50769e+06	1.51527e+06	971145	880745	1.84086e+06	1.20007e+06	508919	525866	753124	722498	742990	852016	782105	972446	716108	712888	772862	980961	1.22472e+06	653337	672270	1.06557e+06	587941	416730	--
Com_5460_neg	Cynaropicrin	C19 H22 O6	392.149	6.5	Prenol lipids	3.39459e+06	3.29146e+06	4.05435e+06	2.49813e+06	5.03491e+06	5.10602e+06	5.66045e+06	5.71823e+06	7.14163e+06	3.13636e+06	3.66187e+06	4.92064e+06	2.04967e+07	1.85474e+07	1.62601e+07	1.55315e+07	1.31912e+07	1.60262e+07	1.74055e+07	1.92229e+07	1.97693e+07	1.9732e+07	2.00458e+07	1.92423e+07	3.29781e+07	2.84107e+07	2.96103e+07	2.7878e+07	2.54259e+07	2.52153e+07	cpd:C09385
Com_13416_neg	Stevioside	C38 H60 O18	804.379	10.973	Prenol lipids	730818	515397	577099	1.0505e+06	1.41327e+06	533944	233008	469675	164916	186645	163482	249657	122916	109515	112766	182776	117921	103992	169278	180470	152008	113411	155761	167920	302626	97062.2	79223.3	379704	206784	279869	cpd:C09189
Com_8187_neg	Porphobilinogen	C10 H14 N2 O4	226.095	2.246	Organonitrogen compounds	3.77182e+06	4.33333e+06	6.9532e+06	5.73412e+06	6.62405e+06	3.61881e+06	4.14513e+06	5.10988e+06	9.62658e+06	5.9028e+06	5.41914e+06	5.44131e+06	2.55084e+06	3.18552e+06	4.07433e+06	3.23589e+06	2.97299e+06	3.24291e+06	2.44295e+06	2.46238e+06	3.14796e+06	2.73537e+06	2.87489e+06	2.76762e+06	2.62506e+06	2.31416e+06	2.14268e+06	1.75136e+06	2.92907e+06	1.8468e+06	cpd:C00931
Com_8003_neg	4-Hydroxy-L-Glutamic Acid	C5 H7 N O5	161.032	1.27	Organic acids and derivatives	8.87377e+06	8.56751e+06	1.15192e+07	1.17149e+07	1.15616e+07	1.29253e+07	1.52925e+07	1.23684e+07	1.59804e+07	1.30437e+07	1.40454e+07	1.58031e+07	1.31539e+07	1.18529e+07	1.19241e+07	1.28459e+07	1.53373e+07	1.4999e+07	1.90098e+07	1.56999e+07	1.48552e+07	1.02775e+07	1.74207e+07	1.269e+07	1.19919e+07	1.95949e+07	1.65176e+07	1.43309e+07	1.8156e+07	1.75247e+07	--
Com_12131_neg	Tanshinone I	C18 H12 O3	276.079	2.256	--	513894	981184	685478	553370	2.19626e+06	2.85552e+06	600936	1.11838e+06	1.93448e+06	643120	506171	624561	5.76821e+06	4.72933e+06	4.00297e+06	5.97087e+06	4.26951e+06	7.29666e+06	5.7945e+06	4.54674e+06	6.21768e+06	5.68462e+06	5.82603e+06	5.78385e+06	7.1794e+06	1.11659e+07	7.51257e+06	8.15699e+06	1.02896e+07	8.33361e+06	--
Com_5_neg	3-[2-(¦Â-D-Glucopyranosyloxy)-4-methoxyphenyl]propanoic acid	C16 H22 O9	358.127	6.775	--	1.81261e+10	1.56667e+10	2.0228e+10	1.85541e+10	2.66277e+10	2.23492e+10	1.87743e+10	1.79093e+10	2.25843e+10	1.6734e+10	1.93355e+10	1.55718e+10	11958686989	1.36959e+10	1.03461e+10	1.03585e+10	1.39196e+10	1.06942e+10	1.27988e+10	9.33391e+09	1.09434e+10	16957943393	1.76792e+10	1.22606e+10	1.44112e+10	1.4707e+10	2.0898e+10	1.78587e+10	1.43376e+10	1.73882e+10	--
Com_16732_neg	Tauroursodeoxycholic acid	C26 H45 N O6 S	499.299	14.252	Steroids and steroid derivatives	3.98915e+06	1.90672e+06	2.03401e+06	3.00292e+06	1.45613e+06	2.7389e+06	3.16127e+06	1.9306e+06	2.54011e+06	3.28079e+06	2.04531e+06	3.42077e+06	2.20085e+06	3.00655e+06	3.21933e+06	1.6216e+06	1.83082e+06	1.21852e+06	1.22088e+06	806179	1.32074e+06	2.0426e+06	653132	690424	1.06201e+06	5.17288e+06	4.63304e+06	510515	2.16216e+06	1.85646e+06	cpd:C16868
Com_3595_neg	5-amino-1-(4-chlorobenzyl)-1H-1,2,3-triazole-4-carboxamide	C10 H10 Cl N5 O	252.063	8.008	--	2.41146e+07	3.03972e+07	3.8245e+07	4.79975e+07	3.10771e+07	2.81498e+07	4.22999e+07	4.30219e+07	4.45385e+07	4.83714e+07	4.60753e+07	4.19154e+07	3.77688e+07	4.89146e+07	2.95078e+07	3.44504e+07	2.88873e+07	3.38e+07	1.81891e+07	3.84725e+07	3.3213e+07	3.02687e+07	2.71573e+07	3.5227e+07	2.62396e+07	3.87242e+07	3.14885e+07	1.61469e+07	2.86167e+07	2.00655e+07	--
Com_11008_neg	DL-Panthenol	C9 H19 N O4	205.131	6.285	Fatty Acyls	1.60215e+06	2.00002e+06	1.75532e+06	1.64825e+06	2.17588e+06	1.63725e+06	3.54663e+06	2.57019e+06	1.93196e+06	2.06455e+06	3.71955e+06	2.12217e+06	9.41451e+06	3.80102e+06	3.58709e+06	3.31816e+06	4.59695e+06	2.29058e+06	3.53706e+06	8.1147e+06	3.25845e+06	3.81317e+06	3.64466e+06	4.71902e+06	4.21665e+06	4.27594e+06	7.21554e+06	3.42561e+06	3.94296e+06	5.17039e+06	--
Com_28261_neg	Polypodine B	C27 H44 O8	496.304	12.713	--	371619	292420	132822	633445	91721.9	255117	313229	703335	470303	468352	735737	562838	1.05654e+06	590939	150437	278174	394956	628553	198880	337787	521258	361267	338041	271131	329839	378642	254518	1.02662e+06	594094	359636	cpd:C08834
Com_4089_neg	Pterostilbene	C16 H16 O3	256.11	12.531	--	2.1179e+07	2.39127e+07	2.62334e+07	1.64211e+07	3.25168e+07	3.78845e+07	1.90944e+07	2.95061e+07	1.95338e+07	1.96531e+07	1.57561e+07	2.63824e+07	1.27337e+07	1.82535e+07	1.32953e+07	1.23795e+07	1.05724e+07	1.98205e+07	8.03488e+06	7.5632e+06	1.04999e+07	1.29992e+07	6.70463e+06	5.99067e+06	9.73576e+06	7.75817e+06	7.991e+06	8.55697e+06	1.48196e+07	9.9091e+06	cpd:C10287
Com_7276_neg	Myricitrin	C21 H20 O12	464.095	7.031	Flavonoids	9.37983e+06	1.24779e+07	1.47088e+07	8.9205e+06	1.21569e+07	7.55071e+06	8.756e+06	1.02387e+07	7.72819e+06	1.18355e+07	6.71358e+06	1.25485e+07	1.50595e+07	1.57982e+07	1.50271e+07	1.6675e+07	8.79734e+06	1.48726e+07	1.05293e+07	1.57838e+07	1.41232e+07	1.28106e+07	1.10481e+07	1.60291e+07	2.08016e+07	1.8269e+07	1.51184e+07	1.39277e+07	1.64807e+07	1.18527e+07	cpd:C10108
Com_7517_neg	Iridin	C24 H26 O13	522.138	9.706	--	7.13991e+06	6.30164e+06	9.43484e+06	9.0822e+06	1.27071e+07	1.19191e+07	7.71057e+06	1.49701e+07	1.96766e+07	9.7026e+06	1.1339e+07	1.83159e+07	6.42964e+06	4.29234e+06	5.11613e+06	5.34948e+06	5.37909e+06	6.0403e+06	5.40974e+06	5.62772e+06	3.99702e+06	5.13972e+06	4.153e+06	2.99775e+06	2.45661e+06	1.05276e+07	1.0668e+07	4.04991e+06	4.64941e+06	3.35366e+06	cpd:C10465
Com_19215_neg	5-Aminosalicylic Acid	C7 H7 N O3	153.042	9.782	Benzene and substituted derivatives	1.66557e+06	1.98362e+06	1.62399e+06	2.02793e+06	2.89846e+06	2.74048e+06	1.7264e+06	2.30708e+06	2.25848e+06	2.18653e+06	1.69958e+06	2.73858e+06	2.44206e+06	2.16382e+06	1.97891e+06	1.28814e+06	2.62817e+06	2.48751e+06	1.55463e+06	1.39104e+06	1.94224e+06	2.07519e+06	1.58437e+06	2.03955e+06	833910	2.3521e+06	1.78503e+06	1.03426e+06	1.4042e+06	1.57808e+06	--
Com_20477_neg	1a,1b-Dihomo prostaglandin F2¦Á	C22 H38 O5	418.249	14.233	--	520960	603538	605015	448220	886960	537967	742429	485481	546438	760488	728697	519423	753335	1.01456e+06	941219	643348	942395	388412	547392	540139	917704	483889	629917	511519	1.2268e+06	1.16898e+06	2.08547e+06	988886	1.54559e+06	1.5384e+06	--
Com_28881_neg	Xanthosine Dihydrate	C10 H12 N4 O6	284.074	1.816	--	345679	636147	203226	172604	176374	227243	264927	180066	174909	169061	117359	98260.4	99749.7	108862	97239.9	111019	85396.8	88620.9	83038.5	90747.2	94217.8	127183	119011	90680.6	99841.1	74169.2	102290	73439	92285.2	90075.1	--
Com_3248_neg	4-(3-Hydroxybutyl)phenyl ¦Â-D-glucopyranoside	C16 H24 O7	328.152	8.755	--	3.47003e+07	3.99586e+07	3.24095e+07	3.53535e+07	2.71945e+07	3.34014e+07	1.87302e+07	1.66756e+07	2.05471e+07	2.28562e+07	1.60552e+07	1.72003e+07	8.20103e+06	9.95067e+06	7.91015e+06	9.00267e+06	9.83821e+06	6.03722e+06	6.90056e+06	8.11276e+06	8.57068e+06	6.84692e+06	6.25903e+06	7.09172e+06	4.66258e+06	4.69075e+06	4.55313e+06	2.1344e+06	5.39451e+06	6.9795e+06	--
Com_19795_neg	1-(1,8-dihydroxy-3,6-dimethyl-2-naphthyl)ethan-1-one	C14 H14 O3	230.094	11.799	--	213480	312371	331716	150520	290747	343756	287090	403916	495646	188661	232713	327507	929250	1.34589e+06	1.52528e+06	1.47066e+06	1.60912e+06	3.32358e+06	544133	483266	448748	986302	270343	631200	213776	196107	141550	144786	285143	202210	--
Com_6091_neg	Homoplantaginin	C22 H22 O11	462.115	11.271	--	9.11512e+06	7.51081e+06	7.55291e+06	9.91804e+06	1.54226e+07	2.0469e+07	1.65276e+07	1.45492e+07	1.60691e+07	1.21608e+07	1.33275e+07	1.70887e+07	1.19599e+07	1.19352e+07	1.21135e+07	1.31007e+07	1.3163e+07	1.09022e+07	1.94929e+07	1.63533e+07	2.10738e+07	1.69353e+07	1.50264e+07	1.93501e+07	1.8922e+07	1.46999e+07	9.27183e+06	2.16761e+07	2.51842e+07	1.96288e+07	cpd:C17762
Com_19184_neg	¦Á-D-Glucopyranosyl 3-O-(2-methylbutanoyl)-¦Á-D-glucopyranoside	C17 H30 O12	426.175	5.916	--	1.16316e+06	1.6199e+06	2.02694e+06	986440	1.82148e+06	1.32053e+06	1.57243e+06	2.32773e+06	2.09526e+06	1.01456e+06	1.3072e+06	1.86115e+06	1.09491e+06	1.38747e+06	1.09821e+06	1.14731e+06	933261	1.7146e+06	1.35092e+06	4.19896e+06	1.40284e+06	2.0809e+06	1.91731e+06	1.605e+06	2.07408e+06	2.3905e+06	2.19494e+06	2.12707e+06	2.26648e+06	1.91159e+06	--
Com_9978_neg	1-Naphthol	C10 H8 O	144.057	8.653	Naphthalenes	8.08434e+06	7.98683e+06	7.4866e+06	4.72958e+06	6.22782e+06	6.50471e+06	2.9685e+06	2.86746e+06	2.61014e+06	3.0529e+06	2.22175e+06	2.72653e+06	288895	290988	270301	270863	259502	304065	185531	240262	247518	243316	185593	227276	208710	243181	250956	204355	234441	192918	cpd:C11714
Com_12522_neg	Astragaloside IV	C41 H68 O14	784.462	14.399	--	2.44254e+06	488264	151112	6.98364e+06	226631	935356	463818	773614	886470	708584	1.24064e+06	2.17495e+06	6.22418e+06	2.08506e+06	848867	814446	7.34744e+06	5.00705e+06	1.54374e+06	3.17497e+06	4.61075e+06	1.26679e+06	285105	4.63344e+06	1.4616e+06	890925	5.04898e+06	2.83016e+06	1.11516e+06	581512	cpd:C17799
Com_178_neg	Itaconic acid	C5 H6 O4	130.026	1.45	Fatty Acyls	9.35389e+08	8.54905e+08	7.99517e+08	9.32079e+08	8.02756e+08	8.85759e+08	1.22062e+09	8.31517e+08	1.05274e+09	1.2044e+09	1.19048e+09	9.14874e+08	1.01879e+09	2.15534e+09	7.82549e+08	8.11398e+08	6.61849e+08	6.743e+08	8.02622e+08	8.17037e+08	2.95104e+09	8.13312e+08	8.78731e+08	7.36716e+08	4.37507e+08	8.88904e+08	5.66584e+08	5.21902e+08	6.34991e+08	4.84646e+08	cpd:C00490
Com_19614_neg	Mangiferin	C19 H18 O11	422.085	7.559	Benzopyrans	1.27538e+06	2.0318e+06	1.24679e+06	2.09711e+06	313960	594450	1.72519e+06	824647	1.35358e+06	992971	1.13437e+06	3.17167e+06	462822	894236	616014	317491	518996	348812	421082	409906	531900	604282	445398	670053	282686	591352	312193	528514	325291	1.59027e+06	cpd:C10077
Com_3287_neg	2-Hydroxy-1-(4-methoxyphenyl)propyl hexopyranoside	C16 H24 O8	390.153	6.892	--	2.26604e+06	4.01728e+06	1.88045e+06	2.0366e+06	4.57113e+06	3.93463e+06	4.39477e+06	2.31259e+06	3.43172e+06	2.40319e+06	3.64833e+06	4.15377e+06	6.16061e+07	6.34336e+07	1.47617e+07	2.28424e+07	1.41494e+07	1.34467e+07	2.06885e+07	7.80191e+07	1.79616e+07	2.30331e+07	1.32973e+07	1.8586e+07	6.02472e+07	2.70438e+07	2.55344e+07	1.00058e+07	1.99797e+07	3.09688e+07	--
Com_2763_neg	5,5-Dimethylhydantoin	C5 H8 N2 O2	128.058	1.334	--	6.58914e+06	1.14767e+07	2.26106e+07	1.65165e+07	4.00818e+07	9.03175e+06	1.51721e+07	1.61187e+07	2.88941e+07	4.61713e+07	3.24484e+07	1.19499e+07	2.69702e+07	2.21529e+07	3.57466e+07	3.46691e+07	3.75683e+07	2.79522e+07	2.29882e+07	3.45766e+07	1.91607e+07	1.45415e+07	2.03363e+07	1.81319e+07	1.9922e+07	1.95996e+07	1.89134e+07	1.47867e+07	2.5922e+07	2.12317e+07	--
Com_1395_neg	Nonanoic acid	C9 H18 O2	158.13	11.884	Fatty Acyls	7.30034e+07	1.03318e+08	8.65187e+07	6.84343e+07	1.02323e+08	9.31758e+07	1.26078e+08	8.33549e+07	1.15644e+08	1.27795e+08	1.95381e+08	1.06094e+08	2.65275e+08	1.51533e+08	1.42603e+08	1.49959e+08	1.64608e+08	1.12071e+08	2.16573e+08	1.86147e+08	1.96894e+08	1.66178e+08	1.33185e+08	1.87906e+08	2.15228e+08	1.43938e+08	2.79437e+08	1.88328e+08	2.05301e+08	1.77736e+08	cpd:C01601
Com_7912_neg	Folic acid	C19 H19 N7 O6	441.14	9.7	Carboxylic acids and derivatives	1.21207e+06	1.31105e+06	1.14927e+06	917765	1.03335e+06	936634	1.97964e+06	871581	1.30434e+06	1.39824e+06	1.87294e+06	1.24752e+06	1.77228e+06	4.11212e+06	3.53099e+06	4.5988e+06	4.243e+06	1.01804e+07	4.26741e+06	2.54027e+06	3.93329e+06	1.725e+07	1.63352e+07	1.01752e+07	1.16132e+07	1.40536e+07	2.07799e+07	1.92797e+07	1.76201e+07	8.17028e+06	cpd:C00504
Com_21427_neg	(¡À)19(20)-DiHDPA	C22 H34 O4	362.244	14.286	--	1.6781e+06	785355	996886	2.17588e+06	761516	669293	686313	630249	478838	993181	3.1561e+06	1.22415e+06	891402	521242	768422	515985	845530	446340	336935	519968	424934	268582	296425	418317	396890	748838	2.09105e+06	1.06888e+06	471087	481651	--
Com_2239_neg	L-Homoserine	C4 H9 N O3	119.058	1.339	Carboxylic acids and derivatives	2.59203e+07	3.69891e+07	3.57073e+07	3.37934e+07	5.08236e+07	4.02385e+07	4.49417e+07	2.80691e+07	5.10027e+07	5.67172e+07	5.42582e+07	3.3269e+07	3.03368e+07	3.0792e+07	4.67237e+07	4.52841e+07	3.49424e+07	4.79628e+07	3.38236e+07	5.3417e+07	2.74868e+07	2.91231e+07	2.38681e+07	3.53985e+07	3.19859e+07	2.51775e+07	2.33824e+07	2.25806e+07	2.93651e+07	2.74113e+07	cpd:C00263
Com_550_neg	Lysopa 18:0	C21 H43 O7 P	438.275	14.246	--	1.87968e+08	1.18536e+08	5.71525e+07	1.15146e+08	1.042e+08	7.17543e+07	1.73298e+07	1.65368e+07	1.31785e+07	1.84425e+07	1.94949e+07	2.83688e+07	1.95506e+07	2.39558e+07	2.12804e+07	1.19638e+07	2.11055e+07	1.40909e+07	3.0112e+06	927288	3.53217e+06	5.66605e+06	1.00604e+06	773646	5.44217e+06	6.35544e+08	9.12301e+08	3.68765e+06	1.60996e+08	1.10577e+07	--
Com_463_neg	Glutaric Acid	C5 H8 O4	132.042	1.345	Carboxylic acids and derivatives	6.14651e+08	4.60966e+08	5.47592e+08	4.83101e+08	2.97314e+08	6.12329e+08	5.58605e+08	4.0302e+08	3.74291e+08	6.29945e+08	6.2124e+08	5.69865e+08	7.63125e+08	4.55145e+08	4.89962e+08	7.34944e+08	6.76617e+08	6.24795e+08	8.10077e+08	7.79928e+08	5.25284e+08	4.76351e+08	4.41219e+08	5.06607e+08	5.54778e+08	4.08929e+08	6.3437e+08	2.75204e+08	3.89241e+08	5.51832e+08	cpd:C00489
Com_18521_neg	Combretastatin A4	C18 H20 O5	316.133	7.451	--	301546	285619	283370	304528	310525	373267	262101	276719	471229	332666	245783	228476	3.45738e+06	357540	2.53336e+06	2.50251e+06	2.55e+06	3.92943e+06	3.54791e+06	4.06951e+06	3.15858e+06	3.45993e+06	1.37585e+06	2.26679e+06	2.2314e+06	2.4069e+06	2.01626e+06	655828	2.07098e+06	1.68884e+06	cpd:C20268
Com_19402_neg	3-Dehydroshikimic acid	C7 H8 O5	172.038	2.038	--	1.23985e+06	1.36241e+06	1.45158e+06	1.19996e+06	2.1467e+06	2.0856e+06	2.31939e+06	1.34968e+06	2.56854e+06	2.16951e+06	1.92589e+06	1.9256e+06	3.90319e+06	3.311e+06	5.01388e+06	2.60486e+06	2.80992e+06	2.40175e+06	2.65776e+06	2.22762e+06	2.89455e+06	2.09835e+06	2.92139e+06	2.09995e+06	2.27826e+06	2.05339e+06	2.71065e+06	1.84257e+06	3.19136e+06	2.73135e+06	--
Com_4087_neg	Olivetol	C11 H16 O2	180.115	12.734	--	1.75864e+07	2.37349e+07	2.13237e+07	2.63434e+07	3.54008e+07	2.99147e+07	2.89347e+07	2.63854e+07	3.97302e+07	3.89523e+07	4.96158e+07	3.37092e+07	5.59715e+07	4.64136e+07	6.16244e+07	4.40412e+07	5.93567e+07	4.07203e+07	4.57449e+07	4.85573e+07	4.51758e+07	4.16002e+07	4.54428e+07	4.30743e+07	4.22669e+07	5.18638e+07	5.1071e+07	3.78561e+07	3.38497e+07	4.40259e+07	--
Com_29571_neg	trans-Citridic acid	C6 H6 O6	174.016	11.184	--	159779	240828	189584	177122	218169	205875	194448	240613	267884	234220	194137	225623	287060	206831	205456	194204	158439	119483	166756	171825	134218	147754	156326	166117	196779	189651	202926	205821	166574	113567	--
Com_14998_neg	Lawsone	C10 H6 O3	174.031	11.707	Naphthalenes	2.19693e+06	2.13552e+06	2.66247e+06	1.88863e+06	3.38424e+06	3.03525e+06	2.56147e+06	2.77279e+06	3.21292e+06	2.89631e+06	3.05724e+06	3.50185e+06	3.03869e+06	3.20667e+06	3.57254e+06	2.53216e+06	3.19619e+06	3.49362e+06	2.88977e+06	2.3313e+06	2.59663e+06	3.03957e+06	2.51241e+06	2.14892e+06	2.75067e+06	2.33773e+06	2.50371e+06	2.50092e+06	3.72374e+06	2.29188e+06	cpd:C10368
Com_8695_neg	Prim-O-glucosylcimifugin	C22 H28 O11	468.163	10.528	--	4.08179e+06	2.37117e+06	4.55983e+06	2.82567e+06	4.27671e+06	3.95259e+06	1.75201e+06	3.24852e+06	1.97846e+06	1.4232e+06	2.0696e+06	3.58572e+06	808353	1.09544e+06	409919	541399	784200	1.05455e+06	155627	161130	287403	162706	297886	146922	223020	181065	320129	172101	238500	196615	--
Com_1874_neg	7-O-Ethylmorroniside	C19 H30 O11	434.179	7.86	--	1.19359e+07	7.83752e+06	1.26211e+07	1.58501e+07	9.72731e+06	1.01734e+07	4.77433e+07	4.62288e+07	5.28349e+07	2.09495e+07	3.39888e+07	4.02547e+07	1.49008e+08	1.44151e+08	8.96591e+07	1.21101e+08	1.19171e+08	1.13232e+08	8.03424e+07	9.22618e+07	9.75421e+07	1.33288e+08	1.09814e+08	1.22479e+08	7.42058e+07	1.11466e+08	1.15694e+08	7.19705e+07	8.75638e+07	9.21728e+07	--
Com_1832_neg	Cryptochlorogenic acid	C16 H18 O9	354.097	1.244	Alcohols and polyols	4.73745e+07	5.83838e+07	4.72974e+07	5.12469e+07	5.15443e+07	7.00718e+07	6.71652e+07	5.50908e+07	9.91209e+07	7.94991e+07	9.22678e+07	6.85687e+07	1.41259e+08	1.1386e+08	1.66317e+08	1.26986e+08	1.75991e+08	9.55015e+07	9.55771e+07	7.22445e+07	1.16001e+08	7.99349e+07	8.68224e+07	8.79925e+07	7.72247e+07	1.45351e+08	1.26087e+08	8.7336e+07	1.20374e+08	1.41828e+08	--
Com_917_neg	Pristimerin	C30 H40 O4	464.291	14.284	--	2.4937e+07	1.66321e+07	6.17974e+06	1.82921e+07	1.31028e+07	6.9254e+06	411875	236785	233819	1.40293e+06	319218	691934	556864	408229	692641	455995	1.775e+06	227988	210216	206130	216033	399909	191873	185445	2.45683e+06	2.85249e+08	4.894e+08	1.27179e+06	6.676e+07	2.91858e+06	cpd:C08633
Com_1406_neg	Picroside I	C24 H28 O11	492.164	8.697	--	1.47698e+08	1.60657e+08	1.45459e+08	9.91694e+07	1.11913e+08	1.28621e+08	5.21957e+07	574076	4.53927e+07	5.6139e+07	4.03089e+07	4.80072e+07	2.5098e+06	3.11857e+06	2.89489e+06	1.97813e+06	2.4869e+06	1.99368e+06	1.28859e+06	1.5349e+06	2.15058e+06	1.96529e+06	1.52676e+06	2.43473e+06	1.74009e+06	1.00016e+06	1.18861e+06	596317	1.06068e+06	1.68138e+06	--
Com_2265_neg	3'-Methoxy Puerarin	C22 H22 O10	446.122	8.281	--	5.73883e+06	8.22732e+06	7.95637e+06	1.10375e+07	5.1449e+06	1.06524e+07	6.98703e+06	8.26955e+06	1.34037e+07	6.88059e+06	7.47133e+06	9.88884e+06	2.11825e+07	4.02173e+07	1.61608e+07	1.71485e+07	4.53146e+07	7.66435e+06	1.52086e+07	1.75117e+07	1.35925e+07	2.00916e+07	1.22707e+07	2.51273e+07	8.56458e+06	4.71085e+06	2.36828e+06	5.50192e+06	8.94404e+06	1.16865e+07	--
Com_1767_neg	Lauric acid	C12 H24 O2	200.178	13.353	Fatty Acyls	7.69012e+07	8.55021e+07	8.28789e+07	1.05144e+08	1.25617e+08	6.67885e+07	1.04773e+08	8.04689e+07	1.26707e+08	1.02176e+08	1.38682e+08	9.51313e+07	1.24595e+08	9.48954e+07	1.09898e+08	8.51101e+07	1.29897e+08	8.58707e+07	8.25378e+07	8.46228e+07	7.96614e+07	8.04761e+07	6.20172e+07	7.51138e+07	1.17081e+08	9.87278e+07	1.34827e+08	1.19165e+08	9.08663e+07	8.87916e+07	cpd:C02679
Com_738_neg	Fragransin A2	C20 H24 O5	344.162	13.784	--	9.01371e+07	7.62162e+07	8.42227e+07	3.5149e+07	1.01197e+08	9.35115e+07	8.3166e+07	9.35283e+07	1.11236e+08	6.54178e+07	6.60174e+07	1.04258e+08	5.07716e+07	6.00492e+07	5.74914e+07	2.55453e+07	4.2017e+07	5.37665e+07	4.39794e+07	5.02143e+07	2.56215e+07	2.74598e+07	1.41634e+07	1.89698e+07	2.58098e+07	2.20223e+07	3.61012e+07	2.70559e+07	3.64709e+07	1.98522e+07	--
Com_8534_neg	3',5,7-Trihydroxy-4'-methoxyflavanone	C16 H14 O6	302.079	11.575	Flavonoids	3.38901e+06	3.41502e+06	4.05119e+06	2.30848e+06	6.42812e+06	5.03318e+06	3.96246e+06	5.92344e+06	5.20541e+06	3.22715e+06	3.14352e+06	3.74298e+06	2.80468e+06	3.85151e+06	4.27065e+06	3.64948e+06	3.4992e+06	4.59219e+06	3.75592e+06	3.41398e+06	3.40124e+06	4.28783e+06	3.58896e+06	3.17974e+06	3.3114e+06	3.41133e+06	3.64508e+06	3.55766e+06	4.01111e+06	3.23392e+06	cpd:C01709
Com_610_neg	di-C,C-pentosyl-luteolin	C25 H26 O14	550.132	7.708	--	1.60181e+08	1.82295e+08	1.68644e+08	1.45218e+08	1.09633e+08	1.5359e+08	3.74177e+07	1.07729e+08	6.87017e+07	5.10273e+07	4.22025e+07	8.60124e+07	5.53582e+07	6.40741e+07	4.57295e+07	4.67363e+07	4.78713e+07	9.2137e+07	1.94022e+07	3.88736e+07	2.96263e+07	3.03293e+07	2.29715e+07	3.30598e+07	2.84231e+07	3.36593e+07	2.99972e+07	2.70706e+07	3.60499e+07	1.77364e+07	--
Com_951_neg	Limocitrin O-hexoside	C23 H24 O13	508.122	7.259	--	1.82043e+08	2.91766e+08	2.13825e+08	2.19954e+08	1.57778e+08	1.68904e+08	1.15767e+08	1.59563e+08	1.30401e+08	1.58006e+08	8.65362e+07	1.5451e+08	1.2998e+08	1.52515e+08	9.69608e+07	1.05108e+08	1.04698e+08	1.11003e+08	5.01099e+07	1.07091e+08	7.23345e+07	7.77442e+07	6.02133e+07	8.12538e+07	9.08072e+07	7.59373e+07	7.26901e+07	6.58785e+07	1.02966e+08	4.75276e+07	--
Com_2155_neg	Octanedioic acid	C8 H14 O4	174.089	8.874	Fatty Acyls	2.87614e+07	1.67423e+07	2.51684e+07	3.43937e+07	4.01652e+07	3.26807e+07	1.01505e+08	7.67981e+07	1.05319e+08	4.93723e+07	6.10464e+07	7.15624e+07	7.33396e+07	6.13288e+07	128636211	4.59518e+07	1.73659e+08	6.34015e+07	3.6226e+07	4.77876e+07	3.87747e+07	5.07807e+07	4.91259e+07	4.89273e+07	3.52638e+07	5.63675e+07	1.35148e+08	9.2075e+07	5.4773e+07	4.28241e+07	cpd:C08278
Com_17559_neg	N-Oleoyl Glycine	C20 H37 N O3	339.277	14.688	--	2.16695e+06	2.28976e+06	1.2545e+06	2.51816e+06	1.69989e+06	1.68887e+06	2.57889e+06	2.06859e+06	3.90623e+06	4.01942e+06	5.90265e+06	2.89878e+06	4.19869e+06	3.06459e+06	3.84418e+06	1.76116e+06	6.48138e+06	1.94593e+06	3.00035e+06	3.68125e+06	3.11844e+06	1.14045e+06	1.77185e+06	3.14473e+06	3.1081e+06	5.01287e+06	5.67982e+06	5.07044e+06	2.39802e+06	2.35103e+06	--
Com_1452_neg	Benzoic Acid	C7 H6 O2	122.037	7.771	Benzene and substituted derivatives	4.37763e+07	5.32449e+07	5.07692e+07	5.03968e+07	4.18128e+07	4.55009e+07	7.48e+07	5.18927e+07	7.46791e+07	8.95841e+07	9.56985e+07	6.00735e+07	2.0532e+08	1.30914e+08	1.36118e+08	1.81272e+08	1.2201e+08	8.131e+07	1.52357e+08	1.8949e+08	1.72823e+08	1.22308e+08	1.59761e+08	2.06567e+08	9.90836e+07	8.0642e+07	1.89582e+08	2.26137e+08	1.30783e+08	1.31582e+08	cpd:C00180
Com_998_neg	3-[3-(beta-D-Glucopyranosyloxy)-2-hydroxyphenyl]propanoic acid	C15 H20 O9	344.111	2.305	--	1.18822e+08	1.20724e+08	1.61364e+08	1.01154e+08	1.10973e+08	2.16215e+08	1.28749e+08	1.63124e+08	1.99212e+08	9.9496e+07	1.20744e+08	1.3315e+08	1.02179e+08	1.17177e+08	1.138e+08	1.29012e+08	1.28569e+08	1.44655e+08	1.4539e+08	8.52404e+07	7.05254e+07	6.77381e+07	6.8912e+07	4.48724e+07	3.21989e+07	1.49979e+08	1.51617e+08	5.82882e+07	1.55357e+08	1.08139e+08	--
Com_24048_neg	Thymidine	C10 H14 N2 O5	242.09	5.569	Pyrimidine nucleosides	1.54789e+06	998128	1.13774e+06	1.29424e+06	1.53867e+06	1.28782e+06	1.07967e+06	699272	1.03319e+06	1.25307e+06	898337	813278	575012	556572	668382	547547	574724	470309	712644	697939	627501	688682	795062	691860	902852	859883	756680	885372	822383	810865	cpd:C00214
Com_3139_neg	Fumaric Acid	C4 H4 O4	116.011	1.547	Carboxylic acids and derivatives	2.56083e+07	2.85881e+07	2.52058e+07	2.70884e+07	2.48902e+07	2.77227e+07	3.33217e+07	2.3763e+07	3.43257e+07	3.36499e+07	3.32216e+07	2.88074e+07	9.36567e+07	7.88074e+07	4.49593e+07	6.72095e+07	2.3009e+07	2.57162e+07	2.73775e+07	3.28295e+07	4.06045e+07	4.37831e+07	2.43365e+07	3.84044e+07	1.5931e+07	2.27563e+07	2.4773e+07	1.41976e+07	1.54356e+07	1.75767e+07	cpd:C00122
Com_1999_neg	Aminophylline	C16 H24 N10 O4	420.2	6.765	Imidazopyrimidines	1.76106e+06	2.05255e+06	3.49467e+06	2.31966e+06	2.16599e+06	2.59857e+06	3.48227e+06	3.11467e+06	5.08624e+06	4.26187e+06	5.04385e+06	4.21942e+06	9.71538e+07	8.37138e+07	1.00928e+08	9.95615e+07	7.76485e+07	1.12783e+08	1.01573e+08	1.08595e+08	1.41473e+08	1.09523e+08	5.51366e+07	8.79878e+07	7.93459e+07	1.11799e+08	8.07254e+07	4.84149e+07	7.2855e+07	7.44741e+07	--
Com_185_neg	Cnidioside A	C17 H20 O9	368.111	7.618	--	1.90433e+09	1.58445e+09	1.84918e+09	1.05193e+09	1988042379	1.61093e+09	9.31191e+08	1.02597e+09	9.7791e+08	8.90244e+08	7.46513e+08	8.35844e+08	2.22527e+08	2.26099e+08	2.0564e+08	1.91973e+08	2.87686e+08	2.66058e+08	3.73977e+08	2.46859e+08	3.28858e+08	5.68963e+08	5.73416e+08	3.83816e+08	6.57835e+08	5.39826e+08	7.42798e+08	8.52091e+08	5.74356e+08	6.54761e+08	--
Com_12343_neg	Isomucronulatol	C17 H18 O5	302.115	9.197	Isoflavonoids	2.92328e+06	3.85662e+06	2.64337e+06	3.1956e+06	2.24971e+06	2.33983e+06	3.03898e+06	2.73175e+06	3.4019e+06	4.30765e+06	3.32414e+06	2.51353e+06	3.92535e+06	4.41356e+06	3.58937e+06	5.01978e+06	3.88893e+06	2.51049e+06	3.75968e+06	4.68338e+06	4.48096e+06	4.23135e+06	3.14921e+06	4.1618e+06	3.75529e+06	2.3896e+06	3.20469e+06	4.20286e+06	3.50284e+06	4.55527e+06	--
Com_3149_neg	Albiflorin	C23 H28 O11	480.163	9.351	--	2.5322e+07	1.80508e+07	2.39529e+07	3.6736e+07	2.62283e+07	3.06605e+07	2.95848e+07	4.42999e+07	6.66877e+07	3.01461e+07	4.95503e+07	5.40122e+07	1.93499e+07	1.92064e+07	1.48273e+07	8.70014e+06	1.40143e+07	1.2561e+07	6.86138e+06	6.22026e+06	1.09613e+07	1.42523e+07	7.06159e+06	6.98675e+06	4.67074e+06	1.83879e+07	9.45073e+06	7.58413e+06	6.92701e+06	9.77161e+06	cpd:C17457
Com_919_neg	Trehalose 6-phosphate	C12 H23 O14 P	422.083	1.304	Organooxygen compounds	1.1491e+08	1.79285e+08	8.10824e+07	1.80102e+08	1.45759e+08	5.713e+07	7.08747e+07	2.8737e+08	2.8398e+08	1.32746e+08	1.19086e+08	2.1695e+08	1.80491e+08	1.22255e+08	6.93515e+07	3.42409e+07	2.52926e+07	1.04027e+08	3.27837e+07	1.76966e+07	8.23151e+07	1.87596e+08	7.93284e+07	3.37447e+07	3.06217e+07	1.16955e+08	2.28588e+08	3.24345e+07	5.50217e+07	1.03875e+07	cpd:C00689
Com_1576_neg	Pinoresinol diglucoside	C32 H42 O16	682.248	9.695	--	2.30202e+06	2.41386e+06	2.27945e+06	1.68865e+06	2.25124e+06	1.74826e+06	3.39688e+06	1.81456e+06	2.9457e+06	2.79537e+06	3.43112e+06	2.22041e+06	1.39418e+08	1.3942e+08	1.07034e+08	8.09713e+07	1.02071e+08	1.04119e+08	7.1207e+07	9.8206e+07	9.65586e+07	1.13753e+08	7.34962e+07	1.02083e+08	8.68111e+07	1.0507e+08	1.48284e+08	5.34988e+07	7.45309e+07	7.50193e+07	--
Com_16144_neg	Miyabenol C	C42 H32 O9	680.202	1.226	--	2.3866e+06	1.65226e+06	1.99166e+06	2.8191e+06	3.61166e+06	3.11769e+06	2.98884e+06	1.89046e+06	2.83043e+06	2.69192e+06	3.12342e+06	3.04539e+06	3.60149e+06	2.9995e+06	2.75122e+06	1.77664e+06	1.71922e+06	2.30377e+06	3.13892e+06	3.13284e+06	2.31978e+06	1.82887e+06	1.98967e+06	1.29559e+06	1.49808e+06	4.41027e+06	2.80772e+06	1.7756e+06	3.53628e+06	2.55423e+06	--
Com_18797_neg	Ophiopogonanone E	C19 H20 O7	360.121	6.127	--	296957	943535	753096	773990	2.33456e+06	1.89e+06	1.6537e+06	734358	1.34173e+06	828865	1.22169e+06	655034	420605	874679	911302	1.88635e+06	1.79817e+06	424187	409926	569446	396816	360289	349229	348263	418652	280430	278788	232622	311835	299443	--
Com_8739_neg	Genipin	C11 H14 O5	208.073	9.19	Prenol lipids	3.40054e+06	2.63445e+06	3.53589e+06	3.19573e+06	2.66897e+06	2.64144e+06	5.55795e+06	4.43936e+06	4.04357e+06	3.27313e+06	4.64125e+06	4.22931e+06	3.75402e+06	3.64406e+06	2.88594e+06	2.76391e+06	4.09098e+06	3.20767e+06	2.31236e+06	3.10007e+06	2.20722e+06	3.3334e+06	4.12597e+06	2.38504e+06	3.88447e+06	5.57891e+06	5.50093e+06	4.60962e+06	3.61713e+06	4.04685e+06	cpd:C09780
Com_23605_neg	Apigenin C-glucoside	C21 H20 O10	432.106	0.533	--	589311	437153	411672	351475	750746	525654	743770	693697	984708	1.26244e+06	999799	594641	1.46779e+06	1.15965e+06	2.15596e+06	2.2634e+06	1.46186e+06	1.04538e+06	1.63093e+06	698006	542783	754704	1.23497e+06	882301	1.12389e+06	1.14751e+06	1.13753e+06	518296	799296	770077	--
Com_7863_neg	Isoliquiritin apioside	C26 H30 O13	550.169	10.985	Flavonoids	318191	237494	270942	9.39227e+06	1.30085e+06	360345	1.7692e+06	1.44941e+07	7.28372e+06	9.02781e+06	6.06196e+06	1.19559e+07	979408	944060	672074	527971	705226	772494	359639	299304	483991	1.12976e+06	498787	678561	501896	1.13656e+06	474402	629728	342945	464154	--
Com_6282_neg	Sibiricose A5	C22 H30 O14	518.164	8.188	--	1.42697e+06	1.25968e+06	1.66585e+06	1.9934e+06	830296	1.5909e+06	1.23564e+06	1.28304e+06	1.99123e+06	1.07586e+06	1.1572e+06	1.8386e+06	1.01874e+07	1.09659e+07	1.16494e+07	1.02268e+07	9.19921e+06	1.2543e+07	1.2496e+07	1.12122e+07	1.14286e+07	6.10128e+06	1.0674e+07	9.06897e+06	7.6917e+06	3.19698e+07	2.21894e+07	5.82829e+06	1.59834e+07	6.10525e+06	--
Com_13572_neg	Sibiricose A6	C23 H32 O15	548.175	6.354	--	3.22257e+06	3.74845e+06	2.38197e+06	3.47104e+06	3.47088e+06	5.63815e+06	2.08553e+06	2.63178e+06	2.03594e+06	2.01686e+06	1.72067e+06	2.79897e+06	2.98983e+06	3.44203e+06	3.25414e+06	3.6196e+06	3.00847e+06	3.6394e+06	3.43196e+06	3.15925e+06	4.37574e+06	3.48484e+06	2.52795e+06	4.54293e+06	4.98025e+06	3.30965e+06	1.21071e+06	5.92467e+06	4.31526e+06	4.22914e+06	--
Com_12816_neg	Polyphyllin VI	C39 H62 O13	738.42	13.717	--	994107	397432	185859	1.50189e+06	801094	1.03299e+06	471044	684096	668039	512284	410038	927180	6.11289e+06	5.3714e+06	1.03948e+06	4.10086e+06	2.10942e+06	5.12092e+06	2.53893e+06	3.30096e+06	6.47053e+06	3.85825e+06	1.06482e+06	6.93626e+06	1.69002e+06	1.19972e+06	2.80088e+06	2.19548e+06	1.25058e+06	1.2564e+06	--
Com_11276_neg	Curculigoside	C22 H26 O11	466.148	10.033	--	1.00573e+06	1.08187e+06	1.07592e+06	1.00386e+06	1.46575e+06	2.10948e+06	2.0696e+06	2.13806e+06	2.23634e+06	1.10581e+06	1.61088e+06	2.0365e+06	5.84212e+06	2.52581e+06	5.16681e+06	3.25066e+06	2.31963e+06	6.1881e+06	5.37687e+06	5.18776e+06	2.07461e+06	3.5094e+06	3.26655e+06	2.04106e+06	2.26722e+06	5.73232e+06	4.28293e+06	2.24756e+06	3.27603e+06	3.66777e+06	--
Com_13913_neg	Tulipanin	C27 H31 O16	611.159	8.186	--	1.80944e+06	2.17091e+06	2.00111e+06	2.95822e+06	3.22761e+06	3.41668e+06	2.6168e+06	2.25647e+06	4.46174e+06	2.55831e+06	2.22532e+06	2.51209e+06	3.9798e+06	4.1018e+06	3.54658e+06	4.85606e+06	3.88787e+06	7.04969e+06	3.57672e+06	4.22156e+06	3.83429e+06	3.99187e+06	2.47403e+06	3.41237e+06	2.45574e+06	2.10638e+06	1.96094e+06	1.49722e+06	2.0669e+06	2.27046e+06	cpd:C16315
Com_12901_neg	1,5-Anhydro-2-O-(6-O-benzoyl-¦Á-L-galactopyranosyl)-D-glucitol	C19 H26 O11	430.148	9.338	--	1.38449e+06	1.27029e+06	1.59722e+06	1.23034e+06	2.19139e+06	2.17224e+06	2.57167e+06	1.96363e+06	2.15237e+06	1.85532e+06	1.89765e+06	1.96381e+06	2.77273e+06	2.56157e+06	2.43961e+06	2.18897e+06	2.45705e+06	4.15177e+06	2.3413e+06	4.49304e+06	4.01801e+06	4.44188e+06	5.73485e+06	2.53344e+06	6.04866e+06	5.72141e+06	7.41649e+06	7.19654e+06	6.65596e+06	3.4813e+06	--
Com_1748_neg	Citramalate	C5 H8 O5	148.037	2.034	Fatty Acyls	9.17775e+07	1.07829e+08	1.08653e+08	9.62802e+07	1.10385e+08	9.25852e+07	9.23625e+07	1.04963e+08	8.30385e+07	1.11079e+08	9.86274e+07	8.11076e+07	5.75811e+07	4.76505e+07	5.52486e+07	5.58851e+07	7.02938e+07	4.83059e+07	4.93905e+07	6.1171e+07	5.64013e+07	4.85107e+07	5.60912e+07	5.3449e+07	4.70941e+07	6.08991e+07	5.27734e+07	4.44739e+07	5.4545e+07	4.91767e+07	cpd:C00815
Com_17272_neg	10-Deacetylbaccatin-III	C29 H36 O10	544.231	10.831	--	327236	275362	3.24642e+06	2.26078e+06	764036	3.51943e+06	3.29383e+06	734542	503533	539920	601826	746223	674782	695046	633697	1.10642e+06	666913	457010	3.218e+06	2.51471e+06	2.49942e+06	1.01566e+06	1.81607e+06	1.47695e+06	2.60748e+06	657352	469444	2.70842e+06	1.39931e+06	4.267e+06	--
Com_4770_neg	Neomangiferin	C25 H28 O16	584.138	7.133	--	1.55328e+06	6.66791e+06	1.01688e+07	8.1397e+06	1.5157e+07	1.33766e+07	1.21765e+07	2.22946e+07	1.99637e+07	1.18786e+07	1.53816e+07	2.36941e+07	3.44208e+07	4.39525e+07	1.27167e+07	1.30391e+07	7.39049e+06	1.98426e+07	6.02021e+06	8.88328e+06	7.33849e+06	8.37835e+06	7.81899e+06	5.61081e+06	7.67372e+06	1.25381e+07	7.53069e+06	9.7116e+06	1.21923e+07	5.27358e+06	--
Com_2419_neg	3-[4-methyl-1-(2-methylpropanoyl)-3-oxocyclohexyl]butanoic acid	C15 H24 O4	536.334	11.348	--	1.08583e+07	1.91516e+07	1.05837e+07	1.42439e+07	3.06091e+07	3.18566e+07	1.91903e+07	3.65576e+07	3.20975e+07	1.28962e+07	3.42824e+07	2.57479e+07	2.43454e+07	2.20245e+07	1.01316e+07	5.06861e+07	2.03037e+07	1.53087e+07	8.53124e+07	4.14058e+07	5.76448e+07	9.64737e+07	7.37557e+07	9.27778e+07	1.54933e+07	4.81239e+06	1.95298e+07	3.01849e+07	1.24212e+07	6.6486e+07	--
Com_39_neg	Nomilin	C28 H34 O9	514.22	11.273	Prenol lipids	4.56646e+09	2.57436e+09	2.67035e+09	4.29364e+09	3.78585e+09	3.58488e+09	8.13332e+09	4.45404e+09	2.30667e+09	3.25804e+09	5.16074e+09	5.04879e+09	2.78533e+09	1.92155e+09	2.51328e+09	5.36087e+09	3.35696e+09	4.636e+08	8.45316e+09	6.52079e+09	6.8647e+09	3.9855e+09	6.7405e+09	7.58964e+09	8.28759e+09	2.83516e+09	2.99073e+08	12994021908	5.92752e+09	8.27994e+09	cpd:C08773
Com_13001_neg	Nicotinuric Acid	C8 H8 N2 O3	180.053	6.945	Carboxylic acids and derivatives	849782	677108	726559	738707	915466	1.34744e+06	1.17036e+06	1.12678e+06	1.6548e+06	1.31493e+06	1.69896e+06	1.16074e+06	4.31242e+06	6.60065e+06	6.40075e+06	8.97306e+06	6.24903e+06	5.47771e+06	5.09178e+06	5.45829e+06	2.20415e+06	5.20677e+06	3.1516e+06	5.57917e+06	4.19024e+06	2.45418e+06	2.55679e+06	1.93811e+06	2.49242e+06	4.08682e+06	cpd:C05380
Com_2475_neg	Plantamajoside	C29 H36 O16	640.201	9.972	--	9.91972e+06	1.33222e+07	2.07658e+07	1.35103e+07	2.63455e+07	3.00295e+07	2.80025e+07	2.69234e+07	2.7978e+07	1.34425e+07	1.62961e+07	2.51038e+07	7.53126e+07	8.37988e+07	4.06702e+07	6.12721e+07	4.93618e+07	7.86537e+07	4.80249e+07	5.69423e+07	5.47195e+07	9.36429e+07	1.03236e+08	4.71679e+07	4.85826e+07	4.43032e+07	5.44879e+07	4.11992e+07	4.61497e+07	3.05742e+07	cpd:C10485
Com_3051_neg	8-Hydroxyguanosine	C10 H13 N5 O6	299.088	1.374	Purine nucleosides	4.01007e+06	9.50535e+06	9.19011e+06	4.27699e+06	1.53544e+07	1.98102e+07	1.57251e+07	9.73872e+06	1.05551e+07	2.42535e+07	3.37847e+07	2.252e+07	3.37337e+07	4.59252e+07	6.01709e+07	5.54508e+07	9.33e+07	2.5319e+07	2.77015e+07	3.13742e+07	3.86202e+07	1.45759e+07	4.80351e+07	2.52239e+07	3.39735e+07	4.51457e+07	5.56933e+07	4.39417e+07	3.87403e+07	6.01449e+07	--
Com_2661_neg	Curcurbitacin IIa	C32 H50 O8	562.351	12.379	--	4.09516e+06	3.36418e+06	6.98182e+06	4.19444e+06	1.03569e+07	5.43953e+06	2.51559e+06	8.2794e+06	6.56652e+06	2.56478e+06	1.98439e+06	4.97446e+06	574872	739154	246225	334594	316023	349801	91877.5	96676.5	95401.3	131851	169809	89597.8	89780.1	128540	131910	103396	98063.3	95107.8	--
Com_8756_neg	Rehmannioside D	C27 H42 O20	686.224	7.353	--	1.25959e+06	1.32951e+06	1.9375e+06	2.42254e+06	2.26432e+06	2.48192e+06	5.92446e+06	6.32467e+06	4.80518e+06	5.1231e+06	7.53374e+06	7.59642e+06	1.31039e+07	1.46085e+07	1.04278e+07	7.10352e+06	1.06003e+07	1.25427e+07	6.03477e+06	5.89914e+06	9.82712e+06	1.47989e+07	1.51301e+07	7.37456e+06	7.88704e+06	7.93684e+06	8.08784e+06	9.06199e+06	1.00078e+07	6.30684e+06	--
Com_26262_neg	Rehmannioside A	C21 H32 O15	524.175	7.178	--	82357.2	77969.6	69129.1	80880.7	84738.3	100083	64948.5	78114.8	84053.4	71057	73762.8	78204.3	208553	435138	151407	168848	313785	1.35622e+06	72144	239060	111212	251738	245610	229084	158324	265399	148578	69201	279307	198099	--
Com_4285_neg	N epsilon-(1-Carboxymethyl)-L-lysine	C8 H16 N2 O4	204.111	1.418	--	2.48681e+07	3.88467e+07	3.46999e+07	2.64165e+07	2.84328e+07	2.3747e+07	3.92776e+07	2.06952e+07	2.59975e+07	4.03077e+07	3.13325e+07	1.5452e+07	1.81056e+07	1.9939e+07	2.44193e+07	1.86689e+07	3.42342e+07	2.0639e+07	1.2793e+07	1.84292e+07	1.48354e+07	9.01714e+06	1.62794e+07	1.59505e+07	1.84314e+07	1.39761e+07	1.70824e+07	2.23705e+07	2.12845e+07	2.1316e+07	--
Com_61_neg	Wogonoside	C22 H20 O11	460.101	7.686	--	2.39813e+09	6.05829e+09	3.39763e+09	2.06889e+09	2.12875e+09	2.57989e+09	1.92419e+09	3.20146e+09	2.06418e+09	2.47572e+09	2.28029e+09	2.40657e+09	5.09994e+08	8.74767e+07	3.12044e+08	3.23942e+08	3.70225e+08	3.02665e+08	1.6559e+08	1.71081e+08	2.15172e+08	2.14662e+08	1.62189e+08	1.60276e+08	2.31902e+08	1.50559e+08	1.06675e+08	2.1256e+08	2.07241e+08	1.79475e+08	--
Com_249_neg	5-Hydroxymethylfurfural	C6 H6 O3	126.032	1.704	Carbonyl compounds	1.32498e+09	1.49403e+09	1.48885e+09	1.22042e+09	1.01985e+09	1.097e+09	1.04272e+09	8.12974e+08	6.79658e+08	1.03229e+09	6.52547e+08	6.34871e+08	4.19756e+08	5.49969e+08	4.43089e+08	5.39595e+08	4.15513e+08	3.37792e+08	4.70925e+08	4.11383e+08	5.13181e+08	5.08161e+08	5.72262e+08	4.69545e+08	4.58833e+08	3.2095e+08	2.61668e+08	2.61591e+08	2.95917e+08	5.38774e+08	cpd:C11101
Com_3263_neg	Isoxanthohumol	C21 H22 O5	354.147	13.262	--	1.48686e+07	1.17924e+07	1.57515e+07	5.53427e+06	2.25424e+07	2.22587e+07	1.12438e+07	1.09825e+07	1.11874e+07	4.79872e+06	5.34578e+06	9.85839e+06	5.91442e+06	6.6993e+06	6.1739e+06	4.9495e+06	4.94146e+06	7.39437e+06	3.82346e+06	5.441e+06	2.71288e+06	3.37585e+06	2.0812e+06	2.35984e+06	2.29112e+06	1.41727e+06	1.2964e+06	2.0515e+06	2.78378e+06	1.25086e+06	--
Com_14733_neg	N-Caffeoylagmatine	C14 H20 N4 O3	292.152	7.16	--	1.2646e+06	1.65636e+06	1.3258e+06	1.65864e+06	1.75492e+06	1.95399e+06	2.5957e+06	3.2376e+06	4.27572e+06	2.42353e+06	3.40992e+06	3.20949e+06	4.71002e+06	4.4894e+06	4.58825e+06	5.22776e+06	4.2279e+06	5.61838e+06	3.78764e+06	2.74469e+06	5.82402e+06	4.16192e+06	4.69078e+06	3.36966e+06	4.67501e+06	3.80329e+06	6.25547e+06	4.32265e+06	7.23429e+06	5.01887e+06	--
Com_11844_neg	Helicide	C13 H16 O7	284.089	7.996	--	2.34503e+06	2.83746e+06	2.39486e+06	2.95161e+06	1.81114e+06	2.75216e+06	3.27338e+06	2.17304e+06	3.59649e+06	3.58449e+06	4.31517e+06	3.64116e+06	9.90664e+06	9.46709e+06	1.00445e+07	7.0621e+06	1.12561e+07	6.40451e+06	5.30594e+06	5.42565e+06	7.95054e+06	9.02381e+06	6.80332e+06	8.94581e+06	4.05661e+06	7.88926e+06	6.52246e+06	4.40891e+06	6.76665e+06	3.99135e+06	--
Com_11780_neg	N-Acetyl-L-methionine	C7 H13 N O3 S	191.062	1.4	Carboxylic acids and derivatives	3.44941e+06	5.40481e+06	4.0374e+06	4.63113e+06	3.25296e+06	5.65054e+06	7.76765e+06	4.92418e+06	3.57967e+06	4.25131e+06	4.82838e+06	1.20854e+06	7.22515e+06	7.60028e+06	5.17284e+06	6.47032e+06	6.04532e+06	6.04007e+06	2.18424e+06	4.66614e+06	5.81997e+06	4.70598e+06	7.88689e+06	7.66489e+06	9.42538e+06	5.11293e+06	2.04439e+06	1.09861e+07	6.08013e+06	8.19766e+06	cpd:C02712
Com_5116_neg	LysoPE 18:2 (2n isomer)	C23 H44 N O7 P	477.286	13.765	--	5.46143e+06	4.71381e+06	5.93635e+06	5.19784e+06	8.03387e+06	6.99275e+06	7.96861e+06	9.30392e+06	1.46868e+07	5.59217e+06	5.33446e+06	9.84642e+06	1.08204e+07	8.45216e+06	3.72553e+06	4.30888e+06	3.92827e+06	7.05534e+06	3.11524e+06	2.93387e+06	3.57994e+06	3.71593e+06	4.18432e+06	4.23128e+06	4.60374e+06	1.47333e+07	1.32236e+07	6.17244e+06	9.46845e+06	5.01078e+06	--
Com_4448_neg	Ajugol	C15 H24 O9	348.143	6.404	--	2.56732e+07	2.41355e+07	2.86659e+07	1.63829e+07	2.43882e+07	2.54954e+07	1.46547e+07	1.92401e+07	1.6987e+07	1.36712e+07	1.13533e+07	1.72174e+07	891048	936209	920265	666709	636863	690870	562833	862360	718443	1.00795e+06	774452	710263	1.1868e+06	1.20634e+06	1.02486e+06	994440	1.14849e+06	822957	--
Com_9216_neg	olivil	C20 H24 O7	376.152	8.028	--	4.47057e+06	4.52706e+06	4.21932e+06	5.83528e+06	2.74477e+06	4.38116e+06	4.02528e+06	5.26827e+06	8.24649e+06	6.49219e+06	8.38049e+06	6.12296e+06	7.90289e+06	1.01099e+07	5.20129e+06	7.25276e+06	6.21617e+06	7.96038e+06	8.24501e+06	1.34228e+07	5.83668e+06	6.29588e+06	7.23126e+06	6.21708e+06	9.05306e+06	1.05595e+07	7.66992e+06	1.33885e+07	7.19168e+06	5.9092e+06	--
Com_10818_neg	Gly-Phe	C11 H14 N2 O3	222.1	1.43	Carboxylic acids and derivatives	2.11359e+06	1.78375e+06	2.03722e+06	1.46969e+06	1.58969e+06	1.56111e+06	1.72918e+06	1.57256e+06	1.97677e+06	1.96491e+06	2.25707e+06	1.73598e+06	4.93625e+06	4.80215e+06	5.33521e+06	4.21223e+06	3.98056e+06	5.86271e+06	4.68893e+06	5.67613e+06	5.87971e+06	4.84946e+06	4.92284e+06	3.81335e+06	4.39355e+06	1.26462e+07	1.2063e+07	4.91282e+06	1.27045e+07	5.88866e+06	--
Com_13716_neg	Rhodionin	C21 H20 O11	448.101	6.638	--	1.54461e+06	792357	1.22048e+06	1.05875e+06	961606	978476	1.66081e+06	775817	2.47853e+06	2.30496e+06	2.01366e+06	1.2001e+06	3.40154e+06	4.24761e+06	3.92397e+06	4.7311e+06	3.70349e+06	5.23275e+06	4.97025e+06	7.07808e+06	4.2672e+06	3.52805e+06	4.08877e+06	6.66087e+06	7.38793e+06	4.45879e+06	2.27324e+06	6.58335e+06	7.98601e+06	7.17808e+06	--
Com_5925_neg	Aucubin	C15 H22 O9	346.126	7.638	Prenol lipids	4.97689e+06	3.28055e+06	6.49505e+06	4.49847e+06	8.83086e+06	6.75181e+06	6.08558e+06	8.92402e+06	9.73105e+06	4.16965e+06	5.21316e+06	8.18717e+06	4.4679e+06	5.73412e+06	2.80335e+06	3.34349e+06	2.73216e+06	4.83359e+06	1.88439e+06	1.88357e+06	2.74703e+06	5.93472e+06	6.13139e+06	3.17926e+06	4.18126e+06	3.96139e+06	5.13245e+06	4.07084e+06	5.99395e+06	3.59586e+06	cpd:C09771
Com_751_neg	Neoprzewaquinone A	C36 H28 O6	556.187	8.102	--	1.42758e+08	1.91815e+08	1.77804e+08	9.56088e+07	1.57476e+08	9.39675e+07	4.62515e+08	2.30079e+08	2.08464e+08	3.32259e+08	2.82092e+08	3.1809e+08	1.52818e+08	2.28838e+08	2.8557e+08	4.05952e+08	3.28924e+08	1.85013e+08	4.47669e+08	3.8771e+08	4.64406e+08	3.72759e+08	3.17967e+08	4.05074e+08	4.4093e+08	9.56281e+07	1.04013e+07	4.67977e+08	4.60076e+08	5.1009e+08	--
Com_2408_neg	N7-Methylguanosine	C11 H17 N5 O5	299.121	1.357	--	2.78837e+07	3.85693e+07	4.68982e+07	3.74639e+07	5.39651e+07	5.10356e+07	5.37131e+07	2.44836e+07	4.77489e+07	5.58779e+07	4.77649e+07	3.15313e+07	2.493e+07	3.05746e+07	5.14551e+07	4.86391e+07	2.96993e+07	5.63126e+07	3.69442e+07	5.83687e+07	2.66558e+07	3.17105e+07	2.46971e+07	3.73841e+07	3.73785e+07	2.85083e+07	2.36741e+07	2.21852e+07	3.12368e+07	3.17476e+07	cpd:C20674
Com_12521_neg	Epimedin B	C38 H48 O19	808.28	10.132	--	1.25011e+06	884025	1.41005e+06	1.33857e+06	1.14037e+06	1.64661e+06	1.74849e+06	1.10605e+06	2.17439e+06	1.04238e+06	876104	2.17834e+06	4.27526e+06	3.49601e+06	2.18271e+06	2.00423e+06	2.78767e+06	3.53549e+06	1.77767e+06	1.64839e+06	2.05416e+06	2.36673e+06	1.48577e+06	1.63504e+06	816712	927762	1.43074e+06	975400	1.54404e+06	1.54251e+06	--
Com_6473_neg	Syringaldehyde	C9 H10 O4	182.058	9.93	--	1.43866e+07	1.21398e+07	9.44484e+06	1.19491e+07	1.461e+07	9.97671e+06	1.22154e+07	1.6138e+07	9.58269e+06	9.51555e+06	1.59631e+07	2.31179e+07	4.34601e+06	3.17028e+06	3.59538e+06	4.1245e+06	3.71555e+06	2.88821e+06	3.10738e+06	2.89024e+06	2.94588e+06	2.64728e+06	2.90858e+06	2.62907e+06	2.39808e+06	4.17215e+06	5.87199e+06	2.80776e+06	4.36927e+06	3.22193e+06	--
Com_443_neg	¦Á-Linolenic acid	C18 H30 O2	278.224	14.006	--	6.85354e+08	2.92255e+08	4.59885e+08	6.72832e+08	1.80433e+08	1.25199e+08	2.34975e+08	1.72935e+08	1.68016e+08	2.80102e+08	5.30899e+08	3.4921e+08	3.62567e+08	9.02602e+07	1.26145e+08	5.91832e+07	2.4837e+08	2.80498e+07	3.11468e+07	3.73464e+07	4.09477e+07	1.78631e+07	1.41189e+07	1.88125e+07	3.50661e+07	3.44514e+08	1.14666e+09	1.3667e+08	6.48612e+07	5.77712e+07	cpd:C06427
Com_4951_neg	Sanguinarine	C20 H14 N O4	332.092	10.531	Benzophenanthridine alkaloids	612120	472756	263391	668228	699281	296535	1.40233e+06	1.11628e+06	1.13672e+06	1.54173e+06	2.6063e+06	2.44222e+06	2.26106e+07	2.16815e+07	2.34404e+07	2.12751e+07	1.82515e+07	3.73908e+07	1.93284e+07	1.85406e+07	1.6619e+07	5.10099e+06	1.72048e+07	1.51368e+07	1.77059e+07	4.10288e+07	3.57134e+07	2.39887e+07	3.68267e+07	1.80136e+07	cpd:C06162
Com_6117_neg	10-Deacetylasperulosidic acid	C16 H22 O11	390.116	2.054	--	9.9103e+06	9.31904e+06	9.57431e+06	8.15746e+06	8.0853e+06	1.17732e+07	8.70454e+06	7.62169e+06	7.99051e+06	8.35655e+06	9.16222e+06	5.66124e+06	2.0125e+07	2.05372e+07	1.71529e+07	1.96971e+07	2.24013e+07	1.58353e+07	2.35574e+07	1.94377e+07	2.97773e+07	1.88721e+07	2.00104e+07	2.34155e+07	1.85065e+07	1.57382e+07	1.06817e+07	1.29198e+07	1.70195e+07	2.54671e+07	--
Com_12386_neg	Syringetin	C17 H14 O8	346.068	11.466	--	2.11652e+06	3.91802e+06	3.24778e+06	2.1e+06	2.79271e+06	3.07503e+06	2.43971e+06	3.88441e+06	3.10349e+06	1.93845e+06	2.01459e+06	2.59326e+06	1.19697e+07	6.87824e+06	9.67193e+06	9.85502e+06	2.80686e+06	6.06374e+06	5.99976e+06	8.13008e+06	4.60511e+06	4.6768e+06	3.42481e+06	5.12417e+06	1.5996e+06	2.47253e+06	8.30088e+06	4.78532e+06	4.29941e+06	2.05418e+06	cpd:C11620
Com_8718_neg	Verbascoside	C29 H36 O15	624.208	5.187	Cinnamic acids and derivatives	3.47802e+06	4.17775e+06	5.55439e+06	2.25959e+06	4.50822e+06	3.62841e+06	3.59978e+06	5.04032e+06	1.6469e+07	4.85958e+06	3.63527e+06	6.25308e+06	1.94906e+06	3.29139e+06	2.67916e+06	2.93706e+06	2.45502e+06	5.88285e+06	3.22991e+06	2.23298e+06	3.35935e+06	5.76974e+06	5.11496e+06	4.10215e+06	6.40409e+06	5.91479e+06	5.11856e+06	6.70374e+06	5.95224e+06	4.44798e+06	cpd:C10501
Com_13043_neg	Tenuifoliside A	C31 H38 O17	682.209	7.359	--	456711	578672	693732	1.23359e+06	704641	499546	2.07224e+06	2.55073e+06	2.60031e+06	1.19476e+06	1.32053e+06	2.27901e+06	8.32127e+06	8.79194e+06	4.55141e+06	6.43658e+06	4.70114e+06	6.74143e+06	2.10912e+06	3.67798e+06	3.0724e+06	6.86413e+06	4.81094e+06	3.37734e+06	3.13201e+06	4.84432e+06	1.85492e+06	5.23842e+06	2.51495e+06	4.12311e+06	--
Com_2298_neg	4-Demethylepipodophyllotoxin	C21 H20 O8	400.116	8.276	--	4.03322e+06	5.07208e+06	5.02222e+06	8.9395e+06	3.76739e+06	8.60899e+06	5.34414e+06	5.37908e+06	1.12373e+07	4.13652e+06	5.7848e+06	8.03201e+06	2.03323e+07	3.93191e+07	1.54988e+07	1.67395e+07	4.4244e+07	4.91279e+06	1.48378e+07	1.70756e+07	1.31747e+07	1.96591e+07	1.19153e+07	2.4787e+07	8.27492e+06	4.3907e+06	1.33057e+06	5.17029e+06	8.56768e+06	1.13857e+07	--
Com_3058_neg	2-Aminoethylphosphonate	C2 H8 N O3 P	125.024	2.041	Organic phosphonic acids and derivatives	4.8254e+07	5.87944e+07	6.26031e+07	4.49589e+07	4.12616e+07	4.14574e+07	1.86686e+07	5.12191e+07	2.70143e+07	4.9919e+07	4.5302e+07	3.66653e+07	2.14788e+07	2.68015e+07	2.25013e+07	2.47258e+07	2.69312e+07	2.98192e+07	2.34304e+07	2.33361e+07	2.26325e+07	2.32054e+07	2.72056e+07	2.84201e+07	2.07205e+07	1.97977e+07	1.20068e+07	1.29896e+07	2.54224e+07	2.08162e+07	cpd:C03557
Com_1046_neg	12-Oxo phytodienoic acid	C18 H28 O3	292.204	12.341	--	4.97464e+07	6.31797e+07	3.36131e+07	5.96711e+07	5.27687e+07	3.8832e+07	1.29218e+08	1.3956e+08	9.93084e+07	1.60641e+08	1.54956e+08	1.63174e+08	2.38346e+08	3.28586e+08	1.65404e+08	1.32974e+08	1.57508e+08	6.15355e+07	7.79049e+07	1.1115e+07	1.00221e+08	1.80903e+08	5.5998e+07	7.64316e+07	1.22116e+08	3.79733e+08	3.65146e+08	3.98057e+07	1.48254e+08	1.65657e+08	--
Com_25280_neg	Myricetin 3-O-galactoside	C21 H20 O13	480.091	11.575	Flavonoids	166527	85343.1	137197	45111.4	175355	298767	264238	394705	307748	144630	229256	292538	224989	287069	180287	179821	249270	180895	137079	132504	166208	189756	155118	132279	99598.7	72805.2	90550.5	123476	114794	67349.9	--
Com_9358_neg	Dodecanedioic acid	C12 H22 O4	230.152	9.668	Fatty Acyls	2.02685e+06	3.19922e+06	3.45485e+06	3.63566e+06	2.23707e+06	2.66031e+06	4.37958e+06	1.0056e+07	8.68406e+06	1.29371e+07	1.01295e+07	1.31579e+07	5.58007e+06	6.61484e+06	5.67376e+06	4.33183e+06	5.33119e+06	4.73115e+06	4.54886e+06	4.45438e+06	4.10002e+06	4.07857e+06	4.06387e+06	3.84019e+06	4.12896e+06	7.17946e+06	9.41408e+06	4.09702e+06	4.54866e+06	4.65685e+06	cpd:C02678
Com_2630_neg	Mevalonic acid	C6 H12 O4	148.073	1.43	Fatty Acyls	7.40046e+07	6.34836e+07	6.66295e+07	6.94584e+07	4.91635e+07	6.88935e+07	6.03667e+07	1.5751e+07	7.15015e+07	7.12357e+07	6.82884e+07	6.6814e+07	7.38747e+07	7.32939e+07	5.52291e+07	8.16449e+07	8.38614e+07	9.03342e+07	5.51173e+07	6.60898e+07	8.15944e+07	7.65408e+07	1.78697e+07	7.69633e+07	5.41677e+07	8.26246e+07	6.62445e+07	6.17517e+07	7.28803e+07	6.50219e+07	cpd:C00418
Com_1965_neg	(+/-)12(13)-DiHOME	C18 H34 O4	296.235	13.105	--	3.78075e+07	4.715e+07	2.82127e+07	5.97495e+07	7.61148e+07	4.1368e+07	4.3111e+07	6.66463e+07	8.21829e+07	1.07547e+08	8.81107e+07	9.64374e+07	5.79586e+07	5.12994e+07	5.06695e+07	3.04356e+07	3.92346e+07	1.53696e+07	1.85379e+07	1.26395e+07	2.29669e+07	2.09237e+07	1.95445e+07	2.11536e+07	2.51722e+07	3.51387e+07	6.99325e+07	2.12066e+07	2.67706e+07	2.09058e+07	--
Com_3902_neg	Bilobalide	C15 H18 O8	326.1	6.229	Prenol lipids	4.23989e+06	5.0693e+06	4.35333e+06	5.34935e+06	2.8535e+06	6.38414e+06	1.09535e+07	6.89332e+06	1.13214e+07	7.91199e+06	8.84922e+06	8.53763e+06	1.94612e+07	2.33689e+07	2.39561e+07	2.11422e+07	2.50799e+07	1.95018e+07	2.23627e+07	2.70795e+07	2.2196e+07	1.66475e+07	1.43793e+07	1.90766e+07	2.04195e+07	1.09285e+07	9.75305e+06	1.75681e+07	2.22303e+07	2.57297e+07	cpd:C07605
Com_25683_neg	5-Phenyl-2,4-pentadienoic acid	C11 H10 O2	174.068	6.662	--	771630	1.25425e+06	547202	718072	329401	658995	790352	816504	892443	603376	370457	452380	757130	948250	682150	613767	399273	739219	286791	228166	326330	569419	335009	308844	207541	219500	304735	229668	227268	214106	--
Com_2220_neg	8-O-acetyl shanzhiside methyl ester	C19 H28 O12	448.159	7.217	--	765883	802651	1.13602e+06	725652	597320	595687	823337	1.78841e+06	2.09344e+06	3.21299e+06	2.57369e+06	1.86329e+06	1.09791e+08	8.87038e+07	9.16505e+07	2.21728e+07	6.69172e+07	8.23272e+07	7.03766e+07	6.74357e+07	7.98983e+07	8.26441e+07	6.34623e+07	6.80955e+07	7.76047e+07	1.39805e+08	1.06424e+08	6.6167e+07	8.40366e+07	6.78437e+07	--
Com_566_neg	2-Ethyl-3-hydroxy-4H-pyran-4-one	C7 H8 O3	140.047	7.785	--	3.79267e+08	2.75126e+08	3.19796e+08	3.49055e+08	2.22802e+08	5.03344e+08	3.97358e+08	3.2366e+08	5.60255e+08	3.18635e+08	3.47333e+08	4.26939e+08	2.11724e+08	2.38639e+08	2.24906e+08	2.69194e+08	2.89728e+08	1.72526e+08	1.31474e+08	2.11457e+08	1.44308e+08	1.24976e+08	1.2383e+08	1.60198e+08	5.42712e+07	6.52374e+07	6.05374e+07	3.50835e+07	7.7174e+07	7.70922e+07	--
Com_1312_neg	N-(2-Hydroxyethyl)iminodiacetic acid	C6 H11 N O5	177.064	1.387	--	5.58461e+07	7.08251e+07	1.03729e+08	9.24262e+07	9.80123e+07	1.22189e+08	9.74907e+07	9.90587e+07	7.32134e+07	6.72443e+07	1.27545e+08	9.26827e+07	2.96009e+07	2.84057e+07	3.89036e+07	2.65408e+07	3.81446e+07	3.6529e+07	8.88368e+06	1.69138e+07	2.12369e+07	1.14117e+07	1.25871e+07	1.37535e+07	7.6869e+06	1.51903e+07	3.57218e+07	5.41622e+06	1.2579e+07	1.00464e+07	--
Com_565_neg	Rhein 8-Glucoside	C21 H18 O11	446.083	1.536	--	4.77333e+08	5.11947e+08	5.85345e+08	4.87622e+08	5.11144e+08	4.72794e+08	4.89812e+08	3.91736e+08	3.23865e+08	5.09938e+08	4.92062e+08	4.65921e+08	1.36563e+08	1.02617e+08	1.40502e+08	1.07813e+08	2.27288e+08	1.18445e+08	1.02642e+08	1.26327e+08	8.92783e+07	2.51326e+07	1.01721e+08	1.1319e+08	1.20768e+08	1.34388e+08	1.171e+08	9.51186e+07	1.63657e+08	1.7776e+08	--
Com_16399_neg	Glibenclamide	C23 H28 Cl N3 O5 S	493.145	8.018	--	1.20791e+06	1.74933e+06	2.36539e+06	3.30431e+06	2.5817e+06	3.70271e+06	2.32206e+06	4.04107e+06	3.16225e+06	2.60913e+06	3.00028e+06	2.62146e+06	2.08644e+06	1.31903e+06	2.58344e+06	1.17328e+06	1.56908e+06	2.53353e+06	1.24139e+06	1.48405e+06	461202	2.07732e+06	1.02262e+06	960363	652115	1.65783e+06	2.49192e+06	541689	1.2745e+06	891905	cpd:C07022
Com_7046_neg	Lithospermic acid	C27 H22 O12	538.111	8.973	--	2.84365e+06	4.70163e+06	3.46799e+06	4.53829e+06	2.71434e+06	2.619e+06	1.15155e+07	5.87138e+06	5.08442e+06	1.11653e+07	1.02649e+07	8.36805e+06	1.06662e+07	1.18226e+07	9.23331e+06	1.23255e+07	7.39952e+06	5.38248e+06	1.20185e+07	2.54339e+07	1.2963e+07	5.92668e+06	1.2607e+07	1.91242e+07	2.04865e+07	1.30753e+07	1.09891e+07	1.47959e+07	2.29404e+07	1.15392e+07	cpd:C08745
Com_7409_neg	Schisantherin E	C30 H34 O9	538.223	8.508	--	2.46421e+06	1.03126e+06	1.31089e+06	2.79351e+06	3.28881e+06	1.83613e+06	3.91843e+06	5.90563e+06	5.81793e+06	365137	412069	4.47413e+06	1.3451e+07	1.30928e+07	6.28791e+06	8.56408e+06	9.02309e+06	1.21497e+07	1.04977e+07	1.08367e+07	1.52296e+07	1.90764e+07	1.45099e+07	1.49244e+07	1.38883e+07	2.07423e+07	1.90083e+07	1.15083e+07	1.62154e+07	1.3489e+07	--
Com_10386_neg	Sebacic acid	C10 H18 O4	202.12	9.137	Fatty Acyls	3.91349e+06	3.79034e+06	3.44927e+06	4.33767e+06	4.47481e+06	3.60545e+06	3.86716e+06	5.84497e+06	6.15564e+06	4.85543e+06	4.75708e+06	5.62353e+06	1.66755e+07	9.94714e+06	5.80827e+06	8.3614e+06	6.11483e+06	6.54805e+06	5.35879e+06	9.79195e+06	5.88948e+06	5.50233e+06	7.15174e+06	7.25764e+06	9.07268e+06	7.88874e+06	7.34193e+06	4.40481e+06	8.48887e+06	7.37564e+06	cpd:C08277
Com_6785_neg	Sesamoside	C17 H24 O12	420.126	6.792	--	1.56331e+07	1.20313e+07	1.74724e+07	1.71052e+07	1.76617e+07	1.51908e+07	1.85577e+07	1.81872e+07	2.10612e+07	2.28205e+07	2.5796e+07	1.57271e+07	1.85461e+07	1.73313e+07	2.10443e+07	1.70695e+07	1.92032e+07	1.1348e+07	1.66278e+07	1.59929e+07	1.311e+07	1.50336e+07	1.79519e+07	1.23573e+07	1.53582e+07	1.61526e+07	2.06857e+07	1.70894e+07	1.81156e+07	1.84373e+07	--
Com_9226_neg	(3¦Â,5¦Î,9¦Î)-3,23-Dihydroxy-1-oxoolean-12-en-28-oic acid	C30 H46 O5	486.335	13.157	--	1.13842e+06	1.11847e+06	1.41538e+06	647297	2.0071e+06	1.60041e+06	806094	1.44216e+06	828740	765556	658217	655086	279950	293449	386549	237181	288769	378166	294291	254133	246408	284018	218764	272770	219470	287714	705361	256798	746678	334474	--
Com_5152_neg	13(S)-HOTrE	C18 H30 O3	294.22	13	--	1.45318e+07	1.34301e+07	1.04653e+07	1.88076e+07	2.02592e+07	1.39947e+07	1.13257e+07	2.33993e+07	2.03689e+07	3.14984e+07	2.35111e+07	3.27791e+07	1.79495e+07	1.69688e+07	1.43313e+07	1.05554e+07	1.22951e+07	5.0301e+06	2.57904e+06	1.96337e+06	4.95892e+06	4.91114e+06	3.22265e+06	4.9517e+06	4.95071e+06	1.13023e+07	2.102e+07	3.31396e+06	5.25638e+06	4.21325e+06	cpd:C16316
Com_14201_neg	Naringerin	C15 H12 O5	272.068	9.375	--	2.83305e+06	3.05792e+06	1.05595e+06	3.53416e+06	3.24269e+06	1.94634e+06	3.27502e+06	3.4868e+06	4.67185e+06	3.58416e+06	5.83868e+06	4.03641e+06	4.90683e+06	6.25811e+06	4.18413e+06	6.56142e+06	6.04318e+06	5.49461e+06	7.57479e+06	5.59762e+06	3.82748e+06	3.79661e+06	4.49771e+06	5.36604e+06	6.65009e+06	3.93908e+06	3.96497e+06	3.05798e+06	4.55718e+06	5.40188e+06	--
Com_2633_neg	Scopolin	C16 H18 O9	354.095	7.367	--	3.24503e+07	2.62625e+07	3.83363e+07	2.55743e+07	7.01294e+07	5.20457e+07	2.95823e+07	3.82467e+07	3.70496e+07	3.53658e+07	3.6644e+07	3.20704e+07	2.29599e+07	2.15841e+07	1.83525e+07	1.27306e+07	1.34914e+07	1.63623e+07	1.17056e+07	9.52263e+06	8.48228e+06	8.51396e+06	7.38075e+06	6.94488e+06	6.79275e+06	7.9748e+06	7.55293e+06	6.61471e+06	6.66611e+06	1.01658e+07	cpd:C01527
Com_4077_neg	Boc-beta-cyano-L-alanine	C9 H14 N2 O4	214.095	6.949	--	1.24087e+07	1.16685e+07	1.5107e+07	1.08275e+07	1.42139e+07	1.60294e+07	1.53904e+07	1.66938e+07	2.74564e+07	1.17611e+07	1.19344e+07	2.05439e+07	1.81365e+07	1.58543e+07	1.18452e+07	1.32236e+07	1.47097e+07	2.98984e+07	1.82954e+07	1.95081e+07	2.0436e+07	2.63168e+07	2.53629e+07	2.13767e+07	2.89839e+07	4.15509e+07	4.39874e+07	3.02488e+07	4.51097e+07	2.04505e+07	--
Com_23975_neg	Wulignan A1	C20 H22 O5	342.147	13.16	--	682861	574003	387788	250178	433428	477112	834743	366457	921435	505093	650009	714380	853846	1.80365e+06	658689	911433	742986	463511	516805	643829	635538	828262	911424	493493	1.12606e+06	569831	732326	872080	773917	910825	--
Com_13417_neg	7-Methoxy-4-methylcoumarin	C11 H10 O3	190.063	8.735	--	2.74422e+06	6.27033e+06	5.31119e+06	5.20095e+06	3.28145e+06	3.62906e+06	3.64767e+06	3.43351e+06	3.74521e+06	3.96895e+06	3.08586e+06	3.86949e+06	3.90986e+06	3.13204e+06	3.20627e+06	2.77504e+06	2.17268e+06	1.22456e+06	2.72749e+06	2.72368e+06	2.28545e+06	2.26788e+06	2.46026e+06	2.45376e+06	2.21574e+06	1.98868e+06	1.98459e+06	1.80103e+06	3.95458e+06	1.91368e+06	--
Com_3021_neg	D-threo-Isocitric acid	C6 H8 O7	192.027	6.773	Carboxylic acids and derivatives	4.52616e+07	4.06641e+07	3.82091e+07	3.99709e+07	4.25991e+07	4.0587e+07	2.2441e+07	3.02353e+07	2.53747e+07	2.57849e+07	2.55639e+07	2.89761e+07	1.2439e+07	1.88466e+07	1.09186e+07	1.30501e+07	1.45282e+07	2.27404e+07	2.00317e+07	3.9901e+07	2.81505e+07	3.30255e+07	3.78216e+07	4.92736e+07	7.32149e+07	2.47457e+07	1.78787e+07	8.49141e+07	2.58515e+07	2.47815e+07	cpd:C00451
Com_1370_neg	D-Galacturonic acid	C6 H10 O7	194.042	1.509	Organooxygen compounds	1.0273e+08	1.31278e+08	1.18993e+08	1.50697e+08	6.3914e+07	9.29395e+07	1.88582e+08	1.45883e+08	1.77539e+08	2.0979e+08	1.94735e+08	1.5572e+08	1.36796e+08	1.70959e+08	2.11556e+08	2.11591e+08	6.09733e+07	1.46478e+08	6.36743e+07	1.4985e+08	1.70328e+08	1.752e+08	1.6327e+08	1.54121e+08	8.46725e+07	1.18458e+08	9.69651e+07	6.57852e+07	8.0114e+07	7.46385e+07	cpd:C00333
Com_3972_neg	D-Erythronolactone	C4 H6 O4	118.026	1.218	Lactones	1.24115e+07	1.74191e+07	1.15615e+07	9.78945e+06	1.5711e+07	1.5023e+07	1.7707e+07	1.2042e+07	1.68002e+07	1.28001e+07	1.55548e+07	1.4853e+07	1.65337e+07	1.42505e+07	2.91222e+07	1.18915e+07	1.4061e+07	1.30289e+07	1.17127e+07	1.49552e+07	5.68105e+07	1.50331e+07	1.39744e+07	1.50753e+07	1.56077e+07	1.38931e+07	1.68989e+07	1.13054e+07	9.67123e+06	1.20842e+07	--
Com_13392_neg	Methyl-Hesperidin	C29 H38 O16	642.217	9.057	--	452493	415920	451855	481519	455623	591205	590349	569823	810775	572977	597841	733846	7.57447e+06	6.15256e+06	5.01605e+06	5.33363e+06	7.03899e+06	7.51415e+06	4.22609e+06	4.98669e+06	6.67031e+06	7.1493e+06	4.35359e+06	5.17625e+06	4.59012e+06	7.75299e+06	6.64152e+06	3.06804e+06	5.87398e+06	4.45293e+06	--
Com_11984_neg	1-O-Feruloyl quinic acid	C17 H20 O9	368.111	9.876	--	804997	7.87554e+06	482572	723631	403200	837087	748693	1.16896e+06	1.47118e+06	717357	898296	1.44708e+06	974238	790035	871224	904143	678332	1.01614e+06	723842	568690	763136	914876	677761	422288	629539	1.0286e+06	969452	446546	630381	434040	--
Com_20784_neg	N-Acetyl-L-Tyrosine	C11 H13 N O4	223.084	8.599	Carboxylic acids and derivatives	644275	546432	710215	897330	744083	850509	2.44189e+06	1.82005e+06	3.05307e+06	1.24241e+06	2.31069e+06	2.35873e+06	952040	1.15733e+06	1.28611e+06	1.03929e+06	1.115e+06	1.31516e+06	659415	888456	831645	777993	1.20674e+06	910040	842296	1.5291e+06	1.12831e+06	927525	862605	999805	--
Com_2421_neg	2-Hydroxy-2-methyl-3-buten-1-yl beta-D-glucopyranoside	C11 H20 O7	264.121	5.748	--	3.79934e+06	3.88003e+06	4.80093e+06	5.43535e+06	4.93946e+06	6.02112e+06	7.90504e+06	9.96795e+06	1.43432e+07	5.58359e+06	7.98518e+06	9.73609e+06	4.61576e+07	4.95319e+07	3.39044e+07	5.47456e+07	3.53222e+07	8.04839e+07	4.87083e+07	4.03909e+07	4.38175e+07	9.63014e+07	5.80425e+07	4.56361e+07	5.32921e+07	6.44516e+07	6.70101e+07	3.6807e+07	5.53326e+07	5.132e+07	--
Com_5816_neg	D-Myo-inositol 4-monophosohate	C6 H13 O9 P	260.03	2.349	--	1.03402e+07	1.48264e+07	1.07435e+07	1.19242e+07	2.14048e+07	2.2404e+07	2.8513e+07	1.41693e+07	1.95366e+07	1.01685e+07	1.32127e+07	1.14663e+07	1.06668e+07	6.07047e+06	1.02247e+07	8.65814e+06	2.0705e+07	8.88553e+06	7.11997e+06	1.25818e+07	8.50199e+06	3.00342e+06	6.72347e+06	7.71943e+06	5.43607e+06	1.54437e+07	1.12849e+07	7.79856e+06	1.35933e+07	9.21405e+06	--
Com_3275_neg	Astilbin	C21 H22 O11	450.117	8.886	Flavonoids	3.72858e+07	3.62686e+07	3.06047e+07	3.89527e+07	2.41614e+07	4.03208e+07	1.62461e+07	2.14626e+07	3.76482e+07	2.11852e+07	1.77093e+07	2.52852e+07	2.02247e+07	2.22088e+07	1.78457e+07	2.09758e+07	2.3957e+07	2.34841e+07	2.46054e+07	2.83522e+07	1.96223e+07	1.48577e+07	9.05815e+06	2.201e+07	1.54871e+07	6.29852e+06	6.3919e+06	7.97121e+06	1.11716e+07	1.24105e+07	cpd:C17449
Com_8838_neg	Glutathione	C10 H17 N3 O6 S	307.084	7.504	Carboxylic acids and derivatives	1.66208e+06	1.72594e+06	2.67995e+06	4.02785e+06	2.52195e+06	3.86874e+06	2.64142e+06	3.63989e+06	4.75142e+06	2.71564e+06	3.19039e+06	4.58341e+06	1.09185e+07	1.18778e+07	6.62741e+06	8.3219e+06	1.0393e+07	1.5458e+07	3.22797e+06	4.98474e+06	9.22524e+06	7.0428e+06	3.82353e+06	5.03155e+06	2.57727e+06	3.5226e+06	3.20503e+06	2.31733e+06	3.61059e+06	2.94451e+06	cpd:C00051
Com_15386_neg	7-O-Methylmangiferin	C20 H20 O11	436.1	7.624	--	1.18903e+06	1.61641e+06	1.81199e+06	1.54263e+06	1.01515e+06	1.75594e+06	1.8916e+06	1.50358e+06	1.68431e+06	1.80914e+06	1.82795e+06	2.59276e+06	1.91292e+06	3.00146e+06	1.5282e+06	3.75909e+06	1.64558e+06	1.73361e+06	1.50006e+06	2.08849e+06	2.99664e+06	1.65667e+06	1.73467e+06	4.58653e+06	2.0447e+06	1.36855e+06	1.08069e+06	1.2031e+06	1.8161e+06	1.80883e+06	--
Com_8_neg	Rosavin	C20 H28 O10	428.169	8.371	--	1.71284e+10	1.7219e+10	1.68716e+10	1.2286e+10	1.45843e+10	14975487467	1.0295e+10	9.70472e+09	8.77734e+09	9.60794e+09	9.18786e+09	9272416695	1.60564e+09	1.83493e+09	1.06642e+09	1.27227e+09	1.62132e+09	1.28954e+09	1.15137e+09	8.93453e+08	1.057e+09	1.28894e+09	1.43834e+09	1.11812e+09	5.39687e+08	4.55988e+08	4.61736e+08	4.41164e+08	4.77772e+08	8.45497e+08	--
Com_14193_neg	(+)-Dihydrojasmonic acid	C12 H20 O3	212.141	11.459	--	320174	502497	407602	805389	662622	441069	872621	900100	1.42197e+06	1.01009e+06	1.4351e+06	1.1216e+06	7.68014e+06	7.53781e+06	2.64483e+06	4.17631e+06	4.41483e+06	5.48068e+06	1.25539e+06	1.23687e+06	2.97932e+06	2.97881e+06	2.36018e+06	1.41879e+06	1.40004e+06	2.84458e+06	4.09575e+06	1.76374e+06	2.16509e+06	1.75029e+06	--
Com_8573_neg	3-Methylcrotonylglycine	C7 H11 N O3	157.074	1.279	Carboxylic acids and derivatives	5.22839e+06	6.96727e+06	8.4585e+06	9.68562e+06	7.86715e+06	9.26754e+06	8.2349e+06	6.79732e+06	6.85797e+06	8.87628e+06	1.17997e+07	7.8124e+06	1.16217e+07	8.52044e+06	1.17676e+07	1.03224e+07	2.40593e+07	1.21376e+07	9.4969e+06	1.10946e+07	1.05892e+07	8.6732e+06	1.00093e+07	7.93088e+06	8.44839e+06	1.32993e+07	8.27438e+06	1.18381e+07	1.4154e+07	1.46213e+07	cpd:C20828
Com_8120_neg	Integrifoside A	C21 H36 O8	416.241	10.181	--	859858	996921	748186	1.34871e+06	915640	883225	2.11751e+06	2.57514e+06	4.05002e+06	3.15244e+06	4.00882e+06	3.97273e+06	1.44335e+07	1.46304e+07	9.30383e+06	1.35804e+07	7.38491e+06	1.75692e+07	4.2885e+06	5.76607e+06	6.34457e+06	9.09649e+06	4.84052e+06	6.35099e+06	4.46711e+06	8.3843e+06	7.43276e+06	4.18964e+06	7.40763e+06	4.64834e+06	--
Com_8511_neg	1,6-Bis-O-[(2E)-3-(4-hydroxyphenyl)-2-propenoyl]-¦Â-D-glucopyranose	C24 H24 O10	472.138	10.058	--	1.3684e+06	1.10973e+06	1.08467e+06	1.45539e+06	1.0991e+06	2.84502e+06	1.34479e+06	1.0087e+06	1.89538e+06	833788	1.0171e+06	1.84376e+06	7.0607e+06	1.01185e+07	9.61875e+06	1.06966e+07	1.94082e+07	1.63999e+07	4.32608e+06	7.19453e+06	7.68119e+06	3.68912e+06	3.13979e+06	5.09324e+06	1.76645e+06	1.79004e+06	1.71017e+06	1.19869e+06	2.26593e+06	2.45854e+06	--
Com_561_neg	D-Phenylalanine	C9 H11 N O2	165.079	4.483	--	3.79686e+07	4.75252e+07	4.58733e+07	6.54334e+07	5.64833e+07	8.49237e+07	6.74956e+08	6.56065e+07	8.25974e+07	1.85931e+08	1.41864e+08	1.34007e+08	1.73683e+08	1.54103e+08	1.18925e+08	1.74615e+08	9.62822e+07	1.38721e+08	7.93374e+07	1.19885e+08	1.1218e+08	9.73494e+07	8.21007e+07	1.30877e+08	1.00156e+08	7.30579e+07	6.94736e+07	8.75187e+07	9.41483e+07	7.47374e+07	cpd:C02265
Com_2282_neg	Caffeic acid O-glucoside	C15 H18 O9	342.095	6.056	--	7.85245e+06	7.44437e+06	6.57431e+06	1.15846e+07	7.44547e+06	1.11068e+07	5.98626e+06	7.4329e+06	8.84869e+06	5.67235e+06	5.63503e+06	8.64667e+06	4.91475e+07	5.1271e+07	4.01913e+07	8.5489e+07	3.94741e+07	7.70163e+07	6.77602e+07	5.18408e+07	9.52318e+07	8.12642e+07	7.14407e+07	1.11894e+08	5.95412e+07	1.26417e+07	3.0168e+07	2.76837e+07	3.17805e+07	6.72956e+07	--
Com_18320_neg	Leucosceptoside A	C30 H38 O15	638.221	7.716	--	403114	485993	466025	464657	398350	402201	377435	412044	457526	389144	540410	408262	2.46118e+06	1.65069e+06	4.05162e+06	2.16566e+06	2.67543e+06	2.16958e+06	1.71129e+06	1.90395e+06	2.0266e+06	3.8114e+06	1.37459e+06	1.5261e+06	1.53876e+06	2.71873e+06	2.05925e+06	1.44776e+06	1.43503e+06	2.74677e+06	--
Com_11313_neg	Salvianolic acid D	C20 H18 O10	418.091	10.212	Benzoxepines	4.18294e+06	7.96682e+06	8.8889e+06	7.69332e+06	4.21863e+06	3.42577e+06	8.24735e+06	8.15894e+06	6.32709e+06	8.41076e+06	6.91602e+06	5.70637e+06	8.36888e+06	1.00955e+07	6.26468e+06	8.02415e+06	5.12321e+06	3.98371e+06	6.71324e+06	1.09121e+07	7.19008e+06	7.23569e+06	8.42519e+06	9.34823e+06	9.54292e+06	5.84181e+06	6.24509e+06	5.11348e+06	8.06814e+06	7.5168e+06	--
Com_6762_neg	Shikimic acid	C7 H10 O5	234.074	1.284	Organooxygen compounds	4.33775e+06	5.2531e+06	4.52941e+06	5.56026e+06	6.37133e+06	5.00422e+06	4.69771e+06	9.16076e+06	6.61337e+06	6.82997e+06	8.89321e+06	9.32143e+06	2.62903e+07	1.82121e+07	1.74176e+07	1.56049e+07	1.95459e+07	1.91727e+07	1.40068e+07	1.54497e+07	1.35751e+07	6.39723e+06	1.09377e+07	1.41829e+07	1.18708e+07	1.77723e+07	1.68306e+07	1.06218e+07	1.58931e+07	1.55044e+07	cpd:C00493
Com_417_neg	Schizandrol A	C24 H32 O7	432.217	8.689	--	5.57688e+08	7.42678e+07	2.33606e+08	5.22151e+08	5.2327e+07	4.87127e+08	3.01031e+08	4.52747e+08	4.72768e+08	2.12383e+08	2.04594e+08	2.57311e+08	7.96509e+07	8.34462e+07	1.02564e+08	1.30503e+08	1.62719e+08	1.45153e+08	6.24286e+07	4.98379e+07	7.77982e+07	1.09206e+08	6.06021e+07	9.48247e+07	2.99954e+07	5.34311e+07	5.82668e+07	2.12651e+07	5.4552e+07	4.80841e+07	--
Com_1019_neg	N-Acetyl-DL-glutamic acid	C7 H11 N O5	189.063	1.406	Carboxylic acids and derivatives	1.1916e+07	1.02991e+07	7.70427e+06	1.72605e+07	1.22047e+07	1.59774e+07	1.41925e+07	1.35919e+07	3.89186e+07	2.20052e+07	3.46582e+07	2.47736e+07	1.84887e+08	1.64357e+08	1.52338e+08	1.30491e+08	1.17584e+08	3.17372e+08	2.73519e+07	4.33768e+07	9.37404e+07	8.01935e+07	1.25072e+08	8.23585e+07	7.56211e+07	1.98161e+08	1.67666e+08	4.72178e+07	1.50743e+08	5.24324e+07	--
Com_6769_neg	3-N-butyl-4,5-dihydrophthalide	C12 H16 O2	192.115	6.867	--	4.90141e+06	5.85448e+06	2.29721e+06	9.47981e+06	2.57607e+06	1.13934e+07	2.01507e+06	4.44778e+06	1.88228e+07	3.54388e+06	3.83286e+06	1.01243e+07	3.0692e+06	2.32528e+06	5.49533e+06	9.09261e+06	9.98223e+06	2.31115e+07	4.33113e+06	4.96144e+06	7.59158e+06	4.17839e+06	2.36531e+06	4.10611e+06	2.0474e+06	7.19561e+06	6.34321e+06	2.10036e+06	5.99679e+06	1.85605e+06	--
Com_3603_neg	2-Furoic acid	C5 H4 O3	112.016	6.071	Furans	2.96301e+07	4.9703e+07	3.44488e+07	1.95151e+07	2.98294e+07	2.9138e+07	2.78137e+07	2.53472e+07	3.11356e+07	3.70774e+07	4.02065e+07	2.16593e+07	3.51171e+07	3.81001e+07	2.96744e+07	3.4687e+07	3.15793e+07	3.11811e+07	2.13041e+07	2.1069e+07	3.10488e+07	3.09264e+07	3.22485e+07	3.1753e+07	2.1126e+07	2.40095e+07	2.30739e+07	1.86281e+07	2.7899e+07	2.30809e+07	cpd:C01546
Com_11442_neg	Bornyl acetate	C12 H20 O2	196.146	6.042	--	813189	892281	750539	1.36391e+06	688866	1.92685e+06	1.79597e+06	1.71496e+06	4.34873e+06	1.86482e+06	1.69903e+06	2.88171e+06	5.33237e+06	3.21028e+06	6.03333e+06	7.37685e+06	5.11405e+06	1.01466e+07	4.41751e+06	6.22713e+06	8.20641e+06	7.90917e+06	2.94903e+06	5.96777e+06	4.5753e+06	5.30654e+06	3.42975e+06	3.56596e+06	3.8697e+06	4.18709e+06	cpd:C11338
Com_19126_neg	Asperulosid	C18 H22 O11	414.117	8.546	--	451168	512249	438265	560061	556408	671979	835313	913158	783757	745311	832230	1.19211e+06	1.71036e+06	1.41781e+06	2.13488e+06	2.78077e+06	2.13259e+06	3.31163e+06	3.50531e+06	1.65114e+06	1.75149e+06	3.21903e+06	2.15291e+06	2.83575e+06	1.52839e+06	3.12336e+06	4.86864e+06	2.14316e+06	3.21219e+06	1.84178e+06	--
Com_5281_neg	Phlorizin	C21 H24 O10	436.139	8.179	Flavonoids	1.42403e+06	1.46105e+07	1.32749e+06	1.37438e+07	1.68248e+07	1.85094e+07	1.33694e+07	1.68442e+07	1.79989e+07	1.441e+07	1.09327e+07	1.31827e+07	7.96489e+06	7.32871e+06	3.07156e+06	4.12994e+06	3.89433e+06	5.22821e+06	4.2827e+06	2.56837e+06	4.73892e+06	6.79499e+06	6.1066e+06	4.41608e+06	4.24449e+06	5.94204e+06	8.93951e+06	3.68914e+06	3.30702e+06	4.96683e+06	cpd:C01604
Com_1941_neg	Methylenesuccinic acid	C5 H6 O4	130.026	1.814	Fatty Acyls	9.8523e+07	1.00601e+08	8.55937e+07	9.50156e+07	9.36782e+07	1.03039e+08	1.08186e+08	7.49553e+07	1.03291e+08	1.25509e+08	1.18668e+08	8.46745e+07	1.13432e+08	8.28202e+07	9.04118e+07	9.98425e+07	8.58383e+07	7.51777e+07	1.00145e+08	1.04155e+08	8.82299e+07	8.18364e+07	8.99254e+07	8.60436e+07	7.20979e+07	8.47067e+07	8.71307e+07	7.20419e+07	7.13724e+07	7.8647e+07	cpd:C00490
Com_369_neg	Sequoyitol	C7 H14 O6	194.079	1.458	Alcohols and polyols	4.41765e+08	3.29419e+08	4.85202e+08	4.10082e+08	4.24033e+08	6.3202e+08	5.15302e+08	3.13039e+08	3.35682e+08	6.20879e+08	5.89324e+08	3.87009e+08	5.695e+08	4.22212e+08	5.36273e+08	4.86825e+08	5.96774e+08	4.82407e+08	6.1493e+08	7.02185e+08	6.34972e+08	5.4079e+08	5.41037e+08	6.25254e+08	9.64543e+08	1.04187e+09	6.69507e+08	1.24785e+09	1.15396e+09	9.47314e+08	cpd:C03365
Com_15969_neg	LysoPC 15:0	C23 H48 N O7 P	481.317	14.913	--	4.38421e+06	2.14129e+06	938824	3.09577e+06	3.19825e+06	1.31728e+06	839625	1.10377e+06	634533	1.86653e+06	2.14251e+06	2.1424e+06	2.04148e+06	1.54256e+06	2.85354e+06	961350	1.38485e+06	810966	1.97949e+06	2.20521e+06	2.83736e+06	1.61182e+06	927198	3.41646e+06	3.84328e+06	1.03005e+06	2.00924e+06	2.68735e+06	2.03059e+06	1.16654e+06	--
Com_12255_neg	C-hexosyl-apigenin O-feruloylhexoside	C37 H38 O18	770.207	9.126	--	3.66035e+06	2.97141e+06	4.16453e+06	3.23256e+06	5.7606e+06	4.88564e+06	4.013e+06	5.02102e+06	3.85182e+06	4.2044e+06	3.5498e+06	4.31058e+06	600178	596186	559223	645417	1.72818e+06	1.30591e+06	540010	565431	642411	555282	450449	903058	522382	1.29132e+06	1.25535e+06	456751	749775	562641	--
Com_6698_neg	2-Isopropylmalic acid	C7 H12 O5	176.068	1.71	Fatty Acyls	9.97713e+06	1.2012e+07	1.01601e+07	1.90262e+07	8.76208e+06	6.09804e+06	7.31473e+06	6.87632e+06	4.58211e+06	6.40039e+06	6.48918e+06	4.06111e+06	5.24597e+06	3.50587e+06	7.99692e+06	4.58179e+06	1.22888e+07	3.74324e+06	3.45651e+06	3.37597e+06	3.70676e+06	3.20586e+06	3.95279e+06	3.34087e+06	3.49085e+06	7.77249e+06	5.69585e+06	3.74553e+06	3.81657e+06	5.0245e+06	cpd:C02504
Com_5504_neg	D-Panthotenate	C9 H17 N O5	219.11	1.36	--	9.49318e+06	9.84638e+06	1.5086e+07	1.09533e+07	1.5396e+07	7.8858e+06	1.60847e+07	1.35198e+07	1.44572e+07	1.62959e+07	1.82207e+07	1.14735e+07	1.28344e+07	1.2292e+07	1.61562e+07	9.84229e+06	1.65346e+07	1.28246e+07	9.77809e+06	1.01309e+07	7.41813e+06	8.9993e+06	9.66866e+06	1.53147e+07	1.37269e+07	1.33239e+07	1.2376e+07	1.50562e+07	1.39826e+07	1.45542e+07	--
Com_3559_neg	Methyl hesperidin	C29 H36 O15	642.217	10.02	--	1.67144e+07	1.5958e+07	1.83686e+07	2.27453e+07	1.97157e+07	1.78075e+07	2.33485e+07	3.11611e+07	3.21311e+07	3.60079e+07	3.24602e+07	3.02716e+07	4.07898e+07	4.78966e+07	4.86872e+07	4.2869e+07	4.74333e+07	4.98455e+07	4.2963e+07	3.89543e+07	5.35739e+07	4.23154e+07	4.94913e+07	4.7897e+07	5.39677e+07	5.22622e+07	4.24314e+07	4.84401e+07	6.47189e+07	5.87503e+07	cpd:C17393
Com_20608_neg	5-O-Caffeoylshikimic acid	C16 H16 O8	336.084	7.036	--	1.23464e+06	1.99738e+06	1.8006e+06	1.31483e+06	2.21906e+06	1.57716e+06	1.07225e+06	1.34513e+06	917401	1.21412e+06	819674	764210	753393	754229	609650	664247	686010	856489	593653	681408	655776	656030	807985	580988	582457	801781	764211	542515	732991	548084	cpd:C10434
Com_5731_neg	Baohuoside I	C27 H30 O10	514.185	10.653	--	1.26752e+07	1.06201e+07	1.13276e+07	1.01822e+07	1.24273e+07	2.29068e+07	5.98108e+06	5.64326e+06	7.03686e+06	4.35255e+06	3.11605e+06	7.45402e+06	851904	744588	496423	641503	843879	446570	347129	488078	507313	503515	389258	527768	398462	357342	367654	482031	422310	504210	--
Com_584_neg	Griffonilide	C8 H8 O4	168.042	1.512	--	5.18899e+08	4.87814e+08	3.751e+08	4.07904e+08	3.25052e+08	4.18487e+08	2.61683e+08	2.14937e+08	2.21646e+08	2.6356e+08	2.18871e+08	2.34381e+08	1.51726e+08	1.40532e+08	1.41601e+08	1.44955e+08	1.38047e+08	1.0807e+08	1.68749e+08	1.40266e+08	1.87253e+08	1.3856e+08	1.43873e+08	1.73298e+08	1.49108e+08	1.29178e+08	1.06079e+08	9.27311e+07	1.06579e+08	1.74139e+08	--
Com_4648_neg	3-Hydroxy-9,10-Dimethoxypterocarpan	C17 H16 O5	300.1	11.377	Isoflavonoids	5.88149e+06	5.57073e+06	7.20116e+06	4.28823e+06	8.41902e+06	9.42862e+06	1.0214e+07	1.75698e+07	1.97575e+07	1.08779e+07	9.97024e+06	1.46757e+07	9.82998e+06	1.19389e+07	1.42737e+07	7.91124e+06	1.1292e+07	4.10312e+07	9.48489e+06	1.3602e+07	8.64527e+06	2.00469e+07	6.6816e+06	5.29436e+06	2.12488e+07	1.77606e+07	1.74746e+07	1.34335e+07	3.12226e+07	1.13654e+07	--
Com_5400_neg	Pectolinarin	C29 H34 O15	622.191	10.163	--	6.20854e+06	3.70246e+06	7.2481e+06	1.22247e+07	5.99564e+06	4.35808e+06	1.07421e+07	2.59966e+07	2.4946e+07	7.37839e+06	1.00686e+07	2.17245e+07	4.34014e+06	5.14818e+06	5.22454e+06	4.48432e+06	4.46751e+06	8.6542e+06	2.74881e+06	3.40912e+06	3.89372e+06	8.33215e+06	2.47141e+06	1.22607e+06	3.70881e+06	5.38618e+06	3.23495e+06	2.73449e+06	5.24302e+06	2.74051e+06	--
Com_281_neg	Arabidopyl shikimic acid	C16 H16 O9	352.08	6.303	--	3.71396e+08	5.07015e+08	4.07857e+08	4.40142e+08	4.41755e+08	3.65356e+08	4.01286e+08	6.44369e+08	6.7244e+08	3.88406e+08	3.85276e+08	4.84692e+08	6.87921e+08	8.38224e+08	5.47141e+08	6.62415e+08	5.13861e+08	9.47553e+08	1.96049e+08	3.38285e+08	3.81481e+08	5.23302e+08	3.85965e+08	4.12806e+08	1.55197e+09	3.28246e+08	3.373e+08	3.10169e+08	3.82385e+08	2.75982e+08	--
Com_3449_neg	DL-m-Tyrosine	C9 H11 N O3	181.074	1.745	--	3.84639e+07	2.75737e+07	4.02575e+07	4.26457e+07	5.10144e+07	4.15408e+07	3.66425e+07	1.75538e+07	2.06418e+07	2.55519e+07	2.37983e+07	2.25006e+07	1.5738e+07	1.53651e+07	1.34313e+07	2.32646e+07	1.57958e+07	2.06341e+07	1.16718e+07	2.02322e+07	8.60051e+06	1.25967e+07	1.28848e+07	1.58087e+07	1.02217e+07	1.34698e+07	1.1295e+07	1.05285e+07	1.18292e+07	8.65958e+06	--
Com_12838_neg	Androsin	C15 H20 O8	328.116	5.736	--	2.38075e+06	2.95983e+06	2.62547e+06	5.43676e+06	5.87206e+06	6.28502e+06	1.94918e+06	2.01169e+06	2.53428e+06	2.38967e+06	9.38545e+06	2.15843e+06	1.4065e+06	1.39195e+06	1.14249e+06	1.26226e+06	1.15876e+06	1.57763e+06	1.1453e+06	1.16841e+06	1.19679e+06	1.08363e+06	835765	1.17085e+06	977781	1.46645e+06	1.0715e+06	1.01639e+06	1.27029e+06	1.37812e+06	--
Com_9528_neg	Threonyl carbamoyl adenosine	C15 H20 N6 O8	412.135	6.433	--	1.60136e+06	2.38708e+06	2.0992e+06	1.86963e+06	1.72043e+06	1.83568e+06	2.94507e+06	2.79193e+06	3.51204e+06	2.8152e+06	2.48729e+06	2.28918e+06	8.73849e+06	8.56574e+06	7.04611e+06	8.04767e+06	6.10342e+06	1.37101e+07	6.425e+06	7.53672e+06	7.91529e+06	1.21634e+07	6.09259e+06	7.37168e+06	7.94329e+06	7.44532e+06	6.60253e+06	6.27846e+06	9.01891e+06	6.91209e+06	--
Com_23591_neg	(-)-Arctigenin	C21 H24 O6	372.157	13.038	Furanoid lignans	889084	852685	612682	688503	864364	1.1387e+06	659370	1.05402e+06	1.09259e+06	850511	700872	1.15258e+06	404680	502381	326831	562474	609061	738710	430500	370899	417109	450278	233332	328239	512683	299559	320010	803720	858341	354236	cpd:C10545
Com_20187_neg	Toringin	C21 H20 O9	416.111	10.028	Flavonoids	417850	929461	593978	1.15267e+06	637242	731421	1.3568e+06	841566	1.32393e+06	829179	807215	937931	1.00262e+06	2.89057e+06	2.02172e+06	1.57859e+06	1.99388e+06	897202	663180	519243	1.19309e+06	1.0698e+06	815509	1.23961e+06	595038	392535	375204	647452	683060	537009	--
Com_10966_neg	Bruceine D	C20 H26 O9	410.157	7.263	--	4.68345e+06	5.23136e+06	3.82563e+06	5.34881e+06	4.02859e+06	4.24966e+06	3.37492e+06	4.29999e+06	4.22224e+06	3.75375e+06	3.22592e+06	3.22869e+06	1.6372e+06	1.84881e+06	1.38349e+06	1.10952e+06	1.23687e+06	1.61945e+06	1.04919e+06	1.10206e+06	1.05867e+06	1.25685e+06	1.35823e+06	876237	712904	646799	931645	549192	638269	659378	cpd:C08752
Com_5794_neg	Swertiamarin	C16 H22 O10	374.122	8.628	--	8.97216e+06	1.18687e+07	1.02008e+07	9.11082e+06	1.52942e+07	2.88342e+06	4.56519e+06	6.01342e+06	3.67292e+06	8.50925e+06	6.75392e+06	5.78185e+06	2.04873e+06	1.60583e+06	1.26774e+06	1.11578e+06	2.10342e+06	982116	936445	994693	1.37791e+06	2.31823e+06	1.30255e+06	1.31789e+06	1.57947e+06	1.38381e+06	2.10717e+06	1.47999e+06	1.39454e+06	1.83846e+06	cpd:C09800
Com_7306_neg	Isomucronulatol-7-O-glucoside	C23 H28 O10	464.169	9.941	--	1.54993e+07	1.73606e+07	1.43815e+07	1.30663e+07	9.54932e+06	1.11231e+07	5.84105e+06	4.40334e+06	2.99276e+06	6.98861e+06	2.40549e+06	3.92978e+06	558550	267631	584341	428438	521711	327667	248813	294634	277752	261090	249528	244084	270643	309755	286196	220319	422047	349415	--
Com_15034_neg	9-HpOTrE	C18 H30 O4	310.215	11.577	--	1.59492e+06	1.47085e+06	620083	2.88127e+06	2.555e+06	3.20844e+06	1.70886e+06	3.40981e+06	2.18948e+06	1.56709e+06	1.7689e+06	2.5253e+06	2.80877e+06	3.24694e+06	1.29517e+06	1.35509e+06	1.60621e+06	1.78582e+06	441636	405086	1.28595e+06	1.13166e+06	645835	772778	677974	2.02725e+06	2.61723e+06	712186	1.58416e+06	742055	--
Com_13739_neg	iP9G	C16 H23 N5 O5	365.169	5.732	--	2.02746e+06	2.80895e+06	2.54872e+06	2.60308e+06	1.48871e+06	2.43939e+06	1.6972e+06	1.56471e+06	1.44844e+06	1.18859e+06	1.52833e+06	1.84768e+06	8.00346e+06	7.59874e+06	4.88374e+06	4.67845e+06	4.1758e+06	4.90463e+06	2.7034e+06	3.59045e+06	4.39907e+06	5.01099e+06	3.28508e+06	7.38215e+06	4.00308e+06	1.37399e+06	1.1197e+06	1.43861e+06	2.21215e+06	2.60986e+06	--
Com_4207_neg	Kaempferol-3-gentiobioside	C27 H30 O16	610.153	15.013	--	3.02918e+07	3.13093e+07	2.44684e+07	3.40446e+07	2.40708e+07	2.81855e+07	3.59373e+07	2.71341e+07	4.87813e+07	4.22213e+07	5.91564e+07	4.42674e+07	5.06007e+07	3.82514e+07	5.5773e+07	3.90853e+07	6.57263e+07	4.31084e+07	3.66273e+07	4.09083e+07	3.89477e+07	2.42162e+07	2.24894e+07	3.41628e+07	2.62614e+07	4.51029e+07	4.13053e+07	2.58647e+07	2.61334e+07	2.27479e+07	--
Com_15222_neg	Vincosamide	C26 H30 N2 O8	498.202	10.476	--	223455	243847	266053	147042	444365	180847	441881	311173	379132	342222	213827	499344	2.30511e+06	2.86433e+06	1.31663e+06	2.63456e+06	1.70687e+06	3.02882e+06	967215	4.12065e+06	2.51884e+06	3.72528e+06	3.50937e+06	1.60527e+06	6.03471e+06	3.56256e+06	2.55506e+06	3.46785e+06	4.39335e+06	4.55264e+06	--
Com_7214_neg	Riboflavin-5'-monophosphate	C17 H21 N4 O9 P	456.103	8.845	--	1.6053e+07	1.60215e+07	1.56503e+07	1.53103e+07	1.1029e+07	1.42627e+07	1.36708e+07	9.06972e+06	1.3696e+07	9.95607e+06	1.16919e+07	1.41847e+07	2.8578e+06	3.62695e+06	2.4462e+06	4.11232e+06	4.18382e+06	2.81533e+06	4.16188e+06	2.91129e+06	3.41681e+06	2.50915e+06	2.79624e+06	2.8302e+06	2.55806e+06	2.87863e+06	2.36569e+06	2.13141e+06	2.69679e+06	2.54759e+06	--
Com_1541_neg	L-Leucyl-L-alanine Hydrate	C9 H18 N2 O3	202.132	6.096	--	4.94843e+07	1.46077e+08	1.00057e+08	1.17656e+08	1.29637e+08	1.08178e+08	1.43701e+08	9.83304e+07	1.25415e+08	1.34585e+08	1.26538e+08	8.85393e+07	3.04253e+07	4.10647e+07	4.56911e+07	5.65722e+07	1.00962e+08	1.2359e+07	8.36659e+06	1.60365e+07	8.59715e+06	7.16112e+06	1.30877e+07	2.23365e+07	9.3148e+06	6.36847e+06	5.75488e+06	1.20946e+07	9.54279e+06	8.74e+06	--
Com_4696_neg	p-Coumaric acid ethyl ester	C11 H12 O3	192.078	16.942	--	169841	1.68903e+07	1.51865e+07	162342	2.01494e+07	3.10335e+07	2.50888e+07	226430	2.58747e+07	2.95709e+07	3.63738e+07	2.36866e+07	3.54968e+07	2.74701e+07	543470	387557	544203	2.47785e+07	409168	2.94322e+07	2.90168e+07	2.36297e+07	2.93818e+07	2.77529e+07	2.60077e+07	3.27266e+07	3.48772e+07	3.14433e+07	3.61544e+07	2.95258e+07	--
Com_6773_neg	Paeonol	C9 H10 O3	166.063	8.315	--	1.15326e+07	9.5189e+06	1.15236e+07	9.2201e+06	1.22582e+07	1.31611e+07	7.46715e+06	6.62161e+06	6.61261e+06	8.12102e+06	8.00243e+06	7.14686e+06	2.55567e+06	1.75781e+06	2.45227e+06	1.79298e+06	2.08929e+06	1.92685e+06	2.05212e+06	1.87582e+06	2.19827e+06	1.95913e+06	1.92938e+06	1.88872e+06	1.50699e+06	1.82059e+06	2.21654e+06	2.02894e+06	1.85597e+06	1.87229e+06	cpd:C10712
Com_18586_neg	Arctiin	C27 H34 O11	534.211	9.994	--	933091	894720	670207	1.13946e+06	825657	1.20786e+06	1.19094e+06	1.2194e+06	1.5133e+06	602315	720489	1.14791e+06	4.90268e+06	3.48852e+06	2.76992e+06	1.75808e+06	3.027e+06	3.89618e+06	2.73085e+06	3.11459e+06	2.76348e+06	2.57568e+06	1.71284e+06	2.62202e+06	1.56847e+06	2.12066e+06	2.45173e+06	1.81502e+06	1.55502e+06	2.03635e+06	cpd:C16915
Com_1033_neg	Irigenin	C18 H16 O8	360.085	8.378	--	1.94993e+08	1.78975e+08	1.27385e+08	1.75029e+08	1.69126e+08	2.21216e+08	7.06689e+07	1.19453e+08	1.41345e+08	1.04593e+08	7.78411e+07	1.24407e+08	2.33536e+06	2.7619e+06	1.60394e+06	3.13057e+06	1.8218e+06	2.02324e+06	1.07935e+06	1.21238e+06	1.35564e+06	1.54882e+06	1.41046e+06	937906	805792	741619	818107	404207	829423	699662	cpd:C17957
Com_140_neg	Sibirioside A	C21 H28 O12	472.159	8.193	--	1.95953e+09	1.93402e+09	1.92795e+09	1.39048e+09	1.8031e+09	1.81078e+09	1.17237e+09	1.16748e+09	1.04558e+09	1.08457e+09	5.36094e+07	1.12826e+09	1.8958e+08	6.22151e+07	7.61103e+07	1.53457e+08	5.55449e+07	1.65929e+08	6.03277e+07	4.89629e+07	3.85133e+07	4.55457e+07	5.13466e+07	1.31891e+08	1.84506e+07	5.05433e+07	3.96594e+07	4.91273e+07	3.00612e+07	2.63507e+07	--
Com_351_neg	Phenylglyoxylic acid	C8 H6 O3	150.031	2.031	Benzene and substituted derivatives	7.60941e+08	8.61303e+08	1.04253e+09	7.22033e+08	6.54431e+08	6.57497e+08	6.36051e+08	4.97309e+08	4.01399e+08	5.32721e+08	3.91101e+08	4.0242e+08	3.11456e+08	3.0604e+08	2.97725e+08	3.49933e+08	3.07554e+08	2.31241e+08	3.42519e+08	2.80095e+08	3.61598e+08	2.90981e+08	3.35989e+08	2.84051e+08	2.44996e+08	1.93032e+08	1.65232e+08	1.50018e+08	1.75882e+08	3.12731e+08	cpd:C02137
Com_1024_neg	Plantagoside	C21 H22 O12	466.111	9.148	--	7.59937e+07	6.99605e+07	4.79987e+07	1.06131e+08	5.69669e+07	1.12652e+08	4.88687e+07	6.08946e+07	1.67424e+08	5.37152e+07	4.52503e+07	8.27438e+07	1.35178e+08	1.35911e+08	1.49096e+08	1.35228e+08	1.57756e+08	2.21938e+08	1.27252e+08	1.33206e+08	1.51269e+08	1.09323e+08	7.43231e+07	1.19239e+08	6.19589e+07	6.81944e+07	5.99914e+07	3.61935e+07	6.15805e+07	4.95323e+07	cpd:C17531
Com_526_neg	Chlortetracycline	C22 H23 Cl N2 O8	478.111	9.749	Tetracyclines	2.35788e+08	1.87015e+08	2.51723e+08	2.7808e+08	2.60032e+08	3.5023e+08	2.76517e+08	4.18049e+08	4.90241e+08	2.33572e+08	2.43242e+08	4.13391e+08	1.2066e+08	1.45916e+08	1.59268e+08	1.09475e+08	1.58362e+08	2.33166e+08	9.8042e+07	9.63917e+07	1.53621e+08	1.54341e+08	1.16858e+08	1.06044e+08	1.71313e+08	1.88476e+08	1.94828e+08	1.72969e+08	1.73433e+08	1.42212e+08	cpd:C06571
Com_25_neg	Gomisin D	C28 H34 O10	530.215	10.752	--	4.15634e+09	3.16791e+09	2.73725e+09	4.37678e+09	7.6175e+09	6.81731e+09	8.78693e+09	8.81432e+09	3.56749e+09	6.22335e+09	4.90646e+09	8.27392e+09	3.16272e+09	2.89478e+09	3205551394	6.07878e+09	4.1276e+09	1.31798e+09	8.89886e+09	8.2784e+09	9.27752e+09	4.30272e+09	7.36316e+09	8.67188e+09	1.26912e+10	2.2861e+09	3.58042e+08	1.80844e+10	7.69744e+09	1.01921e+10	cpd:C17816
Com_16898_neg	Gomisin N	C23 H28 O6	400.189	10.964	--	2.32409e+06	1.11764e+06	996133	3.90467e+06	3.45109e+06	2.12967e+06	3.92412e+06	3.00196e+06	2.74466e+06	2.89321e+06	2.67058e+06	4.35031e+06	899097	754649	658300	1.30204e+06	664226	731761	1.19038e+06	1.53042e+06	902672	648543	1.5922e+06	1.1823e+06	2.7872e+06	536760	324040	4.79804e+06	1.59482e+06	3.19185e+06	--
Com_876_neg	Pterosin B	C14 H18 O2	218.131	6.865	Indanes	8.58759e+07	7.81542e+07	2.31785e+07	1.39454e+08	4.62498e+07	2.28755e+08	3.69711e+07	8.18956e+07	3.48715e+08	5.98507e+07	6.85964e+07	1.84039e+08	5.72226e+07	4.61062e+07	9.91976e+07	1.52582e+08	1.78297e+08	3.82757e+08	7.61578e+07	8.74278e+07	1.37498e+08	7.91053e+07	2.27817e+07	8.1558e+07	2.66939e+07	1.31008e+08	1.04023e+08	2.56195e+07	1.09857e+08	2.9809e+07	--
Com_1725_neg	Pterosin G	C14 H18 O3	234.126	6.863	--	3.41601e+07	3.14373e+07	1.12017e+07	5.75181e+07	2.04159e+07	9.9389e+07	1.59436e+07	3.31319e+07	1.35159e+08	2.43256e+07	2.88866e+07	7.23368e+07	2.42763e+07	1.9101e+07	4.15149e+07	6.1375e+07	7.34894e+07	1.59208e+08	2.94491e+07	3.60105e+07	5.42098e+07	3.41203e+07	1.00239e+07	3.37685e+07	1.11369e+07	5.37563e+07	4.25978e+07	1.13886e+07	4.67213e+07	1.33848e+07	--
Com_13994_neg	Paederosidic acid	C18 H24 O12 S	464.1	7.843	--	417587	2.81034e+06	464421	3.60538e+06	233604	566722	4.94618e+06	4.23832e+06	4.00051e+06	4.20275e+06	3.79461e+06	4.34622e+06	2.09683e+06	2.69453e+06	2.15279e+06	1.8399e+06	1.71127e+06	2.16696e+06	2.32694e+06	2.023e+06	2.20153e+06	1.57355e+06	1.37032e+06	3.19694e+06	3.68903e+06	1.43098e+06	1.64256e+06	2.03929e+06	2.25283e+06	2.39252e+06	--
Com_8983_neg	trans-zeatin 9-O-glucoside	C16 H23 N5 O6	381.164	1.512	--	1.01339e+06	1.86388e+06	1.0602e+06	1.97145e+06	1.29937e+06	3.10063e+06	3.26729e+06	2.38105e+06	4.04277e+06	2.55548e+06	3.7076e+06	2.73838e+06	1.58827e+07	1.30812e+07	9.48105e+06	1.06313e+07	1.40664e+07	1.32732e+07	1.08096e+07	1.12963e+07	1.34747e+07	9.19077e+06	7.29458e+06	1.1038e+07	1.2379e+07	1.8471e+07	1.46337e+07	9.16757e+06	1.11023e+07	1.16003e+07	--
Com_19780_neg	3-Methyladipic acid	C7 H12 O4	160.073	7.165	Fatty Acyls	1.62709e+06	1.40232e+06	1.83802e+06	2.53925e+06	2.11497e+06	2.12508e+06	1.63308e+06	2.1657e+06	2.28701e+06	1.54637e+06	1.74771e+06	2.11097e+06	2.09162e+06	2.15889e+06	2.36815e+06	2.18491e+06	2.93146e+06	3.32791e+06	1.75549e+06	2.42681e+06	2.14341e+06	2.48908e+06	1.63099e+06	2.5858e+06	1.74878e+06	1.97753e+06	2.30196e+06	1.49501e+06	2.19862e+06	1.6619e+06	--
Com_19498_neg	Cistanoside F	C21 H28 O13	488.154	6.999	--	1.53839e+06	2.41838e+06	1.99869e+06	2.21265e+06	1.7349e+06	1.92847e+06	834803	1.35283e+06	1.07064e+06	889650	603139	1.27367e+06	3.14414e+06	3.77738e+06	3.91831e+06	3.87477e+06	3.07424e+06	3.26409e+06	3.17567e+06	3.45557e+06	3.04012e+06	2.77087e+06	2.59752e+06	2.73446e+06	1.72529e+06	2.2778e+06	1.32674e+06	1.47078e+06	2.12211e+06	2.33573e+06	--
Com_4051_neg	C-hexosyl-luteolin O-feruloylhexoside	C37 H38 O19	786.202	10.226	--	8.87181e+06	1.11032e+07	1.78703e+07	1.30954e+07	1.5631e+07	1.65328e+07	2.69767e+07	3.32261e+07	4.46534e+07	2.28676e+07	2.44556e+07	4.12866e+07	2.71901e+07	1.82536e+07	3.56871e+07	3.25735e+07	3.05381e+07	5.03645e+07	2.50912e+07	3.05207e+07	2.26714e+07	3.02077e+07	1.70118e+07	1.84062e+07	1.5339e+07	3.39354e+07	3.11721e+07	1.39061e+07	3.35997e+07	1.49354e+07	--
Com_1453_neg	Dehydrocorydalin	C22 H24 N O4	366.171	12.688	--	94837.1	60680.4	92671	82045.6	249102	94758.1	405172	731606	593201	195309	229866	340743	135968	535522	260451	445651	371366	356676	927446	2.88031e+06	1.11892e+06	495155	2.01371e+06	4.71754e+06	2.05495e+08	1.01238e+08	1.01771e+08	1.81873e+08	5.85771e+07	5.87495e+07	--
Com_2734_neg	N-Acetyl-L-valine	C7 H13 N O3	159.089	1.401	--	5.38156e+07	6.17575e+07	6.62648e+07	5.93613e+07	4.15485e+07	5.62127e+07	5.61838e+07	3.94004e+07	6.19667e+07	6.60914e+07	5.69632e+07	4.89875e+07	8.65756e+07	7.42013e+07	8.58794e+07	7.37895e+07	7.64927e+07	8.62954e+07	6.50219e+07	5.93836e+07	8.21986e+07	6.60932e+07	4.87831e+07	8.08195e+07	6.77194e+07	6.13316e+07	5.90288e+07	4.45027e+07	7.20373e+07	7.57413e+07	--
Com_8344_neg	Quercetin-O-glucoside	C21 H20 O12	464.095	8.768	--	7.54106e+06	1.75679e+06	4.38242e+06	1.20699e+07	7.67177e+06	4.08858e+06	1.17959e+07	9.05533e+06	9.59464e+06	1.01582e+07	7.19293e+06	1.06571e+07	4.58354e+06	4.88937e+06	3.1828e+06	4.32254e+06	4.57821e+06	2.47113e+06	3.12051e+06	4.52902e+06	4.18855e+06	4.2336e+06	3.97782e+06	4.12499e+06	3.78744e+06	1.93863e+06	1.92693e+06	2.34534e+06	2.99758e+06	2.01896e+06	--
Com_9078_neg	Santacruzamate A	C15 H22 N2 O3	278.163	9.375	--	5.8491e+06	6.16649e+06	6.14374e+06	6.89453e+06	6.02919e+06	6.25373e+06	8.20485e+06	7.62643e+06	7.13136e+06	5.77e+06	8.44533e+06	8.12843e+06	1.99843e+06	2.51728e+06	1.18879e+06	1.13011e+06	1.151e+06	1.31074e+06	893066	949108	892858	1.05028e+06	1.86089e+06	854110	2.30276e+06	2.43779e+06	3.70327e+06	4.65504e+06	2.28096e+06	2.17787e+06	--
Com_3802_neg	D-Sorbitol	C6 H14 O6	182.079	1.349	Organooxygen compounds	4.28304e+07	3.61406e+07	3.26701e+07	4.17182e+07	3.36441e+07	3.33387e+07	3.28729e+07	3.66232e+07	4.983e+07	3.23875e+07	4.71852e+07	1.71912e+07	5.37832e+07	3.24239e+07	3.22125e+07	3.18698e+07	4.60553e+07	3.74116e+07	3.30302e+07	4.73786e+07	4.91864e+07	3.63031e+07	3.28035e+07	5.63852e+07	3.22935e+07	3.69257e+07	4.23202e+07	4.26238e+07	3.96844e+07	5.03966e+07	cpd:C00794
Com_9411_neg	O-p-coumaroyl-O-salicyloyl quinic acid	C23 H22 O10	458.122	9.731	--	6.91555e+06	1.17645e+07	8.15399e+06	9.94853e+06	7.99392e+06	1.00813e+07	1.11485e+07	8.3602e+06	9.49021e+06	1.51365e+07	1.06224e+07	6.6437e+06	4.23372e+06	6.15659e+06	5.23187e+06	3.66879e+06	6.83147e+06	3.80635e+06	5.17998e+06	4.46642e+06	5.64258e+06	4.46682e+06	4.57167e+06	5.26693e+06	4.73497e+06	3.30267e+06	4.62437e+06	3.18626e+06	3.67807e+06	6.88419e+06	--
Com_5470_neg	Orcinol glucoside	C13 H18 O7	286.106	8.532	--	1.00538e+07	6.38244e+06	7.91435e+06	4.12378e+06	1.97e+07	1.59161e+07	4.81353e+06	8.84455e+06	9.32682e+06	3.04061e+06	2.46205e+06	6.58951e+06	1.41507e+07	1.48455e+07	1.17454e+07	1.50007e+07	2.08543e+07	1.7839e+07	1.35488e+07	2.35778e+07	1.58516e+07	3.05079e+07	1.94557e+07	2.40633e+07	1.98289e+07	1.19735e+07	2.49498e+07	1.25988e+07	2.01878e+07	1.40065e+07	--
Com_17654_neg	beta-Acetoxyisovalerylalkannin	C23 H26 O8	430.163	12.165	--	1.83807e+06	1.81112e+06	1.16087e+06	884521	2.03562e+06	2.17399e+06	1.62622e+06	1.73558e+06	2.40687e+06	1.32363e+06	1.35989e+06	2.581e+06	719220	823918	783841	737862	899766	857503	555030	650918	591521	1.07259e+06	886090	568467	1.44897e+06	1.85539e+06	1.72427e+06	1.32448e+06	2.13696e+06	1.93048e+06	--
Com_14444_neg	Irisflorentin	C20 H18 O8	386.101	11.19	--	2.4623e+06	2.1684e+06	2.59502e+06	1.43635e+06	2.1634e+06	2.59431e+06	2.48362e+06	3.73685e+06	4.7223e+06	2.13841e+06	2.69391e+06	6.10886e+06	2.86075e+06	2.71379e+06	4.13182e+06	3.74059e+06	2.05857e+06	3.17346e+06	2.40174e+06	2.71235e+06	1.65092e+06	2.18863e+06	1.69507e+06	1.86827e+06	1.89916e+06	1.76145e+06	1.92889e+06	1.63937e+06	1.85923e+06	1.97954e+06	cpd:C17958
Com_7775_neg	methylChrysoeriol C-hexoside	C23 H24 O11	476.13	8.714	--	1.00826e+07	1.35934e+07	1.17774e+07	785560	4.56178e+06	4.15897e+06	4.74691e+06	4.2339e+06	5.58877e+06	4.14906e+06	3.37845e+06	3.99455e+06	5.02408e+06	9.37912e+06	7.24232e+06	6.00209e+06	1.07936e+07	5.29246e+06	4.32873e+06	4.50729e+06	5.4673e+06	6.49258e+06	4.41166e+06	6.49933e+06	1.86027e+06	1.75272e+06	1.75265e+06	2.00625e+06	3.01063e+06	2.58987e+06	--
Com_10974_neg	N-Acetyl-Asp-Glu	C11 H16 N2 O8	304.091	2.201	--	2.70668e+06	2.07827e+06	2.11603e+06	2.82242e+06	5.74575e+06	3.90931e+06	3.8466e+06	4.12766e+06	3.93289e+06	3.70763e+06	3.89374e+06	3.28234e+06	3.95643e+06	4.57094e+06	2.11208e+06	2.86266e+06	2.68564e+06	2.67122e+06	1.7971e+06	1.98662e+06	2.86009e+06	4.00419e+06	2.85619e+06	1.69364e+06	2.9716e+06	7.52368e+06	6.58764e+06	3.81045e+06	5.43343e+06	4.21226e+06	--
Com_3774_neg	Vaccarin	C32 H38 O19	726.202	7.778	--	553077	595940	599118	646642	801070	650708	1.02683e+06	1.47637e+06	1.92659e+06	1.79499e+06	1.68331e+06	1.29716e+06	3.79e+07	3.73516e+07	4.87572e+07	6.2407e+07	2.81529e+07	3.53519e+07	4.51564e+07	6.46297e+07	4.05758e+07	3.7661e+07	4.13202e+07	4.8873e+07	1.62202e+07	2.31784e+07	1.97766e+07	9.24871e+06	2.4327e+07	2.10793e+07	--
Com_6734_neg	Sinapyl Alcohol	C11 H14 O4	210.089	11.656	Phenols	7.13479e+06	3.92739e+06	1.62526e+06	4.25287e+06	7.93287e+06	5.14369e+06	2.00522e+06	5.12106e+06	4.4808e+06	1.53882e+06	1.76285e+06	3.98593e+06	842109	667581	806566	639425	906601	866122	697280	668091	571575	690868	585883	637516	597602	689978	808938	658080	804560	649746	cpd:C02325
Com_18650_neg	Ethyl Coumarin-3-carboxylate	C12 H10 O4	218.057	7.519	--	932495	998942	1.43182e+06	663783	574057	1.03263e+06	812055	565176	867822	769600	882621	868736	3.60147e+06	3.69295e+06	4.56434e+06	4.23955e+06	4.8295e+06	3.66553e+06	2.73309e+06	4.51288e+06	2.9621e+06	2.79055e+06	2.68283e+06	2.33611e+06	1.44218e+06	2.67007e+06	2.22389e+06	675085	1.79106e+06	1.4753e+06	--
Com_16461_neg	Estriol	C18 H24 O3	288.173	13.299	Steroids and steroid derivatives	577077	576677	363407	515580	687289	1.37986e+06	283036	805539	2.15703e+06	656369	719669	1.88007e+06	1.41648e+06	1.43169e+06	1.52532e+06	1.41518e+06	1.48247e+06	5.09072e+06	1.01799e+06	1.11036e+06	2.73326e+06	1.30693e+06	974246	1.59657e+06	1.40859e+06	1.98353e+06	881941	2.42931e+06	2.62434e+06	1.33193e+06	cpd:C05141
Com_11655_pos	Daidzein	C15 H10 O4	254.057	10.402	Isoflavonoids	1.66277e+07	2.21586e+07	1.48128e+07	1.63273e+07	9.43099e+06	1.00867e+07	1.51886e+07	1.00034e+07	1.72865e+07	1.21558e+07	8.5793e+06	1.10117e+07	5.1184e+06	2.78504e+06	8.00805e+06	3.00182e+06	8.23569e+06	1.3796e+07	8.67148e+06	8.92625e+06	2.62966e+06	6.34952e+06	6.44893e+06	2.85922e+06	7.53751e+06	8.18923e+06	1.17631e+07	1.01926e+07	1.36713e+07	8.19536e+06	cpd:C10208
Com_6791_pos	trans-Cinnamaldehyde	C9 H8 O	132.057	8.097	Cinnamaldehydes	2.20663e+07	2.90892e+07	2.87752e+07	3.55737e+07	2.42459e+07	2.38942e+07	2.39857e+07	3.45962e+07	3.82708e+07	4.44563e+07	3.80365e+07	3.65805e+07	3.32202e+07	4.14662e+07	3.15251e+07	3.49806e+07	2.82193e+07	3.55233e+07	4.0708e+07	4.55483e+07	4.02101e+07	3.61932e+07	4.24947e+07	4.55639e+07	4.83802e+07	3.96879e+07	2.31449e+07	5.74036e+07	3.93742e+07	4.24197e+07	--
Com_5425_pos	Sodium [dodecanoyl(methyl)amino]acetate	C15 H29 N O3	271.215	13.938	--	1.73308e+06	2.2917e+06	2.84583e+06	2.43532e+06	2.60094e+06	2.88104e+06	3.39654e+06	2.53897e+06	3.95124e+06	4.05724e+06	2.17508e+06	3.57127e+06	5.34036e+06	2.39492e+07	4.96243e+06	5.25377e+06	3.7578e+06	5.18378e+06	2.22094e+06	1.8247e+07	4.97649e+06	2.82966e+06	6.58799e+06	1.07451e+07	6.89306e+07	4.57113e+07	2.92849e+07	5.77906e+07	2.62255e+07	4.05138e+07	--
Com_2855_pos	Taxifolin	C15 H12 O7	304.058	7.22	--	3.60662e+07	2.83617e+07	3.62427e+07	4.25638e+07	3.57251e+07	4.38325e+07	3.59265e+07	5.44971e+07	5.06022e+07	3.17113e+07	3.59838e+07	5.40528e+07	9.83033e+07	1.0464e+08	7.52337e+07	8.8786e+07	7.66076e+07	1.37814e+08	5.47435e+07	6.07088e+07	8.25686e+07	8.28068e+07	5.88638e+07	7.48485e+07	5.73003e+07	8.93442e+07	7.75039e+07	4.82769e+07	8.55926e+07	5.85936e+07	cpd:C01617
Com_2217_pos	Folinic acid	C20 H23 N7 O7	473.166	6.496	Pteridines and derivatives	8.93022e+07	1.11309e+08	1.1936e+08	1.26591e+08	1.28861e+08	1.66823e+08	9.69969e+07	1.56634e+08	1.08791e+08	1.16268e+08	1.03204e+08	1.41446e+08	1.11548e+08	1.23477e+08	9.85585e+07	1.05284e+08	8.91685e+07	1.40799e+08	8.01615e+07	8.9645e+07	1.0807e+08	1.13303e+08	9.95268e+07	9.73071e+07	8.31933e+07	1.14025e+08	9.31762e+07	8.48026e+07	8.96183e+07	9.40611e+07	cpd:C03479
Com_12407_pos	Naringeninchalcone	C15 H12 O5	272.068	7.462	--	9.92516e+06	1.05843e+07	9.69074e+06	1.07202e+07	1.03262e+07	1.51216e+07	6.85645e+06	8.18639e+06	9.91137e+06	6.29665e+06	4.99506e+06	7.90867e+06	9.90501e+06	1.36858e+07	9.41009e+06	1.30518e+07	9.97076e+06	1.36346e+07	1.0072e+07	8.6861e+06	8.317e+06	1.0168e+07	1.16888e+07	1.30504e+07	1.04382e+07	5.25106e+06	1.02966e+07	5.38612e+06	1.54862e+07	1.1896e+07	cpd:C06561
Com_13_pos	D-(+)-Proline	C5 H9 N O2	115.063	1.432	--	7.41579e+09	8.10539e+09	9.80749e+09	1.07433e+10	1.52398e+10	8.8382e+09	8.02112e+09	9.04625e+09	1.23349e+10	7.24636e+09	1.19578e+10	9.95616e+09	11566762069	1.19411e+10	1.68961e+10	1.35855e+10	1.3642e+10	1.35044e+10	5.47706e+09	6.24437e+09	9.8199e+09	6.33945e+09	6.74125e+09	9.12015e+09	2.14675e+09	5.69049e+09	4.26783e+09	1.82684e+09	4.19927e+09	2.13756e+09	--
Com_543_pos	Isohomovanillic acid	C9 H10 O4	182.058	6.871	Phenols	4.17027e+08	4.89593e+08	4.04529e+08	3.46422e+08	4.98057e+08	5.61928e+08	2.37323e+08	4.20837e+08	3.23907e+08	2.69092e+08	2.58393e+08	3.28936e+08	1.61016e+08	1.96065e+08	1.5116e+08	1.64238e+08	1.80511e+08	2.39074e+08	1.99292e+08	2.09895e+08	1.52324e+08	2.84516e+08	2.45468e+08	2.44768e+08	1.96178e+08	2.34133e+08	2.91677e+08	2.12512e+08	2.44651e+08	2.04692e+08	--
Com_545_pos	Isorhamnetin	C16 H12 O7	316.058	9.911	Flavonoids	3.9828e+08	3.41627e+08	4.34519e+08	4.32193e+08	4.16927e+08	4.97406e+08	2.75673e+08	3.18133e+08	2.60918e+08	1.9496e+08	1.82151e+08	2.68805e+08	1.4732e+08	1.42293e+08	1.59224e+08	1.74466e+08	1.93142e+08	2.58339e+08	1.00751e+08	1.22033e+08	1.9226e+08	1.38689e+08	1.1043e+08	1.35207e+08	7.10422e+07	1.43298e+08	1.40369e+08	5.73144e+07	1.39999e+08	7.23133e+07	cpd:C10084
Com_15818_pos	3'-Adenosine monophosphate (3'-AMP)	C10 H14 N5 O7 P	347.063	1.632	--	4.14386e+06	3.39638e+06	3.74149e+06	4.54757e+06	3.048e+06	2.92829e+06	4.05625e+06	3.79344e+06	6.06755e+06	7.0802e+06	5.89902e+06	5.7212e+06	1.3318e+07	1.54604e+07	8.22593e+06	1.08901e+07	6.53713e+06	6.9192e+06	1.11749e+07	1.11052e+07	1.40284e+07	1.10173e+07	6.9403e+06	1.11438e+07	8.21861e+06	4.32619e+06	5.09172e+06	4.62465e+06	4.45537e+06	7.58321e+06	--
Com_9789_pos	Indirubin	C16 H10 N2 O2	262.074	12.302	--	6.90973e+06	5.56521e+06	4.8035e+06	4.7289e+06	5.76678e+06	7.27234e+06	1.50936e+07	6.66434e+06	2.10853e+07	1.5621e+07	3.72993e+07	1.13714e+07	2.28027e+07	1.21726e+07	1.51503e+07	1.45419e+07	2.29607e+07	1.95237e+07	1.54662e+07	1.23581e+07	1.33314e+07	1.01792e+07	1.01813e+07	1.23243e+07	5.42848e+06	2.50748e+07	2.02177e+07	2.80795e+06	1.12729e+07	4.35534e+06	--
Com_10256_pos	3-[2-(3-Hydroxyphenyl)ethyl]-5-methoxyphenol	C15 H16 O3	244.11	10.988	--	1.57242e+07	9.23804e+06	9.87043e+06	1.77385e+07	2.12263e+07	1.49844e+07	1.95809e+07	1.69451e+07	8.40649e+06	1.23154e+07	1.03004e+07	1.46058e+07	3.52952e+06	3.35762e+06	4.80905e+06	1.01335e+07	5.89187e+06	2.00991e+06	1.73697e+07	1.18019e+07	1.02054e+07	5.59867e+06	1.44801e+07	1.30744e+07	2.39392e+07	2.70815e+06	829358	3.05659e+07	1.46255e+07	3.06759e+07	--
Com_1751_pos	3,4-Dimethoxycinnamic acid	C11 H12 O4	208.073	8.756	Cinnamic acids and derivatives	1.62703e+08	1.52751e+08	1.69064e+08	1.97538e+08	2.08156e+08	1.93002e+08	1.67623e+08	2.01347e+08	2.04448e+08	1.53923e+08	1.69303e+08	1.53968e+08	1.76505e+08	2.26733e+08	1.2205e+08	1.55689e+08	1.61955e+08	1.49129e+08	1.99182e+08	1.75127e+08	1.57728e+08	2.46824e+08	2.86398e+08	1.87155e+08	2.60551e+08	2.6502e+08	3.01351e+08	2.86911e+08	2.122e+08	2.69705e+08	--
Com_4182_pos	7-hydroxy-6-methoxy-2H-chromen-2-one	C10 H8 O4	192.042	10.505	Coumarins and derivatives	1.73685e+07	1.25953e+07	1.73393e+07	1.8033e+07	2.15061e+07	2.61773e+07	2.61292e+07	2.8997e+07	5.3942e+07	3.49048e+07	3.8919e+07	4.28442e+07	8.75478e+07	9.41747e+07	4.54932e+07	4.00853e+07	3.25197e+07	4.92952e+07	3.39764e+07	4.05271e+07	2.69469e+07	3.51067e+07	3.25148e+07	2.45941e+07	2.66745e+07	4.61231e+07	3.64377e+07	3.27547e+07	4.43987e+07	3.09448e+07	--
Com_52_pos	Citral	C10 H16 O	152.12	12.453	--	1.29326e+09	1.57082e+09	1.96241e+09	8.02503e+08	2.47017e+09	3.2838e+09	2.52484e+09	3.38983e+09	3.65148e+09	1.92669e+09	2.22935e+09	3.66488e+09	4.54371e+09	5.36068e+09	3.72384e+09	3.67789e+09	4.42703e+09	9.11421e+09	4.24823e+09	4.13979e+09	3.38025e+09	4.81447e+09	2.84388e+09	3.13129e+09	3.33041e+09	3.39936e+09	3.08251e+09	2.7949e+09	5.15973e+09	2.75251e+09	--
Com_267_pos	Ferulic acid	C10 H10 O4	194.058	7.816	Cinnamic acids and derivatives	7.83529e+07	7.45455e+07	8.25909e+07	7.13254e+07	5.74696e+07	6.44732e+07	5.96308e+07	7.93234e+07	8.56934e+07	8.35749e+07	8.71744e+07	7.00499e+07	1.76579e+09	1.74688e+09	1.91869e+09	1.93233e+09	1.75288e+09	1.85803e+09	1.82204e+09	2.3868e+09	2.14638e+09	2.05108e+09	2.15147e+09	1.79403e+09	1.07573e+09	1298045720	1.44607e+09	3.98213e+08	9.93398e+08	9.85447e+08	cpd:C01494
Com_783_pos	methyl 4-methyl-2-oxo-2H-pyran-6-carboxylate	C8 H8 O4	168.042	1.558	--	4.94553e+08	5.06024e+08	6.47081e+08	4.50076e+08	3.31951e+08	4.36589e+08	3.09303e+08	3.43274e+08	3.02946e+08	3.8018e+08	3.3093e+08	3.1153e+08	1.87926e+08	1.61913e+08	1.47539e+08	1.63593e+08	1.65679e+08	1.19098e+08	2.45368e+08	1.60855e+08	2.29683e+08	1.83093e+08	1.92446e+08	2.04767e+08	1.65144e+08	1.62586e+08	1.16529e+08	1.00722e+08	1.38132e+08	2.23316e+08	--
Com_5595_pos	2-Amino-1,3,4-octadecanetriol	C18 H39 N O3	317.293	13.221	--	6.39345e+06	4.84021e+06	4.6129e+06	6.85149e+06	1.6228e+06	1.7451e+06	3.07173e+06	1.49037e+06	2.74383e+06	3.08078e+06	6.06565e+06	2.44017e+06	6.61753e+06	4.39043e+06	1.44307e+07	5.52427e+06	6.60087e+06	2.78848e+06	3.73821e+07	3.71672e+07	2.38996e+07	9.77957e+06	1.18612e+07	4.20361e+07	5.11369e+07	1.22458e+07	1.08954e+07	7.39088e+07	1.25542e+07	1.32905e+07	--
Com_2632_pos	N3,N4-Dimethyl-L-arginine	C8 H18 N4 O2	202.143	1.398	--	2.82201e+07	3.17148e+07	3.18168e+07	3.00818e+07	3.44473e+07	3.54316e+07	4.46934e+07	3.05312e+07	3.85061e+07	4.15199e+07	3.1247e+07	2.9683e+07	1.61132e+08	1.60655e+08	1.43619e+08	1.73463e+08	1.59839e+08	1.47276e+08	7.91352e+07	1.30052e+08	1.0382e+08	7.43295e+07	6.8607e+07	8.34838e+07	8.28917e+07	7.87085e+07	8.02521e+07	5.16573e+07	7.55194e+07	7.29642e+07	--
Com_1789_pos	DL-Lysine	C6 H14 N2 O2	146.105	1.233	--	3.74827e+07	3.70692e+07	3.60743e+07	3.57051e+07	5.49835e+07	4.68917e+07	9.39085e+07	3.26635e+07	3.78863e+07	7.28223e+07	6.2927e+07	5.67046e+07	7.60965e+07	9.02653e+07	8.03188e+07	1.13929e+08	9.72791e+07	7.42208e+07	1.33375e+08	1.51596e+08	1.07214e+08	7.85484e+07	9.52814e+07	9.91424e+07	1.23564e+08	1.26656e+08	7.05203e+07	1.83642e+08	1.52734e+08	1.53449e+08	--
Com_2396_pos	L-(-)-Methionine	C5 H11 N O2 S	149.051	1.935	Carboxylic acids and derivatives	3.36018e+07	6.23672e+07	4.32893e+07	3.87833e+07	3.85411e+07	4.75196e+07	5.71609e+07	3.79845e+07	7.34775e+07	9.20183e+07	8.36242e+07	4.03585e+07	4.3864e+07	5.30838e+07	4.49508e+07	4.77238e+07	3.30066e+07	3.05761e+07	4.67034e+07	7.31973e+07	5.60168e+07	5.46454e+07	7.41026e+07	6.85844e+07	1.39662e+08	6.58846e+07	6.70086e+07	1.17668e+08	5.42858e+07	1.10706e+08	--
Com_16365_pos	8,8-dimethyl-2H,8H-pyrano[3,2-g]chromen-2-one	C14 H12 O3	228.078	10.536	--	6.82953e+06	6.59581e+06	7.55188e+06	6.87985e+06	6.20755e+06	6.439e+06	6.22865e+06	6.366e+06	6.85754e+06	6.08397e+06	4.23984e+06	7.12874e+06	2.71519e+06	3.04636e+06	2.27121e+06	2.17381e+06	2.61363e+06	1.47921e+06	2.04263e+06	1.71297e+06	1.96833e+06	2.59043e+06	2.94568e+06	2.366e+06	1.95164e+06	1.92146e+06	2.41356e+06	2.33096e+06	1.73303e+06	2.07133e+06	--
Com_11925_pos	Tangeritin	C20 H20 O7	372.121	12.742	Flavonoids	611742	870723	3.85166e+06	520937	608386	1.79029e+06	1.88106e+07	4.38614e+06	5.21947e+06	1.32048e+07	1.36374e+07	2.01964e+07	2.51462e+06	3.06011e+06	3.26508e+06	2.18654e+06	1.98486e+06	3.11387e+06	784369	3.16514e+06	1.1749e+06	660151	3.60427e+06	854008	808986	1.28442e+06	779906	567450	1.0474e+06	1.32415e+06	--
Com_3295_pos	Isovanillic acid	C8 H8 O4	168.042	6.668	--	1.05114e+07	7.03576e+06	9.44734e+06	8.74461e+06	7.72517e+06	7.73129e+06	7.78396e+06	9.23927e+06	7.88232e+06	9.48765e+06	8.32418e+06	8.75703e+06	9.78633e+07	7.38757e+07	8.66617e+07	7.52172e+07	7.23208e+07	5.99437e+07	133744109	1.2845e+08	8.77684e+07	1.1091e+08	1.23288e+08	9.66874e+07	1.24568e+08	8.44482e+07	9.93431e+07	5.56993e+07	8.44576e+07	1.23264e+08	--
Com_3539_pos	3',4'-Dihydroxyphenylacetone	C9 H10 O3	166.063	8.564	--	1.46693e+07	1.64866e+07	1.90939e+07	1.54441e+07	1.70424e+07	1.45411e+07	2.1279e+07	1.93929e+07	4.19154e+07	1.92348e+07	2.46422e+07	2.18286e+07	5.21362e+07	4.87252e+07	7.64387e+07	6.5742e+07	5.29823e+07	7.68111e+07	7.04191e+07	7.42348e+07	8.2344e+07	8.16324e+07	6.43691e+07	7.69579e+07	6.56821e+07	1.41288e+08	1.08195e+08	6.57617e+07	9.93723e+07	6.92294e+07	--
Com_162_pos	Rhoifolin	C27 H30 O14	578.163	9.715	_	2.49382e+08	1.85183e+08	2.07589e+08	4.67407e+08	3.29876e+08	2.19817e+08	5.02565e+08	3.63583e+08	4.15805e+08	5.1506e+08	8.21432e+08	7.92988e+08	2.24147e+09	2.6837e+09	1.59269e+09	3.22993e+09	2.67097e+09	1.6263e+09	2.6236e+09	4.03159e+09	1.10192e+09	1.79299e+09	2.12671e+09	2.598e+09	3.43101e+09	1.26138e+09	8.81277e+08	2.73127e+09	2.14576e+09	2.75147e+09	cpd:C12627
Com_470_pos	4-(2,3-dihydroxy-3-methylbutoxy)-7H-furo[3,2-g]chromen-7-one	C16 H16 O6	304.094	10.702	--	3.33943e+08	3.44082e+08	4.76592e+08	2.72087e+08	5.15941e+08	4.85094e+08	4.98928e+08	5.33787e+08	5.96537e+08	3.76111e+08	4.19092e+08	5.60208e+08	3.55577e+08	4.16246e+08	4.52023e+08	4.27395e+08	2.93062e+08	5.14173e+08	7.60844e+08	7.40751e+08	7.13828e+08	8.36452e+08	7.79273e+08	6.52658e+08	1.14995e+09	2.97132e+08	3.30415e+08	1.22856e+09	8.85968e+08	6.25737e+08	--
Com_1290_pos	Carvone	C10 H14 O	150.104	12.24	Prenol lipids	4.37731e+07	5.88834e+07	1.07453e+08	2.83126e+07	2.22328e+08	1.60833e+08	6.72972e+07	2.19353e+08	1.35071e+08	6.58469e+07	6.8342e+07	1.762e+08	3.35985e+07	3.91951e+07	2.86961e+07	2.79336e+07	2.44283e+07	5.06808e+07	2.31416e+07	3.46122e+07	2.14194e+07	2.63918e+07	2.3952e+07	2.67224e+07	2.85969e+07	4.80942e+07	5.49057e+07	2.37703e+07	9.51408e+07	4.18736e+07	cpd:C11383
Com_3961_pos	5'-S-Methyl-5'-thioadenosine	C11 H15 N5 O3 S	297.09	6.925	5'-deoxyribonucleosides	4.25963e+07	3.27188e+07	3.97555e+07	3.87119e+07	6.66867e+07	4.40386e+07	1.7112e+07	2.83394e+07	2.0667e+07	3.76835e+07	2.5541e+07	2.75322e+07	3.13524e+06	1.69647e+06	1.48258e+06	3.50789e+06	1.3237e+06	3.96781e+06	6.10774e+06	7.89534e+06	7.46429e+06	1.09124e+07	7.94265e+06	7.62834e+06	4.98565e+06	7.18188e+06	6.79663e+06	6.71698e+06	6.53271e+06	6.53157e+06	--
Com_1920_pos	Nootkatone	C15 H22 O	218.167	10.783	--	1.28752e+07	2.35465e+07	1.55164e+07	4.53466e+07	2.33922e+07	1.33557e+07	3.70806e+07	8.78009e+07	1.08127e+08	1.39536e+08	1.34671e+08	1.18354e+08	1.86187e+08	1.80364e+08	1.72702e+08	1.49148e+08	1.36608e+08	1.31877e+08	8.36064e+07	1.75332e+08	1.44649e+08	2.24191e+08	2.05346e+08	2.05866e+08	1.65202e+08	2.15368e+08	1.68625e+08	1.8154e+08	1.59019e+08	1.72219e+08	cpd:C17914
Com_220_pos	DL-Glutamine	C5 H10 N2 O3	146.069	1.359	--	1.86456e+08	5.17463e+08	8.4777e+08	6.68049e+08	1.98947e+09	3.36526e+08	6.49152e+08	7.63288e+08	1.33813e+09	1.72014e+09	1.51993e+09	6.38097e+08	2.13629e+09	1.74166e+09	2.61319e+09	2.20621e+09	2.19831e+09	1.51237e+09	1.30533e+09	1.88045e+09	1.32237e+09	1.02131e+09	1.57369e+09	1.3675e+09	1.10397e+09	1.76404e+09	1.68485e+09	1.33752e+09	1.42407e+09	1.31079e+09	--
Com_118_pos	L-Pyroglutamic acid	C5 H7 N O3	129.043	1.361	Carboxylic acids and derivatives	4.23222e+08	8.85208e+08	1.3859e+09	1.13605e+09	3.14441e+09	6.06717e+08	1.18777e+09	1.25517e+09	2.26047e+09	2.84517e+09	2.56762e+09	1.11433e+09	3.81249e+09	3.12246e+09	4.60592e+09	3.98588e+09	3.89696e+09	2.64706e+09	2.67861e+09	3.44061e+09	2.761e+09	2.13917e+09	3.05086e+09	2.61127e+09	2.19363e+09	3.12012e+09	3.05846e+09	2.46932e+09	2.61336e+09	2.5027e+09	cpd:C01879
Com_2268_pos	L-Threonine	C4 H9 N O3	119.058	1.372	Carboxylic acids and derivatives	8.13404e+07	1.12294e+08	9.67955e+07	1.19379e+08	1.40646e+08	1.48581e+08	1.40293e+08	8.20163e+07	1.63303e+08	1.31541e+08	1.39015e+08	1.04891e+08	1.82664e+08	1.36951e+08	1.98098e+08	2.0387e+08	1.26448e+08	1.56615e+08	1.61605e+08	1.70206e+08	1.51497e+08	1.52982e+08	1.39388e+08	1.51544e+08	1.20387e+08	1.40942e+08	1.30017e+08	1.30474e+08	1.06408e+08	1.26121e+08	cpd:C00188
Com_14230_pos	Adenosine 3'5'-cyclic monophosphate	C10 H12 N5 O6 P	329.052	2.141	--	1.96003e+06	1.33367e+06	1.13929e+06	2.94509e+06	6.49203e+06	4.15981e+06	988012	2.83988e+06	703753	971628	675060	917828	810726	787891	1.18996e+06	598589	716516	820353	817403	810775	720780	825600	914475	1.1505e+06	892594	1.24444e+06	954647	703750	616669	621530	--
Com_3615_pos	Xanthine	C5 H4 N4 O2	152.033	2.16	Imidazopyrimidines	3.9223e+07	3.29737e+07	3.16981e+07	4.14146e+07	2.37271e+07	5.17215e+07	2.43179e+07	2.30343e+07	9.20228e+07	3.50426e+07	2.67486e+07	3.18309e+07	2.92843e+06	3.20173e+06	3.17006e+06	2.09486e+06	2.71347e+06	3.0795e+06	6.74071e+06	1.48755e+07	3.37692e+06	3.88716e+06	3.18698e+06	4.8305e+06	3.66544e+06	5.01149e+06	3.3265e+06	2.46299e+06	2.70283e+06	2.14833e+06	cpd:C00385
Com_21_pos	Hesperidin	C28 H34 O15	610.189	9.629	Flavonoids	7.76334e+09	7.66647e+09	7.13514e+09	9.01262e+09	8.39416e+09	7.16983e+09	8.46305e+09	7.74286e+09	1.09864e+10	11308787027	1.17267e+10	8.21642e+09	1.59681e+10	1.57051e+10	2.20689e+10	1.72872e+10	1.9197e+10	1.72878e+10	1.88846e+10	18264110589	1.57158e+10	1.75034e+10	1.93019e+10	1.6683e+10	1.7287e+10	2.00451e+10	2.17677e+10	1.33883e+10	1.80767e+10	1.82149e+10	cpd:C09755
Com_3703_pos	18-¦Â-Glycyrrhetinic acid	C30 H46 O4	470.339	13.8	--	1.2581e+07	1.07493e+07	2.59771e+07	8.34361e+06	3.19034e+07	1.89369e+07	6.87989e+06	1.30203e+07	5.49483e+06	6.09516e+06	2.4673e+06	6.25067e+06	1.81473e+06	1.60836e+06	2.3744e+06	1.76977e+06	2.1795e+06	1.87057e+06	1.83877e+06	2.02623e+06	1.94199e+06	1.70375e+06	1.41651e+06	1.85516e+06	1.9203e+06	2.29732e+06	2.99249e+06	2.59774e+06	2.3695e+06	1.6176e+06	--
Com_8579_pos	3,5-Dimethoxybenzoic acid	C9 H10 O4	182.058	8.324	Benzene and substituted derivatives	2.55808e+07	2.38508e+07	2.4181e+07	2.08987e+07	1.48429e+07	1.68103e+07	2.27554e+07	2.12016e+07	1.52409e+07	2.01537e+07	1.97415e+07	1.6104e+07	2.55335e+07	3.10981e+07	2.36692e+07	2.27106e+07	2.68527e+07	1.55788e+07	2.33132e+07	2.02658e+07	2.15318e+07	2.26922e+07	2.20897e+07	2.47142e+07	2.05829e+07	1.42206e+07	1.50297e+07	1.87986e+07	1.72876e+07	2.29036e+07	--
Com_1636_pos	Diosmetin	C16 H12 O6	300.063	9.834	Flavonoids	7.60242e+07	6.76885e+07	4.95385e+07	9.29553e+07	6.69723e+07	9.24601e+07	5.77367e+07	8.18537e+07	1.19233e+08	9.07979e+07	8.72248e+07	1.0705e+08	1.96191e+08	2.01648e+08	2.12358e+08	2.03407e+08	2.10198e+08	2.28313e+08	1.51315e+08	2.00313e+08	2.18091e+08	1.9948e+08	1.74931e+08	2.31026e+08	1.99482e+08	2.58893e+08	2.1733e+08	2.23509e+08	3.18431e+08	1.74918e+08	cpd:C10038
Com_234_pos	L-Phenylalanine	C9 H11 N O2	165.079	5.308	Carboxylic acids and derivatives	1.46228e+08	2.17772e+08	1.86807e+08	3.0305e+08	2.58618e+08	4.48246e+08	2.36534e+09	2.81554e+08	3.45706e+08	7.60108e+08	5.84876e+08	5.55887e+08	8.32909e+08	6.39693e+08	5.4379e+08	8.20671e+08	4.20705e+08	5.81446e+08	3.92999e+08	5.4137e+08	5.64523e+08	4.4694e+08	4.2566e+08	6.62129e+08	5.25511e+08	3.89187e+08	3.45441e+08	4.67704e+08	4.43259e+08	3.59872e+08	cpd:C00079
Com_2390_pos	Betaine	C5 H11 N O2	117.079	1.328	Carboxylic acids and derivatives	9.82104e+07	8.97015e+07	9.93364e+07	1.43931e+08	1.04484e+08	1.29065e+08	6.54308e+07	8.45799e+07	8.5826e+07	9.16663e+07	1.05949e+08	6.61026e+07	1.65141e+08	9.26171e+07	1.70658e+08	1.37586e+08	1.04597e+08	1.13543e+08	1.24475e+08	1.63615e+08	1.8316e+08	1.27428e+08	1.49419e+08	1.98164e+08	9.83937e+07	1.35795e+08	1.17462e+08	8.56204e+07	1.14585e+08	9.25945e+07	cpd:C00719
Com_4325_pos	(2S)-2-(2-hydroxypropan-2-yl)-2H,3H,7H-furo[3,2-g]chromen-7-one	C14 H14 O4	246.089	7.985	--	2.62719e+07	2.35743e+07	2.88659e+07	1.9326e+07	3.61405e+07	4.28394e+07	1.91048e+07	2.33109e+07	2.47277e+07	1.59078e+07	1.48012e+07	2.41617e+07	2.44909e+07	2.34125e+07	1.45988e+07	1.73729e+07	1.36099e+07	2.80653e+07	1.61156e+07	1.95321e+07	1.73648e+07	2.86558e+07	2.30845e+07	2.51799e+07	2.43689e+07	2.86922e+07	3.13083e+07	2.26602e+07	2.91129e+07	2.21699e+07	--
Com_246_pos	¦Á-Lactose	C12 H22 O11	342.116	1.429	--	1.47076e+09	1.08704e+09	1.24873e+09	9.85911e+08	8.43394e+08	5.86326e+08	1.50002e+09	1.77946e+09	1.26507e+09	1.41479e+09	1.21501e+09	2.08016e+09	1.87805e+09	1.98611e+09	1.70434e+09	1.61749e+09	1.20429e+09	1.6392e+09	1.63082e+09	1.62674e+09	1.53781e+09	1.92961e+09	1.90831e+09	1.70266e+09	1.24953e+09	1.98898e+09	2.16166e+09	7.75857e+08	1.37913e+09	1.23915e+09	--
Com_2538_pos	Apigenin	C15 H10 O5	270.052	9.715	Flavonoids	1.55022e+07	1.39184e+07	1.25348e+07	2.43578e+07	1.77736e+07	1.22543e+07	2.74406e+07	2.10522e+07	2.73133e+07	3.84828e+07	4.26085e+07	4.64628e+07	1.20786e+08	1.35787e+08	1.06524e+08	1.80717e+08	1.34855e+08	8.94182e+07	1.31262e+08	1.87407e+08	8.14622e+07	1.15682e+08	1.02871e+08	1.5855e+08	1.60609e+08	6.97431e+07	6.27244e+07	1.21845e+08	1.10953e+08	1.36567e+08	cpd:C01477
Com_18607_pos	Glycyl-L-leucine	C8 H16 N2 O3	188.116	6.167	Carboxylic acids and derivatives	4.58336e+06	3.59642e+06	3.8128e+06	5.42625e+06	7.14336e+06	6.70049e+06	3.63131e+06	5.9224e+06	3.61933e+06	2.8417e+06	2.30157e+06	3.62693e+06	931941	882383	514448	651338	452857	447341	485227	596767	543063	446073	859886	550799	1.14103e+06	1.61984e+06	1.1992e+06	911562	979417	814806	cpd:C02155
Com_499_pos	Choline	C5 H13 N O	103.1	1.56	Organonitrogen compounds	4.49542e+08	4.93452e+08	5.08644e+08	5.13231e+08	4.25556e+08	4.491e+08	4.55811e+08	7.9065e+08	3.37228e+08	5.17614e+08	5.45109e+08	4.52411e+08	4.27678e+08	3.84167e+08	3.37649e+08	350988236	3.17023e+08	4.11398e+08	4.0049e+08	2.83516e+08	2.57855e+08	4.22323e+08	6.76242e+08	2.36351e+08	4.39848e+08	7.6529e+08	6.51588e+08	1.28137e+09	6.38759e+08	5.06758e+08	cpd:C00114
Com_6567_pos	Apocynin	C9 H10 O3	166.063	9.169	--	7.70084e+06	1.2255e+07	1.32042e+07	1.79152e+07	1.27989e+07	1.08635e+07	6.81905e+06	9.52544e+06	6.91366e+06	1.1549e+07	8.59687e+06	6.49446e+06	2.87186e+07	3.45041e+07	3.8079e+07	4.36968e+07	3.64247e+07	2.05541e+07	3.54583e+07	2.81772e+07	3.15516e+07	4.55387e+07	5.88801e+07	3.90114e+07	3.32202e+07	4.06335e+07	4.52724e+07	3.58284e+07	2.88957e+07	3.82448e+07	cpd:C11380
Com_166_pos	2-Methoxybenzaldehyde	C8 H8 O2	136.052	8.754	Benzene and substituted derivatives	2.35514e+09	2.05828e+09	2.44953e+09	2.68768e+09	2.73628e+09	2.38125e+09	2.35864e+09	2.58997e+09	2.72661e+09	2.10811e+09	2.4957e+09	1.87876e+09	1.3285e+09	1.61467e+09	1.297e+09	1.21368e+09	1.65037e+09	1.07662e+09	1.59592e+09	1.17804e+09	1.32826e+09	2.146e+09	2.57869e+09	1.61072e+09	1.95804e+09	1.9892e+09	2.84995e+09	2.33512e+09	1.7363e+09	2.44203e+09	--
Com_59_pos	L-Tryptophan	C11 H12 N2 O2	204.09	6.76	Indoles and derivatives	1.64949e+09	1.93447e+09	1.34476e+09	2.04859e+09	1.2739e+09	1.00977e+09	2.37112e+09	4.77326e+08	3.76784e+08	6.88886e+08	4.18157e+08	4.33622e+08	5.51283e+09	5.02075e+09	2.72808e+09	9.65433e+09	3.8146e+09	6.11539e+09	1.07188e+09	1.03047e+09	5.14942e+09	1.34468e+09	1.99118e+09	3.54608e+09	1.79588e+09	4.86598e+08	1.39809e+09	1.33444e+09	2.55645e+09	1.42285e+09	cpd:C00078
Com_282_pos	Quercetin	C15 H10 O7	302.042	9.373	Flavonoids	5.62412e+08	5.27374e+08	6.26412e+08	1.21775e+09	6.42392e+08	1.01947e+09	3.14808e+08	4.76221e+08	7.06618e+08	2.48729e+08	2.39304e+08	6.19079e+08	2.67261e+08	2.33615e+08	4.42372e+08	5.2708e+08	4.6223e+08	8.89895e+08	1.63953e+08	2.12207e+08	4.34078e+08	2.56955e+08	1.55524e+08	2.92884e+08	8.96023e+07	3.16085e+08	2.75985e+08	5.56375e+07	3.03415e+08	8.26851e+07	cpd:C00389
Com_8483_pos	Paracetamol	C8 H9 N O2	151.063	10.015	Phenols	3.02711e+06	3.27825e+06	3.30743e+06	3.69749e+06	4.30192e+06	4.34405e+06	4.58719e+06	3.88652e+06	4.36622e+06	3.84799e+06	6.28886e+06	4.80148e+06	1.11457e+07	6.95647e+06	1.44259e+07	5.12377e+06	1.01478e+07	9.41056e+06	7.67552e+06	4.32097e+07	9.72681e+06	1.19491e+07	8.15356e+06	1.2624e+07	1.25283e+07	1.33578e+07	1.06138e+07	1.52577e+07	1.08005e+07	1.18762e+07	cpd:C06804
Com_8175_pos	Trifolin	C21 H20 O11	448.101	9.888	Flavonoids	1.24112e+07	1.42286e+07	1.16575e+07	2.2296e+07	1.2745e+07	1.73263e+07	1.45407e+07	1.6037e+07	2.72082e+07	1.40888e+07	1.3928e+07	1.81621e+07	1.78457e+07	1.83444e+07	2.58779e+07	2.39679e+07	1.9287e+07	3.50445e+07	2.32891e+07	2.57896e+07	2.32227e+07	2.6074e+07	2.26736e+07	2.45957e+07	2.48973e+07	4.39951e+07	3.93236e+07	2.86766e+07	4.2918e+07	2.34705e+07	cpd:C12626
Com_2197_pos	S-Adenosylmethionine	C15 H22 N6 O5 S	398.137	1.365	5'-deoxyribonucleosides	8.06629e+07	9.45903e+07	8.4126e+07	1.00249e+08	1.6986e+08	1.09589e+08	6.29646e+07	6.49408e+07	7.77205e+07	1.43662e+08	1.10248e+08	7.15081e+07	2.565e+07	2.93878e+07	3.39425e+07	3.2567e+07	3.57993e+07	2.88494e+07	4.88245e+07	6.28493e+07	6.61067e+07	7.78229e+07	8.09679e+07	5.75803e+07	4.21316e+07	7.93102e+07	5.83179e+07	3.85644e+07	5.48732e+07	5.88323e+07	cpd:C00019
Com_68_pos	Bufotenin	C12 H16 N2 O	204.126	4.332	Indoles and derivatives	1.5659e+09	1.57167e+09	2.66149e+09	1.54661e+09	3.76846e+09	2.16546e+09	1.61032e+09	4.72984e+09	1.61954e+09	2.02977e+09	1.36373e+09	1.28785e+09	1.07388e+07	1.39741e+07	2.4194e+07	2.22811e+07	9.68726e+06	1.33622e+07	2.02456e+07	2.39494e+07	3.7537e+07	2.64651e+07	4.32531e+07	5.11817e+07	2.78497e+07	1.32423e+07	1.51055e+07	3.60548e+07	2.08223e+07	1.504e+07	cpd:C08299
Com_1446_pos	Glucose 1-phosphate	C6 H13 O9 P	260.03	1.483	Organooxygen compounds	5.78692e+07	9.12311e+07	1.35317e+08	9.44245e+07	1.16652e+08	1.01795e+08	8.66773e+07	1.05179e+08	7.39574e+07	1.28136e+08	1.93413e+08	9.17545e+07	7.9612e+07	1.52911e+08	1.7171e+08	1.32062e+08	1.96772e+08	1.21938e+08	7.74619e+07	7.23013e+07	6.91071e+07	1.04965e+08	1.2965e+08	2.34938e+08	3.19584e+08	6.22117e+07	3.81144e+07	1.91568e+08	1.39993e+08	1.77636e+08	--
Com_1909_pos	Guanine	C5 H5 N5 O	151.049	3.035	Imidazopyrimidines	9.12788e+07	7.80736e+07	9.23147e+07	9.42319e+07	1.24857e+08	1.13782e+08	9.27474e+07	1.22081e+08	8.93837e+07	1.02911e+08	7.52451e+07	8.77813e+07	4.79207e+07	5.31529e+07	2.79053e+07	3.23354e+07	3.47676e+07	3.61751e+07	2.66147e+07	3.35369e+07	3.18335e+07	3.94455e+07	3.74999e+07	2.52352e+07	4.19688e+07	9.75556e+07	8.62328e+07	6.57438e+07	6.29285e+07	5.41699e+07	cpd:C00242
Com_238_pos	2-Hydroxycinnamic acid	C9 H8 O3	164.047	2.234	Cinnamic acids and derivatives	2.16986e+09	1.33397e+09	2.16995e+09	1.73749e+09	1.90941e+09	1.84351e+09	1.05451e+09	5.75797e+08	5.91985e+08	9.14441e+08	5.41036e+08	7.21111e+08	5.0716e+08	7.29352e+08	3.72303e+08	6.65042e+08	6.0257e+08	5.83899e+08	4.39964e+08	2.89728e+08	5.01324e+08	4.93915e+08	5.89619e+08	6.8133e+08	5.80078e+08	4.902e+08	3.49616e+08	4.39592e+08	4.32459e+08	2.86381e+08	--
Com_11297_pos	Methyl indole-3-acetate	C11 H11 N O2	189.079	10.821	Indoles and derivatives	5.68376e+06	5.10526e+06	5.61654e+06	2.95989e+06	8.32889e+06	6.54972e+06	3.62845e+06	4.27866e+06	2.61538e+06	3.65023e+06	2.80223e+06	2.99548e+06	2.89826e+06	2.7535e+06	3.06475e+06	3.45418e+06	4.09243e+06	2.52623e+06	3.59722e+06	3.65289e+06	4.14872e+06	3.09156e+06	4.7092e+06	4.60749e+06	5.50896e+06	3.40777e+06	2.97683e+06	5.21081e+06	3.63407e+06	4.09777e+06	--
Com_355_pos	9-(2,3-Dihydroxy-3-methylbutoxy)-7H-furo[3,2-g]chromen-7-one	C16 H16 O6	304.094	10.201	--	7.33665e+08	6.30588e+08	8.985e+08	4.22401e+08	8.55073e+08	6.94276e+08	5.44759e+08	6.54285e+08	5.67886e+08	4.17856e+08	4.43613e+08	5.31056e+08	2.02676e+08	2.27568e+08	3.7551e+08	3.8253e+08	1.38035e+08	4.12721e+08	4.89205e+08	4.21971e+08	6.05002e+08	7.09234e+08	8.78027e+08	5.11182e+08	8.3174e+08	2.31983e+08	3.87515e+08	1.11665e+09	7.88489e+08	3.89335e+08	--
Com_107_pos	4-Coumaric acid	C9 H8 O3	164.047	9.851	Cinnamic acids and derivatives	3.74182e+09	4.44338e+09	3.31961e+09	2.97705e+09	2.62894e+09	3.09585e+09	2.7368e+09	2.21241e+09	2.05443e+09	3.91413e+09	2.87772e+09	2.19456e+09	1.366e+09	1.39589e+09	1.0646e+09	1.13561e+09	1.2361e+09	9.19315e+08	7.13381e+08	6.95537e+08	1.06549e+09	8.52818e+08	1.20275e+09	1.12461e+09	6.45169e+08	8.7725e+08	8.27106e+08	7.48654e+08	9.73155e+08	8.62382e+08	--
Com_8902_pos	19-Nortestosterone	C18 H26 O2	274.193	13.591	Steroids and steroid derivatives	1.30659e+07	1.42291e+07	6.13016e+06	3.0135e+07	1.31338e+07	1.19892e+07	1.39121e+07	2.82374e+07	1.91677e+07	1.95433e+07	1.89232e+07	2.73252e+07	3.65236e+07	2.84338e+07	1.14667e+07	1.25523e+07	2.05656e+07	1.61832e+07	6.10032e+06	3.32787e+06	1.51654e+07	1.32756e+07	7.68326e+06	1.22283e+07	8.78739e+06	1.81397e+07	2.2142e+07	1.26316e+07	1.09823e+07	8.67998e+06	--
Com_1843_pos	4-Hydroxybenzaldehyde	C7 H6 O2	122.037	6.869	Organooxygen compounds	1.21059e+08	1.20549e+08	1.01099e+08	8.32651e+07	1.01536e+08	1.81461e+08	8.03169e+07	9.61351e+07	1.32523e+08	7.38946e+07	7.34417e+07	9.90486e+07	5.63134e+07	5.07121e+07	4.78197e+07	4.59493e+07	5.4933e+07	5.9471e+07	6.7584e+07	7.30805e+07	5.12337e+07	7.69754e+07	7.1544e+07	7.36876e+07	5.7625e+07	9.23934e+07	9.6766e+07	6.41512e+07	7.75577e+07	6.80717e+07	cpd:C00633
Com_1401_pos	Acetophenone	C8 H8 O	120.057	10.271	Organooxygen compounds	9.13418e+07	1.12516e+08	1.41076e+08	4.90609e+07	1.17229e+08	1.62612e+08	1.79611e+08	2.19507e+08	2.68322e+08	1.91764e+08	2.08144e+08	2.90741e+08	1.33491e+07	1.57264e+07	1.99129e+07	2.2725e+07	2.61e+07	4.43125e+07	3.46373e+07	3.6514e+07	3.29852e+07	5.18626e+07	3.68796e+07	2.25021e+07	2.8387e+07	4.18052e+07	3.49891e+07	2.91759e+07	5.4974e+07	2.58612e+07	cpd:C07113
Com_5479_pos	Dihydrokawain	C14 H16 O3	232.11	8.068	Kavalactones	1.01028e+06	918818	1.21574e+06	1.04484e+06	631384	916552	1.0566e+06	1.13326e+06	1.13587e+06	1.16095e+06	1.2251e+06	1.56182e+06	4.08627e+07	4.33222e+07	3.12245e+07	3.76119e+07	2.21685e+07	4.07802e+07	4.81419e+07	4.39615e+07	7.06528e+07	5.51881e+07	4.12674e+07	4.51598e+07	5.13954e+07	4.65087e+07	4.20724e+07	2.39908e+07	3.75009e+07	4.1287e+07	--
Com_291_pos	Vitexin	C21 H20 O10	432.105	9.039	--	4.21756e+08	4.45074e+08	3.16163e+08	6.11634e+08	3.75229e+08	5.7727e+08	6.13059e+08	5.78161e+08	1.07343e+09	5.94692e+08	6.53483e+08	8.40799e+08	1.2313e+09	1.40481e+09	9.26471e+08	1.32587e+09	1.19694e+09	1.37104e+09	1.47614e+09	1.82452e+09	1.2209e+09	1.18859e+09	1.04364e+09	1.44869e+09	1.33111e+09	5.82758e+08	5.612e+08	7.91422e+08	9.76614e+08	1.18153e+09	cpd:C01460
Com_10903_pos	Nicotinamide adenine dinucleotide (NAD+)	C21 H27 N7 O14 P2	663.109	1.455	--	2.04295e+07	1.40118e+07	2.2571e+07	1.83729e+07	1.41939e+07	1.99774e+07	1.0384e+07	1.08318e+07	8.29446e+06	1.31372e+07	9.34031e+06	1.29584e+07	3.70431e+06	4.17632e+06	8.23393e+06	6.04966e+06	4.61632e+06	6.91873e+06	5.23829e+06	5.98023e+06	4.3087e+06	4.29163e+06	4.99296e+06	5.15572e+06	4.44927e+06	4.19431e+06	3.7354e+06	4.42016e+06	6.18384e+06	7.356e+06	--
Com_20067_pos	Puerarin	C21 H20 O9	416.111	10.471	--	5.07261e+06	7.97065e+06	4.60897e+06	7.41496e+06	4.69919e+06	7.85555e+06	4.91839e+06	6.61129e+06	9.08588e+06	6.51207e+06	5.03439e+06	6.64503e+06	1.98711e+06	2.06588e+06	887421	1.08953e+06	1.4351e+06	1.17708e+06	1.56232e+06	1.23608e+06	1.2253e+06	1.32976e+06	1.19094e+06	1.17134e+06	974338	1.09617e+06	1.19634e+06	1.11112e+06	1.01395e+06	889693	cpd:C10524
Com_688_pos	Maltol	C6 H6 O3	126.032	8.621	Pyrans	6.36606e+07	7.12651e+07	9.47674e+07	9.3101e+07	1.11787e+08	1.11039e+08	1.76476e+08	1.53276e+08	1.9388e+08	1.5425e+08	2.09781e+08	1.92849e+08	5.77168e+08	5.42785e+08	4.50255e+08	5.12232e+08	4.40599e+08	6.58446e+08	5.0744e+08	5.80124e+08	4.91905e+08	7.46677e+08	6.29938e+08	4.89212e+08	4.83094e+08	8.11493e+08	6.41885e+08	5.79466e+08	5.73813e+08	5.47018e+08	cpd:C11918
Com_1043_pos	Diaminopimelic acid	C7 H14 N2 O4	190.095	1.408	Carboxylic acids and derivatives	4.06965e+07	4.66813e+07	4.46119e+07	6.77873e+07	4.98289e+07	5.58713e+07	8.35898e+07	8.08031e+07	1.57016e+08	2.25755e+08	2.06891e+08	1.03845e+08	2.91504e+08	3.45165e+08	2.37912e+08	3.02163e+08	2.48555e+08	3.98805e+08	1.02672e+08	1.5189e+08	1.48776e+08	1.32858e+08	2.62696e+08	1.34314e+08	1.56884e+08	5.27816e+08	4.81763e+08	1.52562e+08	2.81121e+08	1.53134e+08	--
Com_590_pos	7-Hydroxycoumarine	C9 H6 O3	162.032	12.547	--	3.5797e+08	3.0671e+08	3.91125e+08	2.23761e+08	4.05174e+08	4.2996e+08	4.15659e+08	5.12648e+08	6.01238e+08	3.66943e+08	3.40477e+08	4.8242e+08	2.57603e+08	3.09407e+08	2.32321e+08	1.72385e+08	1.73564e+08	2.7504e+08	1.74291e+08	1.58771e+08	1.85885e+08	2.33488e+08	1.97575e+08	1.37959e+08	1.98167e+08	2.33147e+08	1.9176e+08	1.63469e+08	2.69332e+08	1.81898e+08	--
Com_969_pos	L-Tyrosine	C9 H11 N O3	181.074	2.018	Carboxylic acids and derivatives	3.81592e+08	4.54771e+08	3.31456e+08	4.84857e+08	4.14743e+08	3.8492e+08	1.74465e+08	2.15136e+08	1.34016e+08	3.04931e+08	2.70682e+08	2.43369e+08	1.66706e+08	9.59679e+07	1.12337e+08	2.55309e+08	1.72379e+08	2.22782e+08	1.86229e+08	2.27314e+08	1.66944e+08	1.63105e+08	2.38042e+08	2.63366e+08	1.56329e+08	3.79018e+08	1.24498e+08	1.65589e+08	1.46269e+08	9.73961e+07	cpd:C00082
Com_3509_pos	Caffeic acid	C9 H8 O4	180.042	6.798	Cinnamic acids and derivatives	1.32938e+07	1.31404e+07	1.44262e+07	1.34836e+07	1.47497e+07	1.57807e+07	1.32264e+07	1.11473e+07	1.40113e+07	1.38747e+07	1.45328e+07	1.14761e+07	8.11306e+07	8.99941e+07	9.05671e+07	8.24904e+07	7.22353e+07	8.16035e+07	6.25228e+07	1.18905e+08	1.23359e+08	7.1376e+07	6.53459e+07	7.99752e+07	5.46187e+07	3.25723e+07	3.69282e+07	2.02719e+07	3.37585e+07	3.79373e+07	cpd:C01481
Com_15897_pos	1-Methyladenosine	C11 H15 N5 O4	281.112	1.851	Purine nucleosides	6.36491e+06	8.3952e+06	6.91115e+06	8.07907e+06	4.48839e+06	7.06915e+06	5.59263e+06	5.57003e+06	7.28405e+06	6.0544e+06	4.74134e+06	7.88274e+06	6.60743e+06	6.62212e+06	6.19639e+06	6.22504e+06	5.4041e+06	6.9202e+06	4.09072e+06	5.69179e+06	5.87102e+06	7.12593e+06	5.0659e+06	5.65535e+06	4.47063e+06	5.70936e+06	5.58732e+06	5.11256e+06	4.1975e+06	4.27989e+06	cpd:C02494
Com_4572_pos	N6,N6,N6-Trimethyl-L-lysine	C9 H20 N2 O2	188.152	1.264	Carboxylic acids and derivatives	1.2545e+07	2.42909e+07	2.43177e+07	2.32608e+07	2.24468e+07	1.89325e+07	2.95401e+07	1.41775e+07	3.11507e+07	3.72018e+07	2.82287e+07	1.84862e+07	3.73441e+07	3.60284e+07	3.64871e+07	5.38872e+07	5.31746e+07	3.33844e+07	1.55577e+07	2.81477e+07	2.81471e+07	7.98227e+06	2.50241e+07	3.07641e+07	3.30171e+07	2.95748e+07	3.54096e+07	3.36233e+07	3.71445e+07	3.1803e+07	cpd:C03793
Com_136_pos	Pipecolic acid	C6 H11 N O2	129.079	1.454	Carboxylic acids and derivatives	1.80338e+09	1.7242e+09	1.90528e+09	2198434831	2.00239e+09	2.46576e+09	2.09507e+09	1.78223e+09	2.51772e+09	2.20648e+09	2.64903e+09	2.25621e+09	3.58073e+09	3.55444e+09	8.97432e+08	4.13531e+09	3.48685e+09	3.3811e+09	2.12591e+09	2.24549e+09	2.58627e+09	2.54299e+09	2.29623e+09	3.14392e+09	1.36502e+09	2.54877e+09	1.66462e+09	1.30037e+09	1.94905e+09	1.58016e+09	cpd:C00408
Com_20239_pos	1-(4-hydroxyphenyl)-2-phenylethan-1-one	C14 H12 O2	212.084	7.998	--	610569	687045	253326	917474	696435	912404	413175	671242	929640	558600	460339	1.21922e+06	4.18161e+06	3.21915e+06	8.05072e+06	4.58882e+06	3.9998e+06	9.32128e+06	2.78302e+06	4.87055e+06	4.75517e+06	5.38228e+06	2.24496e+06	4.65355e+06	1.94318e+06	8.16703e+06	5.73761e+06	1.87053e+06	5.67566e+06	2.04537e+06	--
Com_29785_pos	Keracyanin	C27 H30 O15	594.158	16.987	Flavonoids	875062	622594	599240	1.25726e+06	1.11836e+06	969082	1.14586e+06	1.327e+06	1.64257e+06	1.25442e+06	1.42616e+06	1.88885e+06	3.86371e+06	4.25911e+06	3.29757e+06	4.1432e+06	3.92216e+06	4.32206e+06	3.7917e+06	3.71604e+06	3.62185e+06	3.83517e+06	3.31076e+06	4.04308e+06	3.18356e+06	2.86842e+06	3.07951e+06	2.5654e+06	2.64675e+06	2.99801e+06	cpd:C08620
Com_20953_pos	Methionine sulfoxide	C5 H11 N O3 S	165.046	1.383	Carboxylic acids and derivatives	2.34558e+06	5.14409e+06	3.12886e+06	4.55816e+06	5.80661e+06	3.24513e+06	4.58847e+06	3.13577e+06	9.11377e+06	5.85379e+06	5.73694e+06	3.7513e+06	3.83616e+06	5.85539e+06	5.43338e+06	6.34725e+06	4.2196e+06	4.49197e+06	1.90413e+06	3.0223e+06	4.35112e+06	4.21765e+06	4.8625e+06	3.03792e+06	3.9507e+06	6.10892e+06	3.86369e+06	4.85975e+06	4.85878e+06	6.88509e+06	--
Com_566_pos	L-Glutamic acid	C5 H9 N O4	147.053	1.482	Carboxylic acids and derivatives	4.14713e+08	1.50107e+08	9.07667e+07	2.05652e+08	1.56711e+08	1.45617e+08	2.71329e+08	1.38595e+08	3.31943e+08	4.41021e+08	4.20851e+08	1.85719e+08	5.17088e+08	3.75266e+08	3.97133e+08	4.351e+08	3.24924e+08	4.01691e+08	1.07053e+09	7.00434e+08	6.72372e+08	8.16196e+08	5.59413e+08	4.08921e+08	9.0417e+08	4.40195e+08	5.69893e+08	4.76653e+08	5.34851e+08	6.78703e+08	cpd:C00025
Com_15_pos	Methoxsalen	C12 H8 O4	216.042	11.336	Coumarins and derivatives	12017866875	1.18999e+10	1.58601e+10	8.74532e+09	1.64131e+10	1.50899e+10	1.46851e+10	1.91394e+10	2.18012e+10	1.37854e+10	15139639296	1.9921e+10	7.75964e+08	1.22355e+09	1.17724e+09	9.51152e+08	1.99783e+09	5.88436e+09	3.8486e+09	5.41854e+09	2.10558e+09	3.72659e+09	2.31479e+09	1.63889e+09	2.42276e+09	4.54648e+09	4.41429e+09	2.36631e+09	6.65949e+09	1.53697e+09	cpd:C01864
Com_11185_pos	Myricetin	C15 H10 O8	318.037	8.303	Flavonoids	387900	381127	1.65118e+06	442394	466811	472039	1.97916e+06	483416	532752	589565	618722	610473	1.05108e+07	1.1172e+07	9.28282e+06	1.05396e+07	9.98804e+06	2.34329e+07	7.66663e+06	5.27215e+06	1.43046e+07	9.68488e+06	6.2028e+06	7.44636e+06	4.28239e+06	1.80766e+06	1.5483e+06	1.83865e+06	667711	1.74683e+06	cpd:C10107
Com_701_pos	Hesperetin	C16 H14 O6	302.078	9.943	Flavonoids	3.92185e+08	5.18043e+08	4.96831e+08	7.21935e+08	3.22368e+08	4.42028e+08	3.20606e+08	3.69097e+08	3.1638e+08	5.66368e+08	3.81776e+08	3.44808e+08	2.03524e+08	1.2157e+08	2.43745e+08	2.19224e+08	2.10232e+08	2.01514e+08	2.32793e+08	1.96278e+08	2.92443e+08	1.25931e+08	2.95715e+08	2.65251e+08	3.07247e+08	1.96499e+08	2.57128e+08	3.88443e+08	4.10997e+08	3.5549e+08	cpd:C01709
Com_215_pos	Coumarin	C9 H6 O2	146.037	10.554	Coumarins and derivatives	1.57823e+09	1.79094e+09	1.67677e+09	1.74554e+09	1.26655e+09	1.57179e+09	1.22459e+09	1.40634e+09	1.1399e+09	1.02267e+09	1.17062e+09	1.14747e+09	5.59638e+08	5.81097e+08	4.72159e+08	4.22476e+08	5.30147e+08	3.37092e+08	2.97249e+08	3.26659e+08	3.2902e+08	3.46412e+08	4.70161e+08	3.87854e+08	2.92673e+08	2.50966e+08	2.69446e+08	2.78538e+08	2.70286e+08	3.04925e+08	cpd:C05851
Com_3_pos	Phloroglucinol	C6 H6 O3	126.032	2.011	Pteridines and derivatives	2.64681e+10	30188414527	3.20191e+10	2.96941e+10	13845725224	1.4373e+10	1.82296e+10	20413156977	13566532653	2.58023e+10	19040985891	1.69266e+10	8.92692e+09	1.3991e+10	1.01313e+10	1.3988e+10	1.27493e+10	8.10833e+09	1.60805e+10	1.24262e+10	1.77089e+10	1.40712e+10	1.65238e+10	1.70485e+10	9.42769e+09	9.74711e+09	8.45074e+09	9.2609e+09	1.0641e+10	1.2264e+10	cpd:C02183
Com_1790_pos	L-Histidine	C6 H9 N3 O2	155.069	1.33	Carboxylic acids and derivatives	1.29337e+07	2.28725e+07	1.88054e+07	1.82885e+07	4.03873e+07	1.69933e+07	7.93662e+07	1.14842e+07	1.81134e+07	2.32682e+07	1.52128e+07	1.18808e+07	1.60496e+08	1.08651e+08	9.54777e+07	2.73615e+08	1.08143e+08	9.64872e+07	1.96852e+07	3.1263e+07	4.56333e+07	2.23291e+07	2.09399e+07	3.56403e+07	2.39224e+07	2.00651e+07	2.28743e+07	1.96538e+07	2.32148e+07	2.00166e+07	cpd:C00135
Com_749_pos	Scopoletin	C10 H8 O4	192.042	11.754	Coumarins and derivatives	3.19636e+08	2.33464e+08	3.2489e+08	2.46202e+08	4.1872e+08	2.69347e+08	4.09455e+08	5.03357e+08	4.17485e+08	3.26934e+08	3.23739e+08	3.77258e+08	2.25986e+08	2.62809e+08	2.16981e+08	2.20049e+08	1.50879e+08	1.8429e+08	1.35737e+08	1.04992e+08	1.57788e+08	2.41767e+08	2.27847e+08	1.38879e+08	1.45576e+08	1.45744e+08	1.64954e+08	1.3267e+08	2.10572e+08	1.70027e+08	cpd:C01752
Com_2525_pos	Uracil	C4 H4 N2 O2	112.027	2.186	Diazines	6.03177e+07	4.89962e+07	4.81226e+07	5.93828e+07	1.0416e+08	5.49595e+07	8.01821e+07	9.39581e+07	6.05083e+07	7.57097e+07	1.10716e+08	7.72004e+07	6.53512e+07	9.38671e+07	4.46105e+07	4.53419e+07	5.25804e+07	6.33926e+07	5.01474e+07	8.44866e+07	7.94837e+07	8.13082e+07	1.14712e+08	5.49932e+07	9.7815e+07	2.14074e+08	1.81786e+08	1.11558e+08	9.77412e+07	7.78005e+07	cpd:C00106
Com_19_pos	Psoralen	C11 H6 O3	186.032	10.63	Coumarins and derivatives	5.26293e+09	4.80419e+09	6.86182e+09	1.47436e+09	5.30946e+09	5.81795e+09	2.78845e+09	3.5499e+09	3.91178e+09	2.69435e+09	3.06596e+09	6.43317e+09	3.23687e+07	4.59398e+07	2.47005e+07	5.8538e+07	9.04682e+07	1.87674e+08	1.31633e+08	1.55849e+08	1.20392e+08	2.2178e+08	1.55435e+08	1.2828e+08	3.14611e+07	1.23572e+08	9.2616e+07	2.07999e+07	1.29575e+08	1.23794e+07	cpd:C09305
Com_1133_pos	Obacunone	C26 H30 O7	454.199	9.757	Prenol lipids	4.72854e+06	5.91872e+06	6.51525e+06	6.61649e+06	7.65696e+06	7.92405e+06	1.74973e+07	6.44491e+06	7.74017e+06	7.92439e+06	9.54663e+06	5.89951e+06	3.46716e+07	2.10113e+07	1.62074e+07	2.92023e+07	2.06532e+07	2.25127e+07	3.12045e+07	3.43561e+07	4.76545e+08	2.90675e+07	2.32527e+07	3.62031e+07	4.3322e+08	4.64025e+07	3.71672e+07	3.08253e+07	3.12013e+07	1.21453e+08	cpd:C08775
Com_1189_pos	Pantothenic acid	C9 H17 N O5	219.111	6.225	Alcohols and polyols	1.88415e+08	3.05419e+08	2.42413e+08	2.37119e+08	3.08144e+08	3.47517e+08	2.91481e+08	3.42235e+08	3.1677e+08	4.38417e+08	3.44499e+08	2.6757e+08	3.03275e+08	2.91285e+08	3.41292e+08	3.05849e+08	3.14572e+08	3.16065e+08	2.1213e+08	2.2202e+08	2.97739e+08	2.69935e+08	2.91542e+08	3.26288e+08	2.67119e+08	2.42752e+08	2.19087e+08	2.40147e+08	2.40984e+08	2.95812e+08	cpd:C00864
Com_13459_pos	Isorhapontigenin	C15 H14 O4	258.089	8.757	Stilbenes	1.00349e+07	8.09184e+06	1.31315e+07	1.24238e+07	1.33621e+07	1.33895e+07	1.11297e+07	1.33145e+07	1.33206e+07	9.87955e+06	1.05374e+07	1.11021e+07	7.47475e+06	9.01104e+06	6.03818e+06	5.8157e+06	6.5575e+06	5.69752e+06	7.46306e+06	6.43547e+06	6.27222e+06	1.08408e+07	1.35284e+07	8.10751e+06	9.28045e+06	1.08539e+07	1.40512e+07	1.37227e+07	8.58044e+06	1.31514e+07	--
Com_11578_pos	Xanthorhamnin	C34 H42 O20	770.227	9.225	--	1.5945e+06	795170	1.04373e+06	1.02973e+06	3.1366e+06	1.65536e+07	1.16975e+06	1.50084e+06	1.66863e+07	1.1347e+06	1.11642e+06	1.22721e+06	9.95746e+06	5.56016e+06	9.28888e+06	8.72928e+06	9.2309e+06	1.24906e+07	5.4696e+06	7.16258e+06	2.59348e+07	8.28024e+06	6.54118e+06	1.50519e+07	8.05007e+06	1.98715e+07	2.97662e+07	4.8936e+06	1.55174e+07	4.33277e+06	--
Com_13033_pos	Phloretin	C15 H14 O5	274.084	8.167	Linear 1,3-diarylpropanoids	1.66089e+07	1.87475e+07	9.94182e+06	1.59566e+07	6.28544e+06	1.10776e+07	3.84545e+06	5.27419e+06	5.07524e+06	6.54851e+06	4.61476e+06	5.45745e+06	1.24614e+06	1.41857e+06	1.22308e+06	1.21173e+06	1.05676e+06	1.51099e+06	1.17162e+06	3.59695e+06	1.20994e+06	5.37754e+06	1.07958e+06	2.99966e+06	1.356e+06	1.07465e+06	1.27001e+06	1.18734e+06	1.39976e+06	1.20709e+06	cpd:C00774
Com_332_pos	Isoferulic acid	C10 H10 O4	194.058	9.027	Cinnamic acids and derivatives	1.50731e+09	1.52497e+09	1.46902e+09	1.39533e+09	8.76888e+08	1.30952e+09	9.09728e+08	7.53859e+08	8.11328e+08	9.18097e+08	7.55809e+08	6.68535e+08	3.69027e+08	5.84287e+08	3.18783e+08	3.7898e+08	6.83735e+08	2.01271e+08	3.3209e+08	2.96147e+08	3.75488e+08	4.31616e+08	4.51167e+08	4.86833e+08	2.82465e+08	2.31135e+08	2.19657e+08	1.68112e+08	3.6182e+08	3.55477e+08	cpd:C10470
Com_1726_pos	Glycerophospho-N-palmitoyl ethanolamine	C21 H44 N O7 P	453.285	14.747	--	8.97402e+07	4.28113e+07	7.52362e+06	6.14443e+07	5.40408e+07	3.04571e+07	1.3998e+07	1.21295e+07	1.01661e+07	5.66398e+07	8.94916e+07	7.17043e+07	5.18627e+07	5.14186e+07	1.18742e+08	1.56932e+07	4.67123e+07	6.92669e+06	1.48101e+08	1.40924e+08	1.63252e+08	7.48859e+07	7.77673e+07	2.769e+08	2.78158e+08	3.89574e+07	9.09705e+07	2.14025e+08	8.74913e+07	5.35123e+07	--
Com_125_pos	Neodiosmin	C28 H32 O15	608.174	9.818	Flavonoids	1.4209e+08	2.67061e+08	1.38448e+08	2.35118e+08	2.45327e+08	2.07863e+08	4.35563e+08	6.80638e+08	8.45632e+08	6.15848e+08	8.21598e+08	6.99981e+08	3.33834e+09	2.85201e+09	3.85674e+09	2.90983e+09	3.95645e+09	3.29414e+09	2.42762e+09	2.66071e+09	3.78065e+09	2.63355e+09	2.60814e+09	2.39762e+09	1.96344e+09	4.38977e+09	3.66241e+09	2.77942e+09	4.5858e+09	1.61216e+09	--
Com_3843_pos	Resveratrol	C14 H12 O3	228.078	9.86	Stilbenes	8.77721e+07	8.44252e+07	8.10754e+07	6.46438e+07	6.63025e+07	7.30627e+07	4.70573e+07	4.3034e+07	3.92438e+07	4.80265e+07	3.91517e+07	3.99197e+07	1.40748e+07	1.51184e+07	5.38461e+06	5.44652e+06	1.18979e+07	5.39591e+06	1.03961e+07	2.01834e+07	1.7799e+07	1.2793e+07	2.1991e+07	8.90441e+06	1.34745e+07	1.59555e+07	2.47076e+07	1.68303e+07	1.24416e+07	1.35002e+07	cpd:C03582
Com_608_pos	N-Acetylornithine	C7 H14 N2 O3	174.1	1.462	Carboxylic acids and derivatives	3.68218e+08	4.17171e+08	3.64031e+08	3.505e+08	3.11499e+08	2.98501e+08	2.16706e+08	3.05398e+08	3.34324e+08	6.24044e+08	4.53604e+08	3.3449e+08	6.75578e+08	7.47595e+08	4.476e+08	4.89927e+08	5.22685e+08	8.40058e+08	2.65956e+08	3.76785e+08	4.41568e+08	4.21769e+08	5.93805e+08	4.43522e+08	4.38166e+08	8.49553e+08	9.42362e+08	3.75115e+08	5.42606e+08	4.79943e+08	cpd:C00437
Com_1512_pos	L-Glutathione oxidized	C20 H32 N6 O12 S2	612.152	1.498	--	2.60665e+08	2.01678e+08	2.5895e+08	1.94322e+08	2.65184e+08	1.37962e+08	1.15397e+08	1.35354e+08	8.93073e+07	2.34056e+08	1.23107e+08	1.30047e+08	2.17551e+07	4.21974e+07	3.83763e+07	3.89554e+07	5.6735e+07	5.93432e+07	1.80734e+07	4.06555e+07	3.22625e+07	3.78481e+07	5.21354e+07	3.14096e+07	7.44931e+07	5.23238e+07	4.02636e+07	4.57344e+07	6.3876e+07	3.9309e+07	--
Com_592_pos	L-Glutathione (reduced)	C10 H17 N3 O6 S	307.084	1.537	--	1.02026e+07	1.21467e+07	5.87856e+06	3.59344e+06	1.403e+07	4.72748e+06	4.4777e+06	2.64281e+06	2.67906e+06	5.76772e+06	4.69124e+06	2.30057e+06	4.80491e+08	5.17848e+08	7.76247e+08	5.92161e+08	4.2416e+08	2.69502e+08	8.00214e+08	6.6451e+08	5.56968e+08	8.98846e+08	7.43925e+08	8.14332e+08	7.15713e+08	1.59822e+08	2.26549e+08	3.02848e+08	3.11353e+08	2.99819e+08	--
Com_15270_pos	S-Adenosylhomocysteine	C14 H20 N6 O5 S	384.121	2.181	5'-deoxyribonucleosides	4.52716e+06	2.49476e+06	4.91887e+06	3.1642e+06	5.52798e+06	4.15014e+06	1.49952e+06	3.42107e+06	1.84329e+06	1.44524e+06	941100	2.29101e+06	395346	702168	382152	845718	530409	473076	644265	744202	492922	635410	798672	562669	714496	455404	745952	475523	509174	372386	cpd:C00021
Com_12979_pos	Piceatannol	C14 H12 O4	244.073	6.197	Stilbenes	795278	866156	1.03566e+06	1.25757e+06	1.03331e+06	1.73641e+06	1.33364e+06	1.33712e+06	3.14466e+06	1.16172e+06	1.31116e+06	2.34277e+06	1.26291e+07	1.50289e+07	9.50466e+06	1.15149e+07	1.20252e+07	1.88247e+07	6.63356e+06	1.14623e+07	1.20432e+07	1.32129e+07	9.16507e+06	9.60999e+06	7.7311e+06	1.66148e+07	1.19141e+07	4.90626e+06	1.19331e+07	6.5943e+06	cpd:C05901
Com_2295_pos	Esculetin	C9 H6 O4	178.026	13.931	Coumarins and derivatives	5.69556e+07	5.24253e+07	5.72014e+07	3.19884e+07	4.81352e+07	4.87503e+07	4.09285e+07	4.34757e+07	4.67156e+07	3.38909e+07	3.66408e+07	5.01319e+07	2.0843e+07	2.2217e+07	2.62157e+07	1.12064e+07	1.98697e+07	2.41946e+07	1.84003e+07	2.10149e+07	1.13994e+07	1.2613e+07	7.23924e+06	9.25569e+06	1.05652e+07	1.00875e+07	1.54569e+07	1.06157e+07	1.24795e+07	7.84452e+06	cpd:C09263
Com_1834_pos	Luteolin	C15 H10 O6	286.047	9.281	Flavonoids	2.8742e+07	2.17591e+07	1.90567e+07	4.35835e+07	4.24017e+07	2.93666e+07	3.57045e+07	4.41718e+07	3.26049e+07	4.53535e+07	5.82583e+07	6.88665e+07	1.8449e+08	1.73834e+08	1.81358e+08	1.8999e+08	9.58621e+07	2.31498e+08	1.62424e+08	2.03018e+08	1.53779e+08	1.80966e+08	1.57855e+08	2.11465e+08	1.47792e+08	1.56913e+08	1.3085e+08	9.14874e+07	1.2054e+08	1.28998e+08	cpd:C01514
Com_33_pos	Asparagine	C4 H8 N2 O3	132.053	1.353	Carboxylic acids and derivatives	5.13482e+09	7.03139e+09	6.86405e+09	6.76184e+09	6.8234e+09	4.11995e+09	7.58226e+09	4.44305e+09	6.98768e+09	1.09939e+10	1.18342e+10	4.0626e+09	1.38492e+10	1.19012e+10	1.49554e+10	1.42658e+10	18369627049	7.78402e+09	7.74912e+09	1.00614e+10	1.19022e+10	5.78408e+09	1.40089e+10	1.07399e+10	1.29736e+10	1.36931e+10	1.59655e+10	1.165e+10	1.25473e+10	1.28519e+10	cpd:C16438
Com_7353_pos	Syringic acid	C9 H10 O5	198.053	6.879	Benzene and substituted derivatives	1.10316e+07	1.70856e+07	1.66265e+07	2.02146e+07	1.38306e+07	2.44732e+07	9.18533e+06	1.59321e+07	1.04879e+07	1.79378e+07	1.5663e+07	1.42364e+07	3.89922e+07	3.72066e+07	4.27647e+07	3.87067e+07	3.51149e+07	4.05575e+07	3.4613e+07	4.80264e+07	4.78926e+07	4.08292e+07	4.44277e+07	3.52584e+07	2.04923e+07	1.37008e+07	1.22956e+07	2.6224e+07	1.06965e+07	1.69083e+07	cpd:C10833
Com_9549_pos	N-Acetylneuraminic acid	C11 H19 N O9	309.106	1.397	Organooxygen compounds	9.78389e+06	9.33349e+06	9.96229e+06	9.90614e+06	1.09464e+07	1.10163e+07	1.24737e+07	8.2746e+06	1.21004e+07	1.06754e+07	1.12457e+07	1.07709e+07	3.92331e+07	3.1827e+07	2.57365e+07	2.69071e+07	2.19792e+07	2.58327e+07	1.3724e+07	2.20024e+07	2.17419e+07	1.7679e+07	2.92793e+07	3.36892e+07	2.37868e+07	3.07955e+07	3.95892e+07	1.70197e+07	3.03932e+07	1.90693e+07	cpd:C00270
Com_2753_pos	Eriodictyol	C15 H12 O6	288.063	9.795	Flavonoids	1.32566e+08	1.44157e+08	1.07765e+08	1.43618e+08	9.93159e+07	8.72978e+07	6.61182e+07	7.2808e+07	8.77784e+07	1.03617e+08	7.2596e+07	6.50605e+07	4.55763e+07	4.79424e+07	3.70605e+07	4.77425e+07	4.16304e+07	4.49562e+07	4.68917e+07	5.06148e+07	6.92584e+07	5.44328e+07	6.86557e+07	6.47375e+07	5.49199e+07	4.34523e+07	4.66267e+07	4.0303e+07	2.99282e+07	4.64269e+07	cpd:C05631
Com_195_pos	Adenosine	C10 H13 N5 O4	267.097	2.637	Purine nucleosides	1.45877e+09	6.03382e+08	6.2764e+08	1.50882e+09	1.60535e+09	2.3239e+09	9.51926e+08	1.51295e+09	9.80272e+08	1.01752e+09	6.73644e+08	1.18465e+09	7.20448e+08	9.00377e+08	4.11137e+08	4.59555e+08	2.85767e+08	5.36112e+08	4.38823e+08	6.69532e+08	4.89757e+08	5.35246e+08	7.19889e+08	4.54507e+08	7.1389e+08	1.15616e+09	8.39552e+08	7.92242e+08	7.85186e+08	3.74733e+08	cpd:C00212
Com_29818_pos	N-Feruloylserotonin	C20 H20 N2 O4	352.142	6.668	Indoles and derivatives	1.22671e+06	816681	259650	3.06663e+06	274000	3.92063e+06	140707	365428	2.47201e+06	260072	177283	1.44397e+06	107921	100049	408375	569010	493660	591008	93472.4	108020	417512	778583	105340	916085	100123	1.51949e+06	709882	93624.8	1.17381e+06	96693.4	--
Com_6808_pos	2-Phenylphenol	C12 H10 O	170.073	11.225	Benzene and substituted derivatives	2.16753e+07	1.38213e+07	2.1487e+07	1.17243e+07	2.2285e+07	1.86782e+07	1.29433e+07	1.60806e+07	1.52494e+07	1.19848e+07	1.18343e+07	1.88416e+07	2.25042e+06	5.32993e+06	7.16092e+06	5.27863e+06	3.43941e+06	6.51082e+06	4.2105e+06	6.86882e+06	7.19723e+06	6.27529e+06	7.66862e+06	7.6588e+06	5.40185e+06	6.33233e+06	5.67639e+06	1.57307e+07	7.60347e+06	6.13294e+06	cpd:C02499
Com_8338_pos	pentane-1,2,3,4,5-pentol	C5 H12 O5	152.068	5.573	--	2.76637e+06	3.06871e+06	3.11719e+06	4.80314e+06	3.43176e+06	4.67796e+06	6.66083e+06	6.29674e+06	8.59796e+06	6.83211e+06	8.29571e+06	8.94204e+06	2.68733e+07	3.08365e+07	1.78302e+07	2.22338e+07	1.73993e+07	3.48394e+07	1.53819e+07	1.73106e+07	1.60646e+07	2.20316e+07	2.22402e+07	2.07984e+07	1.3623e+07	2.16822e+07	1.79835e+07	1.34654e+07	1.92214e+07	1.79149e+07	--
Com_10707_pos	Tetranor-12(S)-HETE	C16 H26 O3	288.17	13.089	--	524950	512911	657200	546234	545928	527810	908488	696925	2.33093e+06	2.0473e+06	2.96339e+06	2.51593e+06	4.734e+06	6.72159e+06	8.88461e+06	5.19364e+06	3.86468e+06	952228	758843	783006	930502	1.20903e+06	2.83544e+06	1.33199e+06	2.85645e+06	3.05189e+06	8.82383e+06	710422	1.37296e+06	971208	--
Com_428_pos	2-Pyridylacetic acid	C7 H7 N O2	137.048	1.404	Pyridines and derivatives	1.16657e+09	8.44656e+08	8.59039e+08	1.22878e+09	7.96439e+08	8.53256e+08	9.44903e+08	7.0086e+08	7.07481e+08	7.43638e+08	6.0312e+08	5.83942e+08	3.90473e+08	3.2564e+08	3.78818e+08	5.11423e+08	4.25515e+08	3.88358e+08	4.33311e+08	5.87694e+08	5.31406e+08	5.19144e+08	3.63616e+08	5.38871e+08	3.87909e+08	2.4158e+08	2.66972e+08	2.55907e+08	3.50301e+08	3.73012e+08	--
Com_4539_pos	m-Cresol	C7 H8 O	108.057	11.878	Phenols	1.1089e+07	1.31982e+07	1.25884e+07	1.10404e+07	1.45662e+07	1.61271e+07	1.41109e+07	1.73025e+07	2.56228e+07	1.6721e+07	1.63536e+07	2.26453e+07	3.77817e+07	5.06937e+07	3.97987e+07	3.95367e+07	3.9538e+07	7.69874e+07	4.83455e+07	4.37846e+07	3.39618e+07	4.33199e+07	3.1436e+07	3.71471e+07	3.19965e+07	5.4347e+07	4.4042e+07	3.35984e+07	5.15917e+07	2.98266e+07	cpd:C01467
Com_7287_pos	2-[(5-anilino-4-phenyl-4H-1,2,4-triazol-3-yl)thio]acetic acid	C16 H14 N4 O2 S	326.079	9.428	--	1.46448e+07	1.22876e+07	1.43412e+07	1.19584e+07	2.1407e+07	1.59228e+07	1.61379e+07	1.35437e+07	1.29778e+07	1.40088e+07	1.11044e+07	1.01101e+07	2.47022e+07	8.45061e+06	1.72389e+07	1.77153e+07	1.66787e+07	2.03232e+07	2.39334e+07	1.81964e+07	1.8967e+07	3.85773e+07	3.60006e+07	2.66047e+07	3.56989e+07	4.99539e+07	6.09904e+07	4.24651e+07	4.70381e+07	3.89315e+07	--
Com_4095_pos	Dihydrojasmone	C11 H18 O	166.136	11.548	Carbonyl compounds	2.02785e+07	2.47151e+07	3.13481e+07	1.4778e+07	6.16962e+07	3.79619e+07	2.47935e+07	5.56306e+07	4.63266e+07	3.11788e+07	2.31867e+07	4.9632e+07	3.9331e+07	4.89796e+07	3.40187e+07	3.39712e+07	4.29195e+07	8.65257e+07	2.14214e+07	2.11416e+07	2.0727e+07	2.8704e+07	1.63033e+07	2.17427e+07	1.57369e+07	2.4713e+07	2.65907e+07	1.63252e+07	2.87906e+07	1.90371e+07	--
Com_737_pos	Gamma-Aminobutyric acid	C4 H9 N O2	103.064	1.352	Carboxylic acids and derivatives	3.55649e+08	3.78542e+08	3.30177e+08	4.61019e+08	6.1718e+08	3.55988e+08	2.26472e+08	2.95964e+08	2.81299e+08	4.15785e+08	3.50227e+08	2.80157e+08	6.49219e+08	5.55087e+08	5.50487e+08	5.06582e+08	5.27867e+08	3.30504e+08	4.58158e+08	4.65149e+08	6.62978e+08	4.83683e+08	6.56696e+08	6.92342e+08	5.094e+08	6.9927e+08	8.20738e+08	3.24775e+08	4.77604e+08	4.83078e+08	--
Com_29643_pos	Catalpol	C15 H22 O10	362.121	8.094	--	1.35826e+06	1.49224e+06	1.01125e+06	1.65845e+06	661411	1.08039e+06	1.71136e+06	851341	1.32017e+06	2.30049e+06	2.151e+06	941317	3.63897e+06	3.25167e+06	3.48419e+06	3.62851e+06	4.64116e+06	3.0668e+06	3.64262e+06	4.82417e+06	3.31398e+06	3.14836e+06	4.30763e+06	3.85228e+06	2.9443e+06	2.68958e+06	3.85817e+06	1.90048e+06	2.4727e+06	2.95017e+06	cpd:C09773
Com_40595_pos	Monocrotaline	C16 H23 N O6	325.152	9.282	Pyrrolizines	566266	625063	447557	651436	427975	331055	544711	515326	600444	533746	547037	595931	1.33255e+06	1.07119e+06	890795	2.03978e+06	1.03604e+06	1.1656e+06	1.01207e+06	1.02755e+06	1.70232e+06	999683	504661	1.09014e+06	638494	874266	1.08602e+06	488364	762851	692515	cpd:C10350
Com_12371_pos	Alisol B	C30 H48 O4	472.355	14.376	--	584651	1.58188e+06	746670	1.49292e+06	1.8457e+07	968619	996188	678885	1.10561e+06	1.08938e+06	1.91022e+06	1.20187e+06	1.30035e+06	832483	1.11836e+06	738511	1.4045e+06	733686	777210	919089	846454	467584	428661	749196	756724	832771	1.47091e+06	1.19715e+06	832005	578154	cpd:C17460
Com_22483_pos	Glycyrrhetinic acid	C30 H46 O4	470.34	13.147	Prenol lipids	1.46549e+06	1.0243e+06	1.05332e+06	1.59232e+06	2.38972e+06	1.00166e+06	687125	738384	789123	637861	539755	789231	639854	764362	965767	487556	525991	504868	461845	500965	489248	475645	484974	441394	480042	412206	409739	345459	446065	371740	cpd:C02283
Com_12882_pos	Pimpinellin	C13 H10 O5	246.052	9.112	--	239285	338801	247732	261589	245668	639229	403047	260307	477045	530805	270366	277174	3.70511e+06	3.70194e+06	8.17193e+06	8.15411e+06	5.04109e+06	2.4346e+06	1.30162e+07	6.79786e+06	9.93421e+06	1.14472e+07	1.03588e+07	1.59674e+07	2.072e+07	1.39253e+07	1.07227e+07	2.0522e+07	1.77829e+07	2.21483e+07	cpd:C09285
Com_3308_pos	L-Citrulline	C6 H13 N3 O3	175.095	1.378	Carboxylic acids and derivatives	3.32796e+07	3.35047e+07	2.90935e+07	3.84791e+07	4.78715e+07	2.60837e+07	9.16019e+06	2.16394e+07	1.61246e+07	1.95953e+07	1.68143e+07	6.96262e+06	6.36471e+06	6.21358e+06	1.22029e+07	1.07678e+07	9.73495e+06	8.04002e+06	4.36022e+06	6.22513e+06	5.59813e+06	3.22245e+06	8.13347e+06	7.10296e+06	9.8165e+06	1.06684e+07	7.67197e+06	9.51188e+06	9.52604e+06	7.84071e+06	cpd:C00327
Com_5884_pos	4-Methylumbelliferyl-¦Á-D-glucopyranoside	C16 H18 O8	338.1	7.566	--	1.25225e+07	7.61946e+06	1.07394e+07	9.34735e+06	5.43069e+06	1.18538e+07	7.66445e+06	8.05072e+06	1.40232e+07	8.79867e+06	7.6733e+06	7.9953e+06	4.42496e+07	4.27177e+07	5.82392e+07	5.10557e+07	5.96126e+07	5.03808e+07	4.03411e+07	7.03894e+07	5.26995e+07	4.38043e+07	4.85008e+07	3.94396e+07	2.11901e+07	3.95126e+07	3.58884e+07	6.71807e+06	2.81553e+07	2.4636e+07	--
Com_15413_pos	Rottlerin	C30 H28 O8	516.182	11.093	--	1.52239e+06	2.11607e+06	2.81162e+06	1.65419e+06	2.83687e+06	2.00016e+06	5.7001e+06	6.69596e+06	4.43569e+06	7.07174e+06	8.61367e+06	7.03154e+06	1.6989e+06	2.65202e+06	448084	935998	1.5697e+06	524403	2.9336e+06	1.62532e+06	2.44191e+06	2.56952e+06	9.01276e+06	4.3795e+06	3.88385e+06	1.68399e+06	4.74129e+06	6.35693e+06	4.0446e+06	5.27277e+06	cpd:C10721
Com_7590_pos	(-)-Caryophyllene oxide	C15 H24 O	237.209	14.073	--	3.76148e+07	3.15447e+07	1.8105e+07	2.94414e+07	2.66443e+07	2.1034e+07	3.55374e+07	2.5283e+07	2.77863e+07	2.90772e+07	3.45164e+07	3.55463e+07	4.4541e+07	3.05078e+07	4.04401e+07	2.3256e+07	4.54462e+07	3.58981e+07	2.95513e+07	3.37059e+07	2.7726e+07	1.64777e+07	1.50649e+07	3.30648e+07	3.01764e+07	3.17217e+07	5.24623e+07	4.80202e+07	3.06338e+07	3.02631e+07	--
Com_35581_pos	Oryzalexin E	C20 H32 O2	304.24	11.454	Phenanthrenes and derivatives	1.28463e+06	1.25843e+06	1.32204e+06	1.26022e+06	1.27274e+06	1.30636e+06	1.67173e+06	1.89331e+06	1.47944e+06	1.47991e+06	1.49055e+06	1.67085e+06	2.45364e+06	2.15094e+06	2.49965e+06	1.74444e+06	1.58835e+06	2.76019e+06	1.6925e+06	2.0009e+06	1.41176e+06	2.32341e+06	2.53077e+06	2.18323e+06	1.4314e+06	1.1854e+06	1.53184e+06	1.51337e+06	1.60808e+06	2.0875e+06	cpd:C21561
Com_43664_pos	Tanshindiol C	C18 H16 O5	312.1	8.806	--	465320	422649	479874	637756	509556	598598	453016	512272	594245	427939	501333	514280	1.09998e+06	1.02723e+06	1.05713e+06	981592	843031	629533	748005	849114	646074	540381	507500	1.48554e+06	420847	1.22559e+06	1.25808e+06	538318	598873	404009	--
Com_17678_pos	Tyramine	C8 H11 N O	137.084	1.851	Benzene and substituted derivatives	2.99927e+06	2.33219e+06	2.92348e+06	3.28171e+06	3.53397e+06	4.26157e+06	2.91347e+06	2.33083e+06	3.26317e+06	3.18659e+06	4.48455e+06	2.71194e+06	9.48912e+06	5.30092e+06	7.20609e+06	5.36276e+06	6.53122e+06	7.71758e+06	9.81528e+06	1.38212e+07	1.13778e+07	4.43865e+06	8.31053e+06	1.11014e+07	8.67333e+06	1.581e+07	1.5615e+07	7.53032e+06	8.78942e+06	5.54525e+06	cpd:C00483
Com_5485_pos	2-Thio-acetyl MAGE	C21 H42 O3 S	414.277	13.517	--	1.08531e+07	8.036e+06	1.33893e+07	3.24752e+06	1.3764e+07	8.55259e+06	7.39478e+06	9.49631e+06	3.79365e+06	2.71301e+06	2.67203e+06	3.55824e+06	2.06284e+06	3.1361e+06	3.32056e+06	1.97383e+06	3.10355e+06	3.71346e+06	1.67361e+06	1.83186e+06	1.88167e+06	1.50731e+06	737571	1.15418e+06	1.30715e+06	1.18072e+06	1.26799e+06	1.48919e+06	2.28181e+06	1.49934e+06	--
Com_2_pos	Byakangelicol	C17 H16 O6	316.094	11.586	--	3.54369e+10	3.24382e+10	4.31661e+10	2.66864e+10	4.66508e+10	4.22049e+10	3.82734e+10	4.27469e+10	4.09183e+10	3.16119e+10	3.38223e+10	3.7762e+10	2.24957e+10	2.81412e+10	2.88057e+10	2.68189e+10	2.26298e+10	3.19653e+10	18906324233	1.84234e+10	2.13317e+10	2.65315e+10	2.32021e+10	1.76749e+10	1.92834e+10	2.03101e+10	2.20381e+10	1.75876e+10	2.78628e+10	1.8489e+10	cpd:C16925
Com_12133_pos	Oleoyl ethanolamide	C20 H39 N O2	307.287	15.214	--	1.16156e+07	9.04844e+06	5.32108e+06	1.27504e+07	5.58609e+06	4.93969e+06	8.63039e+06	5.67032e+06	1.04313e+07	1.15972e+07	2.76028e+07	1.17862e+07	1.66005e+07	7.61998e+06	1.24821e+07	6.89055e+06	1.99867e+07	5.51987e+06	8.19901e+06	1.1544e+07	9.18654e+06	2.57838e+06	3.70949e+06	9.63162e+06	8.07795e+06	1.57689e+07	2.42739e+07	1.45908e+07	7.93837e+06	8.46148e+06	--
Com_956_pos	Poricoic acid B	C30 H44 O5	484.319	12.624	--	1.14458e+08	8.22982e+07	1.3466e+08	9.03584e+07	1.57278e+08	1.2181e+08	1.10505e+08	1.8373e+08	1.56418e+08	1.19102e+08	1.12046e+08	1.39038e+08	4.67777e+06	7.57587e+06	7.19103e+06	5.26617e+06	4.93151e+06	9.0386e+06	3.28841e+06	3.28557e+06	4.07547e+06	7.96475e+06	5.49326e+06	4.48568e+06	4.3994e+06	3.72851e+06	4.1059e+06	6.34916e+06	4.97715e+06	4.33155e+06	--
Com_33217_pos	Polygalaxanthone ¢ô	C27 H32 O15	596.176	11.864	--	278581	248353	287008	262078	291225	273860	338364	361709	392480	301379	333350	370652	2.30964e+06	2.18532e+06	2.66438e+06	3.17888e+06	2.63022e+06	2.09347e+06	3.88416e+06	4.15915e+06	3.55404e+06	2.70177e+06	3.36777e+06	3.74511e+06	1.80755e+06	3.50951e+06	2.42807e+06	2.70185e+06	2.82894e+06	3.23745e+06	--
Com_31778_pos	7-Hydroxy-4-methyl-8-nitrocoumarin	C10 H7 N O5	221.031	1.603	--	1.91008e+06	1.65181e+06	1.39749e+06	1.74988e+06	1.45164e+06	1.96379e+06	1.23943e+06	1.22251e+06	1.48229e+06	1.52054e+06	1.4248e+06	1.64238e+06	2.26067e+06	2.99229e+06	1.52937e+06	2.3681e+06	2.28457e+06	1.32953e+06	1.08197e+06	1.44125e+06	1.02674e+06	1.36289e+06	1.04348e+06	1.06761e+06	921744	1.66068e+06	2.29359e+06	668369	1.34401e+06	1.10752e+06	--
Com_24027_pos	Capric acid	C10 H20 O2	172.146	10.49	Fatty Acyls	982370	1.13032e+06	1.501e+06	1.16159e+06	913850	1.32158e+06	1.11418e+06	1.3003e+06	1.40032e+06	870469	1.23427e+06	1.26096e+06	4.68506e+06	3.92662e+06	3.01903e+06	2.57481e+06	3.30413e+06	3.23867e+06	7.92144e+06	7.61014e+06	4.28454e+06	6.6973e+06	6.02442e+06	3.19809e+06	5.07045e+06	3.99062e+06	6.75811e+06	5.6165e+06	3.54532e+06	5.30593e+06	--
Com_71_pos	3-Carene	C10 H16	136.125	12.717	Prenol lipids	2.44021e+09	2.46909e+09	3.60591e+09	1.40405e+09	4.17925e+09	4.60556e+09	3.46897e+09	4.7161e+09	4.60208e+09	3.02993e+09	3.60683e+09	4.6496e+09	4.81192e+09	7.13133e+09	4.20084e+09	4.64706e+09	4.27555e+09	6.24371e+09	3.67147e+09	3.62101e+09	3.58427e+09	4.70649e+09	3.20106e+09	3.1011e+09	3.87672e+09	4.48097e+09	4.501e+09	2.44552e+09	5.3524e+09	3.50494e+09	--
Com_17139_pos	1,7-bis(3,4-dihydroxyphenyl)heptan-3-one	C19 H22 O5	335.108	11.482	--	3.60929e+06	3.0397e+06	4.39744e+06	2.41112e+06	4.37051e+06	4.72061e+06	3.661e+06	4.82357e+06	4.6817e+06	2.91289e+06	2.99365e+06	4.67058e+06	1.67347e+06	3.10367e+06	2.23448e+06	2.86421e+06	1.67765e+06	2.78734e+06	1.95301e+06	1.95712e+06	2.31406e+06	2.22222e+06	2.29778e+06	2.11938e+06	1.79762e+06	1.72672e+06	2.69852e+06	1.89923e+06	2.77045e+06	1.73889e+06	--
Com_4403_pos	3-Indolepropionic acid	C11 H11 N O2	189.079	1.964	Indoles and derivatives	1.39113e+07	4.24644e+06	1.20471e+07	2.33816e+07	2.02254e+07	3.07128e+07	2.3946e+07	7.0131e+07	4.09699e+07	1.14534e+07	1.41857e+07	3.30623e+07	1.03194e+06	587644	990545	812470	907529	529479	637910	668532	893684	641776	956046	1.19315e+06	814154	1.45504e+06	1.32745e+06	2.72751e+06	1.68912e+06	1.38256e+06	--
Com_3594_pos	Prostaglandin K2	C20 H30 O5	332.196	13.052	--	3.06164e+07	2.47083e+07	1.17195e+07	5.84957e+07	5.23153e+07	6.25106e+07	3.54325e+07	6.3941e+07	6.75715e+07	7.06463e+07	7.72818e+07	7.93047e+07	66094227	4.85605e+07	4.84213e+07	3.62185e+07	4.5507e+07	2.61812e+07	1.53802e+07	9.20458e+06	4.0087e+07	5.04497e+07	2.90331e+07	3.16433e+07	3.45637e+07	4.368e+07	1.27591e+08	3.37265e+07	5.64329e+07	3.48277e+07	--
Com_16812_pos	Carnosol	C20 H26 O4	330.183	10.876	Prenol lipids	6.22697e+06	1.26982e+07	9.08612e+06	3.77124e+06	2.70017e+06	798227	1.01683e+07	1.1962e+06	1.09187e+06	2.10238e+06	2.85281e+06	1.7128e+06	1.51776e+06	1.16436e+06	2.83337e+06	2.46062e+06	3.08207e+06	953021	4.76122e+06	2.79379e+06	2.48858e+06	1.86505e+06	2.91582e+06	2.56274e+06	3.04679e+06	940432	800480	3.21756e+06	3.30121e+06	4.90072e+06	cpd:C09069
Com_7276_pos	Juglalin	C20 H18 O10	440.076	13.818	--	2.18769e+07	3.02448e+07	2.51224e+07	2.53646e+07	2.94638e+07	2.9956e+07	3.97546e+07	2.24208e+07	2.8998e+07	3.38858e+07	4.01559e+07	3.28027e+07	3.55284e+07	2.86855e+07	4.40594e+07	2.09676e+07	4.21749e+07	3.28654e+07	3.72136e+07	5.32033e+07	4.13706e+07	2.83553e+07	3.27495e+07	3.60621e+07	3.37026e+07	3.79079e+07	4.54823e+07	4.00575e+07	3.56354e+07	2.96689e+07	--
Com_48109_pos	Uridine 5'-monophosphate	C9 H13 N2 O9 P	324.036	1.757	Pyrimidine nucleotides	182844	203602	198075	327759	181447	248855	139978	164185	189127	318086	161793	227118	139584	122601	125575	122659	114251	126719	112747	109474	121459	137404	151578	125280	107871	106442	110065	88847.7	101592	109631	cpd:C00105
Com_15346_pos	trans-Zeatin-riboside	C15 H21 N5 O5	351.153	5.608	--	2.12511e+06	2.20603e+06	2.10817e+06	3.21187e+06	1.94796e+06	3.82114e+06	2.33487e+06	3.01222e+06	2.82956e+06	2.55581e+06	2.57482e+06	4.00312e+06	1.39014e+07	1.19973e+07	9.94513e+06	1.2897e+07	8.22854e+06	1.4602e+07	1.23646e+07	1.08697e+07	1.30006e+07	1.31502e+07	1.49899e+07	1.41823e+07	1.46632e+07	1.33234e+07	9.49188e+06	7.6794e+06	1.30533e+07	1.57474e+07	--
Com_11530_pos	1-Palmitoylglycerol	C19 H38 O4	330.277	15.123	Glycerolipids	1.13013e+07	6.87559e+06	9.98209e+06	9.75924e+06	1.28052e+07	1.64032e+07	1.29553e+07	1.60411e+07	8.68734e+06	1.36506e+07	5.48655e+06	1.20356e+07	1.52197e+07	1.15722e+07	1.18159e+07	1.38713e+07	9.91215e+06	1.10312e+07	1.59765e+07	8.68025e+06	7.98264e+06	1.12808e+07	1.36033e+07	1.01762e+07	8.78305e+06	1.20409e+07	1.35268e+07	1.13598e+07	1.38727e+07	9.396e+06	--
Com_4835_pos	Jasmone	C11 H16 O	164.12	11.971	Organooxygen compounds	3.32252e+06	4.38993e+06	7.26135e+06	6.07183e+06	5.142e+06	2.45872e+06	1.45711e+07	2.02953e+07	2.22146e+07	2.14227e+07	3.17292e+07	3.98032e+07	5.37837e+07	7.61707e+07	7.3047e+07	4.39979e+07	3.59745e+07	1.83015e+07	1.43499e+07	4.65768e+06	2.10235e+07	3.50344e+07	2.74503e+07	1.90622e+07	1.79955e+07	6.48744e+07	7.33271e+07	4.13819e+06	2.83685e+07	1.73551e+07	cpd:C08490
Com_47602_pos	Bisulfurous Acid	C11 H8 O2	172.052	8.848	--	197523	241366	187901	338607	183337	285780	178504	207204	202019	207991	198838	152060	267457	184779	176407	161093	171386	196897	155118	273283	168173	202744	214343	177787	284163	218316	238070	228160	195898	186532	--
Com_13224_pos	senkyunolide O	C24 H28 O4	380.198	11.291	--	5.18336e+06	3.45962e+06	3.86434e+06	5.34064e+06	3.23838e+06	3.76436e+06	9.88983e+06	3.68251e+06	3.37128e+06	3.28144e+06	5.06159e+06	4.28247e+06	3.8177e+06	2.85315e+06	3.4918e+06	5.63976e+06	5.01446e+06	1.37873e+06	1.19094e+07	9.14228e+06	1.15379e+07	4.59181e+06	8.44091e+06	9.30529e+06	1.36727e+07	5.55269e+06	1.00973e+06	2.29389e+07	9.88424e+06	1.45585e+07	--
Com_20064_pos	Carbendazim	C9 H9 N3 O2	191.069	7.098	Benzimidazoles	5.43824e+06	4.87484e+06	4.23818e+06	1.73942e+06	8.65638e+06	2.76867e+06	1.29474e+06	2.46872e+06	1.79894e+06	939877	1.36192e+06	2.72831e+06	2.9029e+06	2.43168e+06	3.5432e+06	2.74417e+06	2.45644e+06	2.69376e+06	1.03332e+06	2.19087e+06	2.60584e+06	1.45898e+06	4.37174e+06	1.86965e+06	1.31187e+06	739307	1.09289e+06	389777	690664	682887	cpd:C10897
Com_20982_pos	Cinnamaldehyde	C9 H8 O	132.057	12.727	Cinnamaldehydes	6.27611e+06	6.30148e+06	5.87352e+06	7.02265e+06	7.71794e+06	6.17903e+06	6.16475e+06	5.3203e+06	7.87137e+06	7.60264e+06	7.29596e+06	5.95131e+06	1.01167e+07	6.75496e+06	5.85004e+06	7.44044e+06	8.49082e+06	7.52797e+06	6.47458e+06	7.3991e+06	6.17563e+06	6.02584e+06	7.34676e+06	5.71637e+06	7.99055e+06	7.99824e+06	7.72617e+06	5.32693e+06	7.74912e+06	5.89325e+06	cpd:C00903
Com_20795_pos	Asp-phe	C13 H16 N2 O5	280.106	7.042	--	2.49362e+06	2.36452e+06	2.70872e+06	3.92038e+06	3.75782e+06	3.77959e+06	2.8099e+06	6.62689e+06	6.19006e+06	2.33692e+06	2.25343e+06	2.36769e+06	1.21101e+06	1.20795e+06	702838	951794	498548	781873	480316	461938	652801	462981	753307	567284	789611	1.93367e+06	1.39112e+06	1.29906e+06	1.67996e+06	883132	--
Com_48449_pos	Ginkgolic Acid	C22 H34 O3	346.25	13.325	Benzene and substituted derivatives	72094.1	100702	74710.1	109534	146308	168014	87142.7	139407	123141	184697	180338	147186	189360	258277	215826	196666	147605	116790	146985	117810	149045	145769	76365.3	112835	88381.2	232950	157315	134493	95219.8	218857	cpd:C10794
Com_41965_pos	Palmatine	C21 H22 N O4	352.155	8.008	--	558676	553362	518292	528171	491205	503555	521697	506202	490488	512074	427861	411276	1.10092e+06	994026	922156	1.3685e+06	1.23004e+06	968733	1.16124e+06	700933	710056	1.05485e+06	1.952e+06	916953	1.40767e+06	1.56053e+06	1.68138e+06	1.45207e+06	1.72377e+06	1.27932e+06	cpd:C05315
Com_3213_pos	D-Erythro-sphingosine 1-phosphate	C18 H38 N O5 P	379.248	14.394	Sphingolipids	6.24459e+06	7.82388e+06	7.98638e+06	5.97944e+06	1.35605e+07	1.36156e+07	2.18364e+07	2.30054e+07	2.52592e+07	1.5433e+07	1.47645e+07	2.86081e+07	4.05607e+07	5.30159e+07	3.58385e+07	2.99421e+07	3.2581e+07	1.18069e+08	5.07402e+07	5.56465e+07	3.49474e+06	6.82033e+07	5.24934e+06	2.29339e+07	3.25855e+07	7.37972e+07	6.77194e+07	1.28158e+07	6.60417e+07	8.36378e+06	--
Com_20580_pos	Homoharringtonine	C29 H39 N O9	545.263	11.093	--	481145	586632	444105	649265	403911	132580	1.35622e+06	155483	231724	896038	5.33352e+06	610281	235057	213310	397542	542048	556024	133167	1.77187e+06	661327	2.25575e+06	476780	529199	619386	921478	167458	179651	1.13304e+07	3.18816e+06	1.77631e+06	--
Com_31165_pos	4-phenoxyphenyl 4-hydroxypiperidine-1-carboxylate	C18 H19 N O4	351.089	7.438	--	334862	464372	410855	979210	514392	1.16041e+06	1.81528e+06	1.51597e+06	4.04956e+06	1.1774e+06	2.36938e+06	3.59362e+06	1.0177e+06	1.11104e+06	1.38962e+06	1.29734e+06	1.05673e+06	908295	696337	747331	990712	1.46836e+06	1.60794e+06	1.02822e+06	1.74161e+06	2.39448e+06	1.40829e+06	1.74689e+06	2.68482e+06	1.42596e+06	--
Com_27777_pos	3-Hydroxyhippuric Acid	C9 H9 N O4	195.053	7.269	Benzene and substituted derivatives	679180	849956	1.20326e+06	948805	1.36307e+06	1.9261e+06	1.62485e+06	1.26898e+06	2.03313e+06	1.46382e+06	2.89278e+06	3.35126e+06	4.78557e+06	5.60977e+06	2.74485e+06	3.85783e+06	3.16407e+06	4.04826e+06	2.29932e+06	3.66153e+06	4.61927e+06	4.23379e+06	3.09607e+06	5.02811e+06	2.84535e+06	5.54734e+06	3.90954e+06	3.55539e+06	3.37631e+06	3.31797e+06	--
Com_9208_pos	N4-Acetylsulfamethoxazole	C12 H13 N3 O4 S	295.068	1.406	Benzene and substituted derivatives	7.37561e+06	2.04628e+07	4.87522e+06	8.99543e+06	2.34375e+06	4.96121e+06	1.24363e+07	3.85015e+06	2.07574e+07	4.08402e+06	1.01189e+07	6.98311e+06	4.12211e+07	8.95313e+06	9.16793e+06	6.60291e+06	4.16045e+06	6.23335e+06	2.50597e+07	5.21242e+06	2.64474e+07	1.78846e+07	8.21829e+06	8.96687e+06	6.5616e+06	2.70905e+07	1.38285e+07	8.1087e+06	1.36048e+07	9.7041e+06	--
Com_12581_pos	Protostemonine	C25 H31 N O6	441.215	13.671	--	2.93077e+06	2.43066e+06	2.50406e+06	1.87208e+06	3.86618e+06	3.91292e+06	2.90832e+06	2.49945e+06	2.59617e+06	2.03193e+06	1.7997e+06	2.9069e+06	3.11761e+06	2.94355e+06	1.09901e+06	1.2123e+06	969694	1.8185e+06	1.56384e+06	2.24479e+06	1.85528e+06	1.32761e+06	1.22573e+06	560995	1.50054e+06	735676	1.63225e+06	1.55309e+06	1.35619e+06	1.31658e+06	--
Com_19841_pos	Hecogenin	C27 H42 O4	430.308	12.629	Flavonoids	1.83279e+06	1.48993e+06	2.07454e+06	1.59403e+06	2.54014e+06	2.08048e+06	1.48305e+06	1.99298e+06	2.03991e+06	1.88291e+06	1.86164e+06	2.0484e+06	332565	363448	402234	443968	345658	480994	361047	352042	407006	503764	361322	330450	375149	355248	378008	326869	469189	345838	cpd:C08902
Com_3359_pos	7-{[(2E)-3,7-dimethylocta-2,6-dien-1-yl]oxy}-2H-chromen-2-one	C19 H22 O3	320.139	14.06	--	6.30325e+07	4.62206e+07	3.54727e+07	3.29754e+07	5.17052e+07	4.53991e+07	3.20956e+07	2.70662e+07	4.26735e+07	3.54436e+07	5.19154e+07	5.21673e+07	2.58519e+07	1.75852e+07	2.82322e+07	1.16782e+07	2.2144e+07	1.47458e+07	1.75561e+07	1.80213e+07	1.63548e+07	9.22304e+06	5.75234e+06	1.31952e+07	1.51549e+07	2.23017e+07	3.37052e+07	2.21389e+07	1.58759e+07	1.03261e+07	--
Com_13226_pos	Isorhamnetin-3-glucoside	C22 H22 O12	478.111	11.3	--	1.37232e+07	1.40665e+07	1.18934e+07	1.42224e+07	9.40312e+06	1.10958e+07	1.07844e+07	1.35985e+07	1.28639e+07	1.13495e+07	7.89132e+06	9.04736e+06	5.11285e+06	5.7362e+06	2.85266e+06	5.3216e+06	5.76583e+06	5.24352e+06	5.59655e+06	6.43666e+06	5.08779e+06	3.93859e+06	3.52069e+06	6.35756e+06	3.21094e+06	4.64285e+06	3.28915e+06	7.04021e+06	3.47858e+06	5.54526e+06	--
Com_6608_pos	1-O-(3,4,5-Trimethoxybenzoyl)-beta-L-galactopyranose	C16 H22 O10	396.103	7.062	--	1.471e+07	1.32632e+07	1.4121e+07	1.39689e+07	1.67439e+07	2.93991e+07	2.41611e+07	2.16055e+07	2.97373e+07	3.63539e+07	2.98466e+07	3.12755e+07	4.42639e+07	5.27826e+07	1.54261e+07	1.8617e+07	1.96519e+07	1.22416e+07	1.7842e+07	1.85999e+07	1.46116e+07	1.98274e+07	2.12087e+07	3.30741e+07	1.7723e+07	2.47092e+07	2.26545e+07	2.38236e+07	2.00401e+07	2.3479e+07	--
Com_46016_pos	7,8-Dihydroxyflavone	C15 H10 O4	254.057	8.319	--	471254	342905	620167	299763	386597	420715	909565	680513	462119	1.01663e+06	963670	555980	685925	636907	340542	549384	514820	433571	630272	516758	388623	635227	748145	715793	712049	1.14952e+06	972477	833691	797946	691136	--
Com_28497_pos	3,4',5-Trimethoxy-trans-stilbene	C17 H18 O3	270.125	13.48	--	576836	818745	667251	682710	3.51512e+06	1.93821e+06	368126	4.21296e+06	1.66086e+06	848953	485308	1.69978e+06	259866	235280	258896	226649	280052	235356	223534	243635	240418	210630	220595	211079	207914	326692	366896	312210	324598	231009	--
Com_36734_pos	Trillin	C33 H52 O8	576.365	14.451	Steroids and steroid derivatives	1.05207e+06	680964	625173	1.07774e+06	761267	592740	790546	825743	887003	891139	1.63004e+06	1.01433e+06	1.58569e+06	1.94926e+06	1.06628e+06	1.41912e+06	1.20935e+06	2.40153e+06	1.0378e+06	1.76595e+06	2.3127e+06	1.55605e+06	461419	2.93376e+06	714807	669015	1.4245e+06	1.55095e+06	608470	888691	--
Com_4601_pos	4-oxo-5-phenylpentanoic acid	C11 H12 O3	174.068	8.754	--	4.94354e+07	4.14589e+07	5.30276e+07	5.70585e+07	6.38445e+07	5.69937e+07	4.96733e+07	5.7963e+07	5.90648e+07	4.31955e+07	4.96659e+07	4.51532e+07	3.38869e+07	3.93957e+07	3.2065e+07	2.91401e+07	3.69853e+07	2.79905e+07	3.8483e+07	3.08488e+07	3.70231e+07	5.4216e+07	6.46889e+07	4.26745e+07	4.30751e+07	5.06156e+07	6.80186e+07	5.55543e+07	4.13269e+07	5.55096e+07	--
Com_28326_pos	Isocryptotanshinone	C19 H20 O3	296.141	11.992	--	240870	245439	283286	279808	1.40419e+06	257859	267510	452100	332930	433787	308405	845867	735091	617591	409800	320546	617244	2.22474e+06	1.22277e+06	2.6041e+06	598287	1.86347e+06	902371	2.823e+06	1.60203e+06	2.83166e+06	788622	2.69908e+06	1.77096e+06	1.03978e+06	--
Com_11243_pos	N1-(2-pyridylmethyl)-2-[3,5-di(trifluoromethyl)benzoyl]benzamide	C22 H14 F6 N2 O2	430.111	7.894	--	8.41323e+06	7.59559e+06	8.22427e+06	6.10584e+06	6.41522e+06	7.40657e+06	7.28443e+06	9.32435e+06	1.65019e+07	6.44512e+06	8.52767e+06	1.14025e+07	1.23552e+07	1.12202e+07	1.30463e+07	1.32813e+07	1.02026e+07	2.32712e+07	1.11e+07	1.55212e+07	1.33751e+07	1.8634e+07	1.3284e+07	1.55286e+07	1.72325e+07	2.17338e+07	1.93104e+07	1.64121e+07	2.01135e+07	1.54576e+07	--
Com_24_pos	Pratensein-7-O-glucoside	C22 H22 O11	462.116	9.409	--	7.74644e+09	7.93907e+09	6.70172e+09	9.12253e+09	6.37719e+09	1.06199e+10	7.64137e+09	8.57769e+09	1.21524e+10	8.44425e+09	7.62484e+09	9.57645e+09	1.13855e+10	1.18174e+10	9.20861e+09	10764738844	9.57558e+09	1.41066e+10	9.18571e+09	9.51478e+09	1.17308e+10	1.33636e+10	8.98159e+09	1.00762e+10	9.04104e+09	1.07502e+10	9.16877e+09	7.80971e+09	1.09583e+10	9.85152e+09	--
Com_39637_pos	Dehydropachymic Acid	C33 H50 O5	526.365	14.001	--	787458	594824	259533	1.98516e+06	260188	199162	338432	1.05751e+06	355151	513907	493747	662762	969994	626137	383097	440500	629833	569885	349615	562105	858690	531578	251971	576880	637795	283721	299134	398951	326189	461160	--
Com_21097_pos	Curcumenol	C15 H22 O2	234.162	9.768	Prenol lipids	834483	1.06863e+06	877130	865425	597366	997242	1.25897e+06	1.77953e+06	2.66483e+06	2.57466e+06	3.56856e+06	2.26364e+06	1.10707e+07	9.58661e+06	7.41533e+06	6.47659e+06	6.73048e+06	4.72111e+06	2.36489e+06	3.0373e+06	5.50746e+06	7.51957e+06	7.98307e+06	5.96758e+06	7.9661e+06	7.61714e+06	6.52473e+06	6.17876e+06	4.90184e+06	5.79025e+06	cpd:C16942
Com_19965_pos	4-Ethylphenol	C8 H10 O	122.073	9.123	Phenols	3.24878e+06	3.35267e+06	3.97017e+06	4.53749e+06	3.09914e+06	3.59772e+06	3.37589e+06	3.8512e+06	4.84144e+06	4.30597e+06	4.56175e+06	3.97256e+06	1.17445e+07	6.29984e+06	8.66099e+06	9.32352e+06	5.94774e+06	8.80312e+06	6.17941e+06	7.37144e+06	7.948e+06	7.28401e+06	6.90799e+06	7.03831e+06	5.27332e+06	5.76568e+06	7.75609e+06	5.20715e+06	5.10215e+06	5.37086e+06	cpd:C13637
Com_10185_pos	Laricitrin	C16 H12 O8	332.053	8.91	--	931062	794554	2.34126e+06	788028	689458	1.22875e+06	3.09919e+06	1.17655e+06	2.40551e+06	1.67021e+06	2.32083e+06	2.13182e+06	2.56094e+07	2.08869e+07	2.35852e+07	2.38409e+07	2.02551e+07	2.65877e+07	1.64418e+07	1.51472e+07	1.86113e+07	2.28126e+07	1.88798e+07	1.47724e+07	1.507e+07	9.44536e+06	6.32788e+06	8.48759e+06	6.98558e+06	6.80295e+06	cpd:C12633
Com_6770_pos	5-[(4-bromo-3,5-dimethyl-1H-pyrazol-1-yl)methyl]-2H-1,2,3,4-tetraazole	C7 H9 Br N6	256.006	5.241	--	3.56192e+07	3.02237e+07	2.96385e+07	7.54767e+06	3.15565e+07	3.31799e+07	3.66397e+06	1.85031e+07	1.98608e+07	1.66583e+07	1.79559e+07	2.12581e+07	1.5512e+07	1.39246e+07	1.38497e+07	1.41332e+07	2.11786e+07	1.94052e+07	1.42392e+07	1.70786e+07	1.95982e+07	2.23056e+07	2.16764e+07	1.82465e+07	1.54861e+07	3.42457e+07	2.03833e+07	2.11926e+07	4.30528e+07	2.36294e+07	--
Com_15106_pos	Thymol	C10 H14 O	150.104	14.758	Prenol lipids	1.06038e+07	1.20067e+07	7.99754e+06	1.1584e+07	8.78379e+06	9.27356e+06	1.16315e+07	8.64065e+06	1.32184e+07	1.206e+07	1.81248e+07	1.02272e+07	1.40358e+07	1.28517e+07	1.41928e+07	9.45547e+06	1.9532e+07	9.53106e+06	1.3131e+07	1.33357e+07	1.237e+07	7.28177e+06	7.98214e+06	1.2467e+07	1.29945e+07	1.69921e+07	2.1954e+07	1.71187e+07	1.1667e+07	1.06511e+07	cpd:C09908
Com_1899_pos	trans,trans-2,4-Heptadienal	C7 H10 O	110.073	12.443	--	1.16136e+07	1.92575e+07	1.84871e+07	7.29403e+06	2.32676e+07	3.73982e+07	1.85578e+07	2.66872e+07	2.78048e+07	1.60409e+07	2.60237e+07	3.61044e+07	3.77253e+07	6.86204e+07	6.1223e+07	3.08706e+07	2.96398e+07	6.86494e+07	3.32246e+07	2.71628e+07	2.4282e+07	3.73217e+07	1.68452e+07	1.8752e+07	2.32849e+07	2.60059e+07	4.50216e+07	1.7794e+07	3.8285e+07	2.32945e+07	--
Com_14433_pos	Aflatoxin G2	C17 H14 O7	330.074	9.211	Coumarins and derivatives	7.7851e+06	1.25211e+07	1.16172e+07	9.50817e+06	8.10683e+06	8.6437e+06	6.65572e+06	6.45593e+06	6.71856e+06	9.37446e+06	6.17756e+06	6.17332e+06	6.52683e+06	6.567e+06	7.3382e+06	7.5527e+06	6.43669e+06	7.67901e+06	9.13448e+06	8.93795e+06	8.95301e+06	7.07962e+06	7.62189e+06	8.38626e+06	8.42713e+06	1.07249e+07	7.48522e+06	8.16706e+06	1.04398e+07	9.11686e+06	cpd:C16754
Com_22018_pos	Benzamide	C7 H7 N O	121.053	11.515	Benzene and substituted derivatives	3.21492e+06	2.97538e+06	2.0488e+06	949463	7.29718e+06	2.44713e+06	2.20206e+06	3.55052e+06	3.3184e+06	685112	1.63472e+06	3.57664e+06	688274	718940	741015	697463	895024	679621	942718	829073	749077	689413	924161	765050	773076	796066	862032	878552	686074	789615	cpd:C09815
Com_6148_pos	Moslosooflavone	C17 H14 O5	298.084	6.144	--	1.46213e+06	1.08798e+06	1.59402e+06	1.55695e+06	1.02206e+06	1.75909e+06	1.75834e+06	1.83548e+06	2.67495e+06	2.22576e+06	2.64276e+06	1.62203e+06	5.51599e+07	5.06444e+07	5.17419e+07	5.62407e+07	4.59224e+07	4.08364e+07	5.4235e+07	6.38169e+07	6.05273e+07	4.72922e+07	5.33961e+07	5.20547e+07	4.71664e+07	2.6004e+07	3.12991e+07	1.05086e+07	2.27006e+07	4.28299e+07	--
Com_2653_pos	5-Methyluridine	C10 H14 N2 O6	258.085	1.38	Pyrimidine nucleosides	3.9267e+06	4.71625e+06	5.01673e+06	6.38183e+06	6.47949e+06	5.76174e+06	1.07232e+07	4.32537e+06	9.74168e+06	1.14889e+07	1.57378e+07	3.7683e+06	1.26533e+08	1.16174e+08	1.59311e+08	1.46425e+08	1.66831e+08	4.79928e+07	7.58896e+07	8.94251e+07	1.73328e+08	8.00841e+07	1.83235e+08	1.50563e+08	8.58239e+07	1.5949e+08	1.69165e+08	4.47413e+07	8.93352e+07	1.10763e+08	--
Com_47739_pos	Ferruginol	C20 H30 O	286.229	11.991	--	311502	209987	158401	255860	204630	218094	245601	313798	316684	295521	263402	323309	438062	452585	311674	362151	344191	305083	343316	394980	259546	324831	404181	323687	295715	283090	221065	210182	134194	306427	cpd:C09092
Com_12772_pos	Tricin 5-O-hexoside derivative	C24 H22 O14	534.101	9.106	--	6.09478e+06	6.31864e+06	4.46304e+06	1.23533e+07	5.54681e+06	9.20832e+06	5.60838e+06	6.47391e+06	1.66975e+07	5.70022e+06	5.35677e+06	9.32159e+06	7.09368e+06	6.25608e+06	8.76797e+06	8.0196e+06	8.97148e+06	1.92096e+07	7.60154e+06	7.51167e+06	8.16395e+06	6.05853e+06	3.73328e+06	6.51575e+06	4.40548e+06	7.22172e+06	4.06357e+06	2.53485e+06	7.26144e+06	3.31252e+06	--
Com_5004_pos	2-Oxoadipic acid	C6 H8 O5	160.037	1.686	Keto acids and derivatives	3.42444e+07	5.47616e+07	4.14394e+07	5.97516e+07	4.46736e+07	5.41291e+07	5.79191e+07	5.12186e+07	5.99484e+07	7.517e+07	6.35899e+07	5.56812e+07	3.96515e+07	3.25685e+07	3.44436e+07	3.43075e+07	4.43317e+07	2.48201e+07	2.72603e+07	2.46661e+07	2.73734e+07	2.60859e+07	3.11065e+07	2.59778e+07	2.2137e+07	4.09511e+07	4.10271e+07	1.99445e+07	2.64262e+07	2.41823e+07	cpd:C00322
Com_10220_pos	Alternariol	C14 H10 O5	258.053	9.804	Coumarins and derivatives	9.95092e+06	9.38237e+06	1.67904e+07	1.21418e+07	1.7032e+07	1.214e+07	1.03752e+07	9.82659e+06	7.53611e+06	7.00688e+06	7.15403e+06	9.89429e+06	6.00809e+06	8.66629e+06	5.16451e+06	5.35298e+06	3.53514e+06	4.67898e+06	4.78635e+06	4.97512e+06	5.04753e+06	1.23704e+07	1.46669e+07	6.13003e+06	1.4716e+07	5.74111e+06	5.18931e+06	6.81859e+06	4.65622e+06	5.62982e+06	cpd:C16838
Com_2131_pos	Caprolactam	C6 H11 N O	113.084	7.31	--	7.70338e+06	8.9597e+06	1.41691e+07	8.35961e+06	1.2079e+07	1.07116e+07	9.26995e+06	7.3584e+06	8.33819e+06	9.74977e+06	1.08437e+07	7.37154e+06	1.03986e+07	7.85183e+06	1.02298e+07	1.05742e+07	1.33445e+07	8.84564e+06	1.54937e+07	6.35258e+07	1.23439e+07	1.13061e+07	1.24064e+07	1.19489e+07	1.98134e+07	1.74681e+07	6.91898e+07	7.85875e+07	7.6657e+07	7.57942e+07	--
Com_33566_pos	N-(9H-Purin-6-ylcarbamoyl)threonine	C10 H12 N6 O4	280.092	6.395	--	481261	636390	467821	728744	612736	806557	407231	526117	807246	560578	367143	510861	107931	194120	105594	129992	98446.1	101908	92107.2	98868.7	103198	97074.5	332687	108806	94765.4	615737	702927	688009	600431	369939	--
Com_1135_pos	(2R,3S,4S,5R,6R)-2-(hydroxymethyl)-6-(2-phenylethoxy)oxane-3,4,5-triol	C14 H20 O6	266.115	11.008	--	5.12985e+07	6.56971e+07	5.89046e+07	3.44515e+07	2.788e+07	2.1944e+07	1.68518e+08	3.81549e+07	2.11617e+07	5.76101e+07	8.32209e+07	6.69257e+07	3.98618e+07	3.05509e+07	6.73003e+07	9.42201e+07	1.26596e+08	9.74311e+06	4.79424e+08	2.41476e+08	1.69978e+08	1.24191e+08	2.34357e+08	1.7497e+08	2.6969e+08	2.88243e+07	2.64233e+06	3.51648e+08	1.3987e+08	3.98055e+08	--
Com_2876_pos	Urolithin A	C13 H8 O4	228.042	13.804	Coumarins and derivatives	1.29706e+08	1.13666e+08	1.013e+08	8.51893e+07	7.89822e+07	7.18753e+07	7.38765e+07	7.42077e+07	8.25562e+07	7.54711e+07	8.40522e+07	7.9426e+07	4.76026e+07	3.79385e+07	6.47813e+07	4.24551e+07	5.53277e+07	4.84077e+07	4.29116e+07	5.01384e+07	4.49689e+07	4.104e+07	3.0686e+07	4.52032e+07	4.2096e+07	5.24859e+07	7.42882e+07	6.12856e+07	6.14281e+07	3.64653e+07	--
Com_5459_pos	Senecionine	C18 H25 N O5	335.175	14.75	--	3.47625e+07	3.63773e+07	2.21828e+07	3.85549e+07	2.60371e+07	2.89589e+07	4.14327e+07	2.57811e+07	4.43004e+07	4.80901e+07	7.61937e+07	3.86857e+07	6.76532e+07	4.34438e+07	6.75227e+07	4.09454e+07	8.22986e+07	3.67957e+07	6.19264e+07	6.75091e+07	5.99908e+07	2.65277e+07	3.01651e+07	5.75224e+07	4.71064e+07	6.72551e+07	7.63639e+07	6.51454e+07	4.19907e+07	4.34862e+07	cpd:C06176
Com_38650_pos	L-Asparagine	C4 H8 N2 O3	132.053	8.825	Carboxylic acids and derivatives	865081	1.3322e+06	1.28955e+06	1.06641e+06	1.93951e+06	1.3488e+06	1.05517e+06	1.09806e+06	1.35991e+06	2.04543e+06	1.25063e+06	932559	1.39754e+06	1.73258e+06	1.93427e+06	1.79424e+06	2.58973e+06	1.77628e+06	1.04365e+06	1.5787e+06	2.03436e+06	1.4751e+06	1.77085e+06	1.33816e+06	1.8537e+06	2.20592e+06	2.13303e+06	2.24232e+06	1.67272e+06	1.97577e+06	cpd:C00152
Com_33878_pos	Epinephrine	C9 H13 N O3	183.089	7.554	Phenols	619989	722679	721923	829124	807162	1.06855e+06	721618	616846	825859	900285	810413	621842	2.62163e+06	3.11325e+06	1.76836e+06	3.3459e+06	1.31358e+06	1.7895e+06	1.57451e+06	2.56074e+06	3.41604e+06	3.2523e+06	1.9369e+06	3.63376e+06	1.4314e+06	1.46447e+06	4.4641e+06	2.0583e+06	1.55763e+06	1.36807e+06	--
Com_25569_pos	N-{6-[(5-chloro-3-pyridyl)oxy]-3-pyridyl}-N'-methylurea	C12 H11 Cl N4 O2	278.056	1.597	--	2.76092e+06	2.43514e+06	2.38053e+06	2.49494e+06	2.23441e+06	2.21499e+06	1.85844e+06	2.14277e+06	2.67372e+06	2.59366e+06	2.3265e+06	2.32687e+06	8.09665e+06	4.32218e+06	3.33141e+06	3.28495e+06	2.90937e+06	3.60653e+06	5.3002e+06	3.10125e+06	2.61997e+06	4.47052e+06	4.56485e+06	2.52686e+06	2.90727e+06	6.12037e+06	5.80916e+06	3.19064e+06	4.17809e+06	3.59024e+06	--
Com_38777_pos	N-(4-chlorophenethyl)-N'-(4-chlorophenyl)urea	C15 H14 Cl2 N2 O	345.996	6.145	--	228011	188763	156107	156509	169187	162864	163824	185196	323226	176299	168435	143258	2.5955e+06	1.73831e+06	2.51316e+06	1.94495e+06	1.88472e+06	1.36355e+06	2.05327e+06	2.32352e+06	2.09062e+06	1.44649e+06	2.64291e+06	2.11606e+06	1.94798e+06	1.01665e+06	1.39962e+06	464128	833135	1.71007e+06	--
Com_3399_pos	5,6-dimethyl-4-oxo-4H-pyran-2-carboxylic acid	C8 H8 O4	168.042	8.454	--	5.0161e+07	5.07345e+07	4.51588e+07	3.75256e+07	3.74496e+07	4.1757e+07	4.14112e+07	3.93284e+07	4.26759e+07	4.27883e+07	4.37622e+07	3.98729e+07	1.10815e+08	1.11855e+08	9.6198e+07	8.8326e+07	1.06134e+08	1.01848e+08	1.00033e+08	8.82726e+07	9.74413e+07	1.13556e+08	1.09355e+08	1.10311e+08	7.09962e+07	9.4654e+07	1.18413e+08	5.52789e+07	8.04185e+07	9.73406e+07	--
Com_42468_pos	N-Caffeoyl putrescine	C13 H18 N2 O3	250.131	5.67	--	344109	239628	287706	653586	583790	368977	281669	1.29483e+06	401923	282061	397008	339491	182652	174083	154282	151737	159463	136648	185407	168018	204571	160859	173677	201273	179854	195609	170156	154084	179128	186338	--
Com_23416_pos	Dihydrokaempferol	C15 H12 O6	288.063	7.898	Flavonoids	1.9585e+06	1.67801e+06	1.27853e+06	1.3548e+06	1.32536e+06	1.51601e+06	993977	1.12423e+06	1.18225e+06	1.76051e+06	1.35912e+06	1.1253e+06	5.65176e+06	5.10816e+06	4.81007e+06	4.37095e+06	3.0081e+06	3.68432e+06	7.0379e+06	7.12287e+06	5.66264e+06	6.15409e+06	5.94168e+06	4.96353e+06	6.42939e+06	6.85434e+06	5.84688e+06	7.86553e+06	5.75286e+06	8.30491e+06	cpd:C00974
Com_33218_pos	ladanein	C17 H14 O6	314.079	11.465	--	813013	977608	1.06969e+06	958394	822358	841430	1.17512e+06	939558	1.12041e+06	1.00393e+06	930486	914125	1.55315e+06	1.72509e+06	1.06138e+06	1.78438e+06	904127	1.15201e+06	3.16608e+06	2.10761e+06	2.93635e+06	1.93164e+06	1.90433e+06	3.3268e+06	2.22367e+06	821921	2.06842e+06	4.16096e+06	1.68007e+06	1.7146e+06	--
Com_15212_pos	N-[methyl(oxo)phenyl-lambda~6~-sulfanylidene]-N'-phenylurea	C14 H14 N2 O2 S	296.054	1.593	--	8.88559e+06	9.74921e+06	1.16952e+07	1.10247e+07	7.54179e+06	9.91172e+06	1.50889e+07	1.09412e+07	1.05443e+07	8.4899e+06	1.86161e+07	1.00619e+07	8.00981e+06	4.72254e+06	7.11174e+06	861198	5.3586e+06	3.10904e+06	4.12698e+06	3.12552e+06	3.83505e+06	3.57735e+06	4.46687e+06	3.92204e+06	3.60822e+06	4.39481e+06	3.63308e+06	2.71629e+06	3.10531e+06	3.30865e+06	--
Com_27862_pos	6-(7-methyloctyl)-1H,3H,4H,6H-furo[3,4-c]furan-1-one	C15 H24 O3	252.17	13.256	--	1.23507e+06	1.23871e+06	1.2144e+06	1.07931e+06	4.58348e+06	2.21485e+06	1.24159e+06	2.01134e+06	1.76128e+06	1.46575e+06	1.4853e+06	1.84031e+06	2.06358e+06	3.53823e+06	1.22667e+06	2.00405e+06	2.29088e+06	4.13771e+06	1.87922e+06	2.25045e+06	2.2953e+06	2.08766e+06	1.79551e+06	2.08842e+06	1.87533e+06	2.17834e+06	2.39538e+06	1.9149e+06	2.12069e+06	1.65515e+06	--
Com_37632_pos	Furanodiene	C15 H20 O	216.151	12.851	Prenol lipids	1.01106e+06	1.30401e+06	1.08503e+06	1.13232e+06	1.14879e+06	1.4738e+06	1.52364e+06	1.4004e+06	1.67223e+06	1.1459e+06	1.24866e+06	1.19891e+06	2.33043e+06	2.51893e+06	1.86474e+06	1.84588e+06	1.78625e+06	1.99788e+06	1.76892e+06	1.91714e+06	1.79157e+06	1.82605e+06	1.84912e+06	1.2763e+06	1.9951e+06	1.82357e+06	2.55045e+06	1.62998e+06	1.93961e+06	1.74207e+06	cpd:C16959
Com_38403_pos	Poricoic acid A	C31 H46 O5	498.335	12.89	--	807692	1.08324e+06	806266	395429	1.1503e+06	962334	549214	1.04034e+06	720730	486730	347503	706048	223134	214989	271240	199967	212189	226611	288295	277987	197700	238739	189674	265256	185197	240011	243142	223623	228567	210798	--
Com_2250_pos	D-(+)-Glucose	C6 H12 O6	197.09	1.393	--	1.01005e+08	7.55717e+07	6.11378e+07	7.73922e+07	2.33733e+07	8.59702e+07	7.94627e+07	4.86133e+07	6.61769e+07	7.50111e+07	9.14291e+07	8.00757e+07	9.71553e+07	6.24024e+07	9.01151e+07	9.5862e+07	5.32551e+07	7.34314e+07	2.02756e+08	1.79041e+08	1.57363e+08	1.60982e+08	1.27774e+08	1.43238e+08	1.65502e+08	1.36447e+08	1.15588e+08	2.2711e+08	1.58269e+08	1.88231e+08	--
Com_11062_pos	2,3-dihydroxypropyl 12-methyltridecanoate	C17 H34 O4	324.23	12.923	--	7.03194e+06	4.87184e+06	2.51698e+06	1.07278e+07	6.65586e+06	7.0231e+06	2.68574e+06	8.68115e+06	3.94192e+06	3.95154e+06	3.99672e+06	6.86437e+06	2.77063e+06	2.67508e+06	3.27694e+06	3.22268e+06	4.04377e+06	5.10378e+06	3.38873e+06	3.9987e+06	2.72171e+06	3.0731e+06	1.52119e+06	3.18526e+06	1.6844e+06	3.22021e+07	2.21892e+07	3.01982e+06	7.33378e+06	3.23198e+06	--
Com_19659_pos	Corylin	C20 H16 O4	320.104	6.909	--	2.19589e+06	3.51484e+06	4.07319e+06	2.82331e+06	3.05515e+06	2.18041e+06	3.05726e+06	3.90829e+06	2.15771e+06	2.75696e+06	1.71156e+06	2.42447e+06	1.46237e+06	2.0223e+06	3.00197e+06	1.78643e+06	2.03104e+06	1.61984e+06	1.14675e+06	1.36267e+06	2.4209e+06	1.62225e+06	3.80613e+06	3.15351e+06	2.87275e+06	2.6543e+06	3.7837e+06	3.75508e+06	1.71821e+06	2.85144e+06	--
Com_15434_pos	4-acetyl-4-(ethoxycarbonyl)heptanedioic acid	C12 H18 O7	296.085	1.372	--	1.03319e+07	7.90871e+06	7.54312e+06	1.28877e+07	1.1559e+07	1.31559e+07	3.9401e+06	4.86269e+06	7.5143e+06	6.71584e+06	8.90011e+06	6.96292e+06	6.91768e+06	4.58576e+06	2.67007e+06	1.95546e+06	1.3437e+06	2.67916e+06	5.42252e+06	2.92111e+06	3.77765e+06	6.82614e+06	5.64302e+06	4.84012e+06	2.15557e+06	6.52337e+06	4.52343e+06	3.59335e+06	3.477e+06	3.20462e+06	--
Com_17265_pos	6-Hydroxymelatonin	C13 H16 N2 O3	248.116	6.389	Indoles and derivatives	1.57083e+06	1.60822e+06	730955	3.36748e+06	1.1322e+06	6.2436e+06	1.88045e+06	2.37338e+06	1.04749e+07	1.51932e+06	2.28137e+06	6.82702e+06	7.91808e+06	5.89388e+06	8.46065e+06	1.04508e+07	1.29274e+07	9.76605e+06	7.24896e+06	7.58737e+06	1.16031e+07	8.62696e+06	4.1942e+06	1.11318e+07	5.96982e+06	1.38126e+07	9.60804e+06	4.62669e+06	1.45674e+07	4.87533e+06	cpd:C05643
Com_1316_pos	YMK	C20 H32 N4 O5 S	422.194	13.014	--	2.52074e+08	2.71282e+08	3.56121e+08	2.82468e+08	1.21327e+08	9.47297e+07	1.87855e+08	1.4916e+08	1.68159e+07	2.17143e+08	1.97274e+08	1.36239e+08	8.39571e+06	1.52436e+07	9.1614e+06	1.19241e+08	3.04656e+07	5.11908e+07	1.19729e+07	1.05618e+07	3.24172e+07	2.76536e+07	7.01178e+07	4.58766e+07	1.6549e+07	4.88508e+06	569350	1.03434e+07	1.01386e+07	3.05691e+07	--
Com_46_pos	Bergamottin	C21 H22 O4	338.151	14.317	Coumarins and derivatives	8.62259e+09	6.40604e+09	4.88622e+09	6.97875e+09	3.8578e+09	4.11246e+09	4.68887e+09	3.44329e+09	5.63465e+09	5.2632e+09	8.62514e+09	6.5142e+09	4.20761e+09	2.2875e+09	4.79099e+09	2.29838e+09	5.81669e+09	3.22994e+09	2.9306e+09	3.56755e+09	2.9646e+09	1.65161e+09	1.28779e+09	2.66173e+09	3.57904e+09	4.12467e+09	8.27945e+09	7690280460	4.62961e+09	2.87679e+09	--
Com_31624_pos	LysoPC 16:1	C24 H48 N O7 P	493.318	14.055	--	2.10386e+06	1.22281e+06	1.6899e+06	3.83989e+06	1.41999e+06	1.83059e+06	441739	1.52435e+06	2.21702e+06	1.36273e+06	650760	2.1358e+06	2.77684e+06	2.05046e+06	1.32398e+06	828471	1.60088e+06	1.67042e+06	431981	442792	877218	921316	551179	715052	485798	2.16892e+06	1.965e+06	429335	969980	801059	--
Com_39431_pos	Isosilybin	C25 H22 O10	482.119	7.864	Flavonolignans	1.47918e+06	1.11928e+06	1.18762e+06	774014	1.60741e+06	1.42135e+06	585337	687731	1.3295e+06	550851	740773	973886	329942	207000	370122	250192	188442	230204	220428	374083	211821	185825	404157	219367	152490	320718	292589	110928	371613	234666	cpd:C16808
Com_10458_pos	2,3-Dinor-11¦Â-prostaglandin F2¦Á	C18 H30 O5	348.191	12	--	3.92901e+06	1.99128e+06	3.40328e+06	1.16544e+07	1.11312e+07	6.42948e+06	5.98028e+06	1.67072e+07	6.0877e+06	1.11295e+07	1.4326e+07	2.4306e+07	8.1625e+06	8.69447e+06	2.46731e+06	4.89943e+06	1.18368e+07	1.51732e+07	2.21674e+06	3.66918e+06	1.61916e+07	1.08654e+07	4.85318e+06	5.86867e+06	3.08821e+06	9.56238e+06	1.42532e+07	4.18576e+06	4.96024e+06	4.96596e+06	--
Com_10583_pos	4-(beta-D-Glucopyranosyloxy)-2-methylenebutanoic acid	C11 H18 O8	300.082	4.938	--	2.7532e+06	6.51755e+06	4.88495e+06	6.2317e+06	4.14615e+06	5.21275e+06	3.69867e+06	3.29437e+06	7.81248e+06	5.48595e+06	6.10991e+06	3.919e+06	2.73131e+07	1.40882e+07	1.15906e+07	1.14199e+07	8.28064e+06	1.06375e+07	1.62054e+07	8.65966e+06	1.67532e+07	1.7783e+07	2.19841e+07	1.59266e+07	1.12766e+07	3.41731e+07	2.77401e+07	1.31295e+07	1.43181e+07	1.62493e+07	--
Com_35592_pos	4-Hydroxy-6-methylquinoline-3-carboxylic acid	C11 H9 N O3	203.058	8.554	--	1.12187e+06	1.12636e+06	975572	1.14524e+06	973410	1.22404e+06	772067	1.07129e+06	1.60531e+06	881466	1.05281e+06	937448	1.18162e+06	1.19218e+06	1.65004e+06	1.01e+06	1.19088e+06	1.02706e+06	1.35157e+06	1.67822e+06	1.81697e+06	1.19969e+06	1.9027e+06	2.26184e+06	2.0379e+06	3.49208e+06	4.03225e+06	2.50112e+06	2.54849e+06	1.64265e+06	--
Com_31371_pos	gamma-Glu-Leu	C11 H20 N2 O5	260.137	7.627	Carboxylic acids and derivatives	1.01099e+06	874805	904298	1.04469e+06	2.36831e+06	1.03309e+06	1.45612e+06	888392	506716	859878	697041	792228	794965	1.1918e+06	1.38587e+06	1.67379e+06	1.04848e+06	970568	279877	754939	567511	521730	356268	901373	1.75143e+06	828214	669425	674901	479530	492963	--
Com_20071_pos	Warfarin Sodium	C19 H15 O4	307.098	10.224	Coumarins and derivatives	3.51947e+06	4.28042e+06	4.78859e+06	4.06557e+06	4.04958e+06	5.28187e+06	6.32923e+06	7.46627e+06	8.37696e+06	5.19163e+06	6.9529e+06	8.94092e+06	7.86659e+06	8.42775e+06	5.80301e+06	1.08486e+07	8.24417e+06	4.81473e+06	5.51759e+06	7.26002e+06	8.41097e+06	9.47742e+06	7.7689e+06	8.77157e+06	4.80174e+06	6.05092e+06	7.70718e+06	6.33605e+06	5.5259e+06	5.51294e+06	--
Com_2136_pos	5-OxoETE	C20 H30 O3	318.217	13.909	Fatty Acyls	4.22479e+07	5.91282e+07	4.39121e+07	8.2378e+07	1.29913e+08	8.28767e+07	6.25728e+07	8.96379e+07	1.07213e+08	1.64067e+08	1.21258e+08	1.41849e+08	8.99179e+07	1.09833e+08	7.32056e+07	5.17006e+07	5.56274e+07	2.24102e+07	3.357e+07	2.19351e+07	4.12605e+07	4.01824e+07	4.36842e+07	4.67775e+07	5.18731e+07	2.99273e+07	1.60932e+08	4.74336e+07	5.0034e+07	4.61111e+07	cpd:C14732
Com_29342_pos	Sarsasapogenin	C27 H44 O3	416.329	15.546	Steroids and steroid derivatives	2.37877e+06	2.296e+06	2.53976e+06	3.04218e+06	2.56831e+06	2.69091e+06	2.54367e+06	1.93784e+06	2.36232e+06	3.17658e+06	5.57783e+06	2.21504e+06	2.73604e+06	3.51806e+06	3.56574e+06	3.05969e+06	3.74234e+06	2.73604e+06	2.68909e+06	3.32662e+06	3.19648e+06	2.50378e+06	3.21419e+06	2.93152e+06	2.53702e+06	3.79774e+06	4.15884e+06	4.12013e+06	5.37407e+06	3.23633e+06	cpd:C03963
Com_13760_pos	1,4-dihydroxyheptadec-16-en-2-yl acetate	C19 H36 O4	310.25	14.121	--	4.55231e+06	5.00794e+06	5.21645e+06	6.66343e+06	3.77341e+06	4.15369e+06	4.9329e+06	5.10345e+06	7.71181e+06	6.96699e+06	9.2886e+06	6.24523e+06	7.94054e+06	1.04696e+07	1.07417e+07	6.72756e+06	2.32392e+07	7.01646e+06	5.35482e+06	8.54587e+06	5.67708e+06	5.09711e+06	3.98205e+06	4.29961e+06	4.39433e+06	6.45223e+06	7.91471e+06	4.30755e+06	5.67168e+06	5.18511e+06	--
Com_43340_pos	tZROG	C21 H31 N5 O10	513.205	7.495	--	246978	241893	248413	302984	233056	261151	283798	232621	220967	220512	210991	337057	579296	339497	285594	935879	769653	486862	1.13681e+06	1.13767e+06	1.0572e+06	981421	816296	1.04393e+06	1.23219e+06	379264	176430	1.21712e+06	745095	1.53635e+06	--
Com_17850_pos	O-Phosphorylethanolamine	C2 H8 N O4 P	141.019	1.33	Organic phosphoric acids and derivatives	6.95089e+06	6.99003e+06	9.03379e+06	1.00452e+07	1.05398e+07	9.90394e+06	5.90697e+06	8.18493e+06	5.50586e+06	6.65616e+06	6.18016e+06	8.1528e+06	5.36478e+06	6.15412e+06	6.05523e+06	5.22095e+06	6.69616e+06	1.00343e+07	5.34747e+06	6.08342e+06	4.85099e+06	6.90942e+06	7.08475e+06	6.22502e+06	7.21857e+06	7.33788e+06	7.03161e+06	5.54123e+06	6.5231e+06	4.7522e+06	cpd:C00346
Com_16313_pos	Carbofuran	C12 H15 N O3	221.105	10.735	Coumarans	1.65558e+06	1.7084e+06	1.62539e+06	1.50778e+06	1.8427e+06	1.66923e+06	2.56078e+06	1.84937e+06	1.29535e+06	2.23839e+06	1.87025e+06	1.98792e+06	1.42082e+07	1.0123e+07	6.85223e+06	2.12501e+06	6.96687e+06	1.32438e+07	3.55649e+06	4.95811e+06	2.66122e+06	1.91432e+06	2.3265e+06	2.39738e+06	3.05347e+06	1.00493e+06	651893	3.5367e+06	2.30009e+06	3.30741e+06	cpd:C14291
Com_17491_pos	Eicosapentaenoic acid ethyl ester	C22 H34 O2	347.28	14.194	Fatty Acyls	4.48594e+06	5.49096e+06	4.33154e+06	4.92691e+06	6.00176e+06	5.44437e+06	3.42783e+06	4.72876e+06	6.80019e+06	6.71149e+06	7.93943e+06	5.7891e+06	5.63798e+06	5.27596e+06	3.95652e+06	2.40019e+06	8.22307e+06	3.83377e+06	6.58943e+06	8.05268e+06	6.73216e+06	3.15304e+06	6.46581e+06	7.97638e+06	8.51218e+06	1.30189e+07	9.42233e+06	1.02606e+07	9.61441e+06	7.90824e+06	--
Com_23420_pos	Vanillactic acid	C10 H12 O5	212.068	5.107	Phenylpropanoic acids	1.86292e+06	1.85988e+06	2.3614e+06	3.18418e+06	2.4563e+06	2.72751e+06	3.50037e+06	3.29298e+06	4.14954e+06	4.32848e+06	3.7502e+06	3.05343e+06	4.9947e+06	4.70375e+06	4.88626e+06	5.22178e+06	4.08093e+06	5.20467e+06	6.32398e+06	5.27883e+06	5.64306e+06	6.16362e+06	6.08474e+06	6.35105e+06	6.01528e+06	6.18379e+06	4.55893e+06	6.46545e+06	6.40941e+06	8.30267e+06	--
Com_10312_pos	Bufotalin	C26 H36 O6	444.251	10.536	--	1.25758e+06	735828	924985	1.07632e+06	791182	847022	1.03956e+07	1.88408e+06	1.31102e+06	2.16909e+06	4.66717e+06	2.4494e+06	2.00935e+06	1.2821e+06	3.18167e+06	5.29917e+06	2.59904e+06	861144	2.30891e+07	1.19087e+07	1.03661e+07	9.14875e+06	1.39091e+07	1.17214e+07	2.29623e+07	5.83523e+06	2.21883e+06	2.94273e+07	1.3179e+07	3.04681e+07	cpd:C16923
Com_4813_pos	N-Palmitoyl taurine	C18 H37 N O4 S	381.257	14.523	--	1.74045e+06	2.9153e+06	3.69633e+06	1.67523e+06	5.76984e+06	6.7723e+06	1.00484e+07	1.26057e+07	1.30868e+07	5.7766e+06	6.72914e+06	1.10008e+07	2.58641e+07	3.63801e+07	3.62232e+07	2.19451e+07	2.46891e+07	7.13894e+07	4.06987e+07	4.5121e+07	2.54048e+07	4.24679e+07	1.8105e+07	2.47775e+07	3.94217e+07	4.30064e+07	3.96277e+07	2.69526e+07	5.75764e+07	2.27271e+07	--
Com_20466_pos	p-Aminocinnamic acid	C9 H9 N O2	163.063	9.708	--	1.88117e+06	1.15004e+06	1.63594e+06	1.6183e+06	1.55727e+06	1.45024e+06	1.4779e+06	1.52242e+06	1.72742e+06	1.70826e+06	2.03201e+06	1.08084e+06	4.3782e+06	2.94028e+06	3.25226e+06	6.74255e+06	1.6441e+06	1.73973e+06	2.78782e+06	4.20338e+06	4.71374e+06	3.40164e+06	3.33085e+06	4.82684e+06	2.99732e+06	2.27116e+06	1.33555e+07	3.05426e+06	2.33993e+06	1.89442e+06	--
Com_13645_pos	Lobetyolin	C20 H28 O8	396.178	10.882	--	1.33312e+06	2.12849e+06	1.54467e+06	2.93367e+06	1.67022e+06	1.29979e+06	2.77743e+06	6.96646e+06	8.66627e+06	8.5419e+06	8.3396e+06	1.45368e+07	1.10439e+07	1.03375e+07	5.92066e+06	8.636e+06	6.87501e+06	1.09682e+07	5.6115e+06	1.24983e+07	1.03927e+07	1.60888e+07	1.39871e+07	1.41567e+07	1.95149e+07	1.63556e+07	1.49117e+07	1.92979e+07	1.53207e+07	1.91069e+07	--
Com_9771_pos	L-Ornithine	C5 H12 N2 O2	132.09	1.223	Carboxylic acids and derivatives	911164	857554	2.29683e+06	3.04305e+06	2.09904e+06	3.37418e+06	1.47179e+06	2.0094e+06	2.59956e+06	1.22751e+06	1.04929e+06	980970	2.25637e+06	2.14097e+06	1.4986e+06	1.54088e+06	1.76862e+06	1.48093e+06	2.28757e+06	2.00733e+06	1.96834e+06	1.18471e+06	2.11857e+06	2.03653e+06	5.89592e+06	5.1082e+06	2.72171e+06	9.68929e+06	3.75282e+06	5.11176e+06	cpd:C00077
Com_27241_pos	Gomisin G	C30 H32 O9	536.203	14.152	--	1.13491e+06	934446	879810	1.13296e+06	1.24192e+06	1.60652e+06	2.76879e+06	1.64625e+06	870827	1.44802e+06	1.87079e+06	1.79899e+06	1.63423e+06	1.28086e+06	1.54238e+06	2.064e+06	1.36276e+06	490340	4.35706e+06	3.03603e+06	3.52221e+06	3.13226e+06	3.9459e+06	3.97638e+06	2.8946e+06	1.84274e+06	680309	6.59735e+06	3.46833e+06	1.47594e+06	cpd:C17819
Com_42962_pos	Lumichrome	C12 H10 N4 O2	242.08	10.154	--	634030	789714	573162	536871	738533	682238	787482	574486	570964	561429	939245	634617	815324	719482	1.08394e+06	721938	621036	659102	1.07556e+06	1.10136e+06	795034	879322	679130	968633	1.09136e+06	998379	1.12225e+06	905485	755779	1.42091e+06	cpd:C01727
Com_24172_pos	Docosahexaenoic Acid	C22 H32 O2	345.264	14.676	Fatty Acyls	2.84031e+06	3.06369e+06	1.92453e+06	4.91589e+06	2.61633e+06	1.82523e+06	3.32353e+06	1.75911e+06	4.12403e+06	3.29388e+06	3.16768e+06	2.29247e+06	1.1226e+06	1.74226e+06	999637	1.03692e+06	1.49181e+06	821312	836854	492420	422374	891568	380407	255422	837820	4.33953e+06	5.12829e+06	1.09132e+06	1.96933e+06	1.6677e+06	cpd:C06429
Com_7093_pos	4-Ethylbenzaldehyde	C9 H10 O	134.073	9.357	Benzene and substituted derivatives	1.08655e+07	1.3238e+07	1.10835e+07	1.10445e+07	9.60927e+06	8.3776e+06	1.68617e+07	1.45788e+07	1.32717e+07	1.8185e+07	1.96526e+07	1.43838e+07	4.16643e+07	4.19933e+07	4.56799e+07	4.07731e+07	3.28842e+07	2.94047e+07	3.07618e+07	3.56912e+07	4.10501e+07	4.04033e+07	4.98152e+07	3.13681e+07	3.76574e+07	3.43033e+07	3.87711e+07	3.2493e+07	3.03325e+07	4.0018e+07	--
Com_24770_pos	R-1 Methanandamide phosphate	C23 H40 N O5 P	904.499	14.552	--	2.0133e+06	623113	230789	6.53578e+06	234836	230356	254729	225291	275644	394334	347316	1.30492e+06	1.19872e+06	451903	360713	248161	749584	384934	444661	335782	1.00844e+06	464951	221953	1.8679e+06	777739	377309	1.05878e+06	1.68377e+06	644210	258683	--
Com_18528_pos	Flavin mononucleotide (FMN)	C17 H21 N4 O9 P	456.105	8.221	--	3.75089e+06	4.61054e+06	3.91579e+06	4.81577e+06	3.16607e+06	5.36921e+06	5.15782e+06	5.02726e+06	5.45433e+06	5.95521e+06	5.37928e+06	7.62633e+06	1.04586e+07	1.20717e+07	9.95335e+06	1.23853e+07	7.62184e+06	1.07465e+07	1.01798e+07	8.90101e+06	9.97675e+06	1.00018e+07	8.28961e+06	1.18132e+07	9.43919e+06	8.20914e+06	7.72967e+06	6.62718e+06	9.11454e+06	8.97437e+06	--
Com_3417_pos	3-(5,7-dimethoxy-4-oxo-4H-chromen-2-yl)propanoic acid	C14 H14 O6	278.079	10.195	--	6.54658e+07	6.13363e+07	6.14747e+07	4.28383e+07	6.30404e+07	6.20418e+07	3.2232e+07	3.24914e+07	2.54405e+07	2.94883e+07	2.94258e+07	2.49829e+07	1.19724e+07	1.46654e+07	1.03939e+07	1.12163e+07	1.23717e+07	7.18479e+06	1.98372e+07	1.3038e+07	1.70776e+07	1.58682e+07	2.17334e+07	1.29905e+07	2.37296e+07	1.56163e+07	1.26576e+07	1.95151e+07	1.35904e+07	2.78377e+07	--
Com_3759_pos	Thromboxane B2	C20 H34 O6	408.193	10.777	Fatty Acyls	4.09345e+07	7.03068e+07	4.45837e+07	2.88889e+07	4.82156e+07	3.82779e+07	6.13018e+07	4.5728e+07	3.16846e+07	6.53923e+07	4.77896e+07	5.15839e+07	1.81038e+07	1.56939e+07	3.98579e+07	4.73727e+07	4.64076e+07	1.25868e+07	7.9382e+07	4.8297e+07	6.47859e+07	2.91571e+07	5.70449e+07	6.05631e+07	8.50905e+07	1.78247e+07	4.44314e+06	1.01436e+08	4.91031e+07	1.12168e+08	cpd:C05963
Com_21641_pos	Phytocassane E	C20 H28 O3	316.204	12.782	Prenol lipids	5.26138e+06	3.0576e+06	2.2e+06	6.66339e+06	5.63664e+06	5.0596e+06	1.8691e+06	7.26575e+06	3.55193e+06	2.7567e+06	3.56445e+06	5.44249e+06	4.95281e+06	3.03205e+06	1.97312e+06	2.64959e+06	2.66215e+06	3.39915e+06	4.51892e+06	4.1463e+06	4.58775e+06	2.8506e+06	2.3149e+06	4.87225e+06	2.97122e+06	2.49605e+06	6.80144e+06	4.22075e+06	3.20485e+06	2.47169e+06	--
Com_3244_pos	L-(+)-Citrulline	C6 H13 N3 O3	158.069	1.375	--	3.53155e+07	3.5747e+07	3.18644e+07	4.15235e+07	5.04787e+07	2.99782e+07	1.16973e+07	2.37945e+07	1.77883e+07	2.27533e+07	1.86927e+07	9.38868e+06	9.42437e+06	8.96982e+06	1.49032e+07	1.34559e+07	1.24898e+07	1.04846e+07	5.92435e+06	9.38765e+06	6.88516e+06	6.06076e+06	1.0861e+07	1.10279e+07	1.21642e+07	1.37762e+07	1.00877e+07	1.19194e+07	1.29006e+07	1.12675e+07	--
Com_37829_pos	Lycorine	C16 H17 N O4	287.116	8.994	--	568749	648620	676065	555438	745030	690453	871020	1.12677e+06	1.01641e+06	724126	621992	1.20302e+06	1.05936e+06	2.35702e+06	1.57816e+06	1.91636e+06	1.95957e+06	957149	1.1204e+06	1.42779e+06	1.74304e+06	2.22132e+06	1.88033e+06	1.50309e+06	2.25388e+06	2.29643e+06	1.58843e+06	1.47256e+06	1.45795e+06	1.47773e+06	cpd:C08532
Com_20046_pos	Cinnamyl acetate	C11 H12 O2	176.083	9.002	Benzene and substituted derivatives	2.08531e+06	1.03333e+06	1.65103e+06	1.74197e+06	1.17438e+06	2.19991e+06	2.21167e+06	2.33958e+06	3.54361e+06	2.72182e+06	3.30091e+06	3.46212e+06	8.03317e+06	5.19107e+06	7.31379e+06	8.1649e+06	6.43539e+06	9.47556e+06	4.8882e+06	5.04981e+06	5.86247e+06	5.91592e+06	3.27012e+06	5.41237e+06	3.1434e+06	6.99579e+06	4.73138e+06	3.39126e+06	5.37352e+06	4.0682e+06	cpd:C12299
Com_4312_pos	Methyl gallate	C8 H8 O5	184.037	1.411	--	9.11109e+06	6.03226e+06	1.00457e+07	1.04774e+07	9.78769e+06	1.3764e+07	1.4094e+07	1.10675e+07	1.64612e+07	1.19186e+07	1.45269e+07	1.49073e+07	4.0596e+07	4.52254e+07	3.50326e+07	5.3991e+07	4.58623e+07	5.21043e+07	6.06659e+07	5.55555e+07	8.1168e+07	8.39102e+07	8.23397e+07	7.72066e+07	5.28801e+07	7.28946e+07	8.52542e+07	4.76919e+07	5.32119e+07	6.7184e+07	--
Com_34597_pos	Thymine	C5 H6 N2 O2	126.043	8.148	Diazines	1.92967e+06	1.9095e+06	2.12351e+06	1.77087e+06	1.99085e+06	1.26209e+06	2.34101e+06	2.6451e+06	1.571e+06	1.96827e+06	1.71969e+06	1.72847e+06	437468	303917	588412	354430	485525	257409	333382	280585	382444	528774	597401	196166	270719	356019	600368	271920	398468	363323	cpd:C00178
Com_4988_pos	3-Hydroxy-3-Methylpentane-1,5-Dioic Acid	C6 H10 O5	162.053	9.205	--	1.68949e+07	1.77993e+07	1.76416e+07	1.85353e+07	1.77624e+07	1.73081e+07	1.89699e+07	1.79612e+07	1.96221e+07	2.01508e+07	1.97333e+07	1.72097e+07	5.59103e+07	4.81288e+07	4.12291e+07	3.98435e+07	3.96952e+07	4.22376e+07	4.9413e+07	5.21764e+07	5.13886e+07	6.32796e+07	7.43104e+07	5.61795e+07	7.61741e+07	7.03723e+07	8.09192e+07	5.75087e+07	5.47501e+07	6.51083e+07	--
Com_21341_pos	9-Hydroxy-(10E,12Z,15Z)-Octadecatrienoic Acid	C18 H30 O3	294.219	12.248	--	2.94874e+06	3.90821e+06	2.72118e+06	4.80346e+06	6.16899e+06	2.60199e+06	3.65679e+06	4.11541e+06	3.91075e+06	5.9239e+06	3.89113e+06	3.80898e+06	2.55122e+06	2.18597e+06	1.74296e+06	1.78343e+06	1.92971e+06	1.13687e+06	1.2162e+06	1.21784e+06	1.72797e+06	1.44627e+06	1.91173e+06	1.56308e+06	1.47242e+06	2.24628e+06	2.94255e+06	2.08077e+06	1.95853e+06	1.47241e+06	--
Com_17953_pos	L-Alanyl-L-Lysine	C9 H19 N3 O3	217.143	1.328	Carboxylic acids and derivatives	3.24254e+06	4.59935e+06	4.48744e+06	8.20875e+06	4.58974e+06	5.52508e+06	3.89925e+06	3.18832e+06	9.96328e+06	3.264e+06	4.57839e+06	4.7169e+06	1.09192e+07	1.09316e+07	7.48276e+06	1.09922e+07	8.90944e+06	1.1417e+07	7.80755e+06	1.17914e+07	1.01975e+07	8.30122e+06	5.70726e+06	1.15912e+07	5.86554e+06	1.15984e+07	6.20093e+06	4.93351e+06	6.48452e+06	6.82286e+06	--
Com_20734_pos	N-[(4-hydroxy-3-methoxyphenyl)methyl]-8-methylnonanamide	C18 H29 N O3	285.23	14.375	--	988946	994053	711645	1.29655e+06	950450	966860	1.14908e+06	883634	1.32526e+06	1.34871e+06	2.25943e+06	1.42795e+06	1.3471e+06	816883	1.16601e+06	848210	1.28476e+06	740377	688246	1.67965e+06	789504	859904	1.0422e+06	1.10584e+06	1.61969e+06	1.63924e+06	1.32814e+06	1.31528e+06	1.70702e+06	1.32111e+06	--
Com_25273_pos	Lancerin	C19 H18 O10	406.09	7.469	--	4.23691e+06	3.92031e+06	3.14474e+06	3.43235e+06	4.26038e+06	3.69673e+06	3.2163e+06	2.77118e+06	1.92919e+06	3.6298e+06	2.16142e+06	2.9784e+06	4.5207e+06	4.77493e+06	3.95302e+06	4.66859e+06	5.91055e+06	4.78402e+06	4.71105e+06	4.3283e+06	6.26839e+06	6.01521e+06	5.2611e+06	7.17627e+06	4.06453e+06	3.48795e+06	3.09052e+06	3.7064e+06	4.3612e+06	5.22209e+06	cpd:C10075
Com_10714_pos	TriacetonaMine	C9 H17 N O	155.131	14.75	Piperidines	1.96102e+07	1.91179e+07	1.13815e+07	2.10806e+07	1.38848e+07	1.42698e+07	1.7449e+07	1.25772e+07	2.10148e+07	2.35404e+07	2.96156e+07	2.01855e+07	2.78065e+07	1.94031e+07	2.67741e+07	1.39155e+07	3.13498e+07	1.45001e+07	2.37442e+07	2.25682e+07	2.12363e+07	1.13856e+07	9.82869e+06	2.47055e+07	2.19158e+07	3.30303e+07	3.62937e+07	2.98332e+07	1.83461e+07	1.77049e+07	--
Com_14452_pos	Wikstromol	C20 H22 O7	374.138	8.514	Furanoid lignans	556235	528742	480033	535702	621994	534471	589948	589775	717941	647964	769635	642651	5.59635e+06	1.50846e+07	3.50069e+06	4.42763e+06	3.50736e+06	5.35576e+06	6.48879e+06	6.62083e+06	5.11141e+06	1.10512e+07	2.02455e+07	7.16211e+06	1.05763e+07	1.38857e+07	1.60353e+07	1.0006e+07	9.66395e+06	1.04194e+07	--
Com_23268_pos	3-Indoleacetonitrile	C10 H8 N2	156.069	6.826	Indoles and derivatives	1.13144e+06	1.25216e+06	948880	1.15235e+06	987930	567404	1.32103e+06	548250	471806	754006	682257	460421	3.64455e+06	3.84672e+06	1.8585e+06	8.27542e+06	2.77538e+06	5.28533e+06	926990	821660	3.56683e+06	1.13208e+06	1.41425e+06	2.58065e+06	1.87017e+06	539812	1.05282e+06	1.21552e+06	1.66629e+06	1.17422e+06	cpd:C02938
Com_30934_pos	2,5-bis(4-hydroxy-3-methoxyphenyl)-3,4-dimethyloxolan-3-ol	C20 H24 O6	342.147	12.043	--	1.53469e+06	1.49257e+06	1.40811e+06	1.33489e+06	1.00181e+06	1.18026e+06	3.38194e+06	1.84104e+06	3.56164e+06	2.09726e+06	1.74256e+06	1.68712e+06	1.39347e+06	2.39308e+06	2.05993e+06	1.93608e+06	2.066e+06	1.89151e+06	1.15821e+06	1.59013e+06	957281	1.30682e+06	1.58326e+06	967322	2.1572e+06	2.08107e+06	2.28699e+06	1.93774e+06	2.93715e+06	2.67628e+06	--
Com_29022_pos	4-(2,3-dihydro-1,4-benzodioxin-6-yl)butanoic acid	C12 H14 O4	222.089	7.496	--	2.66116e+06	4.06453e+06	2.9947e+06	4.10668e+06	2.29152e+06	4.16821e+06	1.91551e+06	2.22815e+06	2.60708e+06	3.27723e+06	2.94324e+06	2.26221e+06	1.85064e+06	1.87453e+06	1.70799e+06	2.03253e+06	1.71273e+06	1.69299e+06	1.69644e+06	2.30982e+06	1.92628e+06	2.09722e+06	1.86654e+06	2.2996e+06	2.0503e+06	2.12507e+06	1.60761e+06	1.71005e+06	2.74241e+06	2.14613e+06	--
Com_38587_pos	Gomisin O	C23 H28 O7	416.183	6.427	--	122036	136647	146180	140390	148593	146115	125657	143230	139794	150711	141901	122772	1.13739e+06	863770	586829	863907	1.27026e+06	1.56628e+06	534616	2.57921e+06	1.413e+06	1.3835e+06	995821	957979	1.75197e+06	2.88182e+06	2.73888e+06	1.40895e+06	1.50234e+06	1.98794e+06	--
Com_48069_pos	Abrine	C12 H14 N2 O2	218.105	7.036	--	121634	184209	142837	118423	306034	216609	109679	284165	166465	99679.3	122721	86929	93570	94600.2	93477.8	89783.5	95963.6	136717	97169.3	111683	88926	108282	103464	107562	97843.1	123686	133313	103233	113030	101802	cpd:C02983
Com_25710_pos	Wighteone	C20 H18 O5	338.114	11.772	--	1.20901e+06	1.18028e+06	1.45426e+06	1.07997e+06	1.70458e+06	1.56047e+06	1.62723e+06	1.94855e+06	1.98846e+06	1.39577e+06	1.60726e+06	2.02401e+06	1.13695e+06	3.87996e+06	1.51115e+06	2.28591e+06	985999	1.79236e+06	1.59997e+06	1.86045e+06	1.30939e+06	5.67329e+06	7.473e+06	2.49983e+06	4.92074e+06	896204	1.30295e+06	3.29752e+06	1.61823e+06	1.22899e+06	cpd:C10542
Com_38917_pos	1-Naphthaleneacetic acid	C12 H10 O2	186.068	7.277	Naphthalenes	695159	967067	916043	912018	606950	1.14717e+06	833450	1.19185e+06	1.18402e+06	1.15215e+06	987113	1.03702e+06	1.48257e+06	1.66882e+06	865124	1.34401e+06	836262	1.47805e+06	1.21733e+06	1.59196e+06	1.38662e+06	1.16101e+06	1.23035e+06	1.30465e+06	1.70117e+06	1.36389e+06	1.07261e+06	1.85141e+06	1.45285e+06	1.43111e+06	--
Com_5495_pos	Evernic acid	C17 H16 O7	332.089	9.841	--	4.18038e+07	3.88588e+07	4.06582e+07	4.04906e+07	3.86575e+07	4.03709e+07	3.19733e+07	3.7797e+07	3.35133e+07	3.65152e+07	3.06116e+07	3.63915e+07	2.17547e+07	2.19198e+07	2.0214e+07	2.0679e+07	1.40445e+07	2.77108e+07	2.52034e+07	1.81091e+07	1.66613e+07	3.04272e+07	1.70124e+07	1.74303e+07	1.81992e+07	3.77255e+07	5.0043e+07	3.79751e+07	2.80979e+07	2.08861e+07	--
Com_37982_pos	Camptothecin	C20 H16 N2 O4	696.224	9.127	--	297200	330450	307691	324903	278375	476012	324797	498664	342554	331104	314476	341770	1.07725e+06	1.27042e+06	2.06573e+06	533700	1.14756e+06	1.56332e+06	1.91882e+06	1.08616e+06	1.46676e+06	1.45778e+06	2.44078e+06	1.44259e+06	1.33159e+06	2.40282e+06	2.05318e+06	1.04749e+06	2.32854e+06	1.701e+06	cpd:C01897
Com_5176_pos	1-(2,4-diphenyl-2,3-dihydro-1H-1,5-benzodiazepin-1-yl)propan-1-one	C24 H22 N2 O	354.165	10.798	--	3.49261e+07	3.2142e+07	3.41002e+07	3.83953e+07	3.96334e+07	5.96167e+07	1.55833e+07	2.55455e+07	2.15037e+07	2.07569e+07	2.22218e+07	2.45476e+07	7.04656e+06	1.0551e+07	7.06357e+06	1.15416e+07	1.72429e+07	1.10831e+07	1.62866e+07	1.83957e+07	1.96338e+07	2.02311e+07	2.45244e+07	1.45293e+07	5.67191e+06	1.58815e+07	1.10217e+07	1.00141e+07	1.46781e+07	9.09033e+06	--
Com_20118_pos	Dihydrokavain	C14 H16 O3	232.109	10.254	Kavalactones	5.82975e+06	6.89675e+06	6.36875e+06	8.1198e+06	4.81907e+06	8.41029e+06	5.09883e+06	6.14086e+06	6.58245e+06	5.25365e+06	5.57274e+06	6.94513e+06	2.3962e+06	2.15071e+06	2.89332e+06	2.51185e+06	3.21877e+06	1.87114e+06	4.79456e+06	3.60643e+06	3.86315e+06	3.74403e+06	2.90616e+06	3.26173e+06	4.23038e+06	1.68185e+06	2.14391e+06	3.75432e+06	3.26656e+06	6.59793e+06	--
Com_10035_pos	Momordin Ic	C41 H64 O13	764.432	14.527	--	3.31402e+06	1.64218e+06	250785	6.73664e+06	3.87265e+06	4.3484e+06	1.02648e+06	3.17338e+06	2.6521e+06	1.31718e+06	1.03172e+06	2.41018e+06	2.21545e+07	1.57124e+07	6.08358e+06	1.3143e+07	1.3864e+07	2.70329e+07	1.00744e+07	1.27883e+07	2.21625e+07	1.73422e+07	3.38313e+06	2.59987e+07	8.1027e+06	4.19647e+06	1.74229e+07	9.5658e+06	5.41886e+06	7.7272e+06	--
Com_25052_pos	8-Aminooctanoic acid	C8 H17 N O2	159.126	7.999	--	1.39676e+06	1.7589e+06	1.26118e+06	1.66771e+06	2.10801e+06	2.11082e+06	1.7915e+06	1.99115e+06	2.03295e+06	1.75549e+06	2.35231e+06	1.1706e+06	8.42806e+06	2.37804e+06	4.01704e+06	2.6202e+06	6.32084e+06	2.44719e+06	2.55695e+06	2.95743e+06	2.28983e+06	2.03797e+06	2.49505e+06	2.20938e+06	2.53203e+06	3.1945e+06	3.81694e+06	1.72406e+06	2.39441e+06	1.96555e+06	--
Com_12007_pos	3-Hydroxy-glabrol	C25 H28 O5	408.193	11.797	--	1.70058e+07	1.70853e+07	1.05889e+07	2.11478e+07	1.35623e+07	7.64046e+06	1.71039e+07	4.74341e+06	2.25744e+06	3.45769e+06	3.56926e+06	4.97955e+06	2.36778e+06	2.09231e+06	2.30429e+06	5.49467e+06	2.55934e+06	1.77656e+06	7.68972e+06	8.40253e+06	5.65092e+06	3.83928e+06	6.3137e+06	1.18504e+07	1.18413e+07	3.09249e+06	1.02671e+06	2.64691e+07	7.7365e+06	8.87132e+06	--
Com_626_pos	3-Amino-4-methylpentanoic acid	C6 H13 N O2	131.095	2.892	Carboxylic acids and derivatives	4.05733e+08	3.54467e+08	3.28943e+08	5.58687e+08	7.2809e+08	4.28793e+08	8.31043e+08	2.01424e+08	2.90935e+08	3.02119e+08	2.16761e+08	3.03987e+08	2.0931e+08	2.47403e+08	3.33737e+08	4.13171e+08	4.48317e+08	3.36873e+08	2.59345e+08	3.77201e+08	3.27894e+08	2.97e+08	2.89689e+08	4.97729e+08	4.14832e+08	3.63738e+08	3.17662e+08	3.68393e+08	2.81892e+08	3.01794e+08	--
Com_32200_pos	Cys-Gly	C5 H10 N2 O3 S	178.041	6.378	Carboxylic acids and derivatives	391390	252648	425644	510682	558012	594469	312649	492298	424636	244002	367188	404465	243444	228011	241808	401366	379726	458733	199231	224275	226524	215701	399655	238188	205702	243902	249461	218410	216464	205381	cpd:C01419
Com_10537_pos	FLK	C21 H34 N4 O4	203.127	2.12	--	1.59025e+07	1.60006e+07	1.94352e+07	1.71029e+07	1.75798e+07	1.49772e+07	1.50181e+07	2.10764e+07	2.26021e+07	1.69285e+07	1.09277e+07	1.45193e+07	1.46487e+07	1.85022e+07	1.5861e+07	1.62991e+07	1.26939e+07	1.59259e+07	1.26072e+07	1.33642e+07	1.80381e+07	2.37066e+07	1.73138e+07	1.62818e+07	1.40301e+07	2.05118e+07	1.88455e+07	9.51549e+06	1.44703e+07	1.2665e+07	--
Com_3440_pos	3-[(5-nitropyridin-2-yl)oxy]-1H-indazole	C12 H8 N4 O3	256.058	7.224	--	5.51398e+07	5.03735e+07	5.42455e+07	7.08956e+07	8.61843e+07	4.53044e+07	5.79288e+07	9.60959e+07	3.84767e+07	5.44728e+07	4.7149e+07	4.24326e+07	1.08044e+07	1.27178e+07	6.5596e+06	1.08474e+07	1.10713e+07	1.45427e+07	5.75023e+06	9.45435e+06	1.12297e+07	1.52485e+07	9.29772e+06	1.09865e+07	9.08067e+06	6.36845e+06	8.94418e+06	7.3399e+06	1.2535e+07	4.64641e+06	--
Com_8354_pos	Kaempferol	C15 H10 O6	286.051	7.705	Flavonoids	6.96482e+06	6.9787e+06	7.0485e+06	6.71803e+06	3.98117e+06	7.72912e+06	1.11942e+07	8.50168e+06	1.04652e+07	6.67964e+06	1.8638e+07	8.53897e+06	2.43011e+07	2.17453e+07	2.9502e+07	2.93617e+07	2.49549e+07	2.91143e+07	2.98216e+07	3.32808e+07	3.25679e+07	3.41108e+07	3.96311e+07	3.78949e+07	3.60012e+07	3.6078e+07	4.23502e+07	1.8945e+07	3.59723e+07	2.79043e+07	cpd:C05903
Com_37229_pos	5-Methylcytidine	C10 H15 N3 O5	257.102	8.067	Pyrimidine nucleosides	269736	277680	281403	282496	265196	280096	199056	262721	259953	252568	433940	243691	1.21634e+06	812859	3.40258e+06	971733	1.095e+06	996123	1.01027e+06	781674	1.0653e+06	602270	780346	993015	394926	849137	717465	543331	1.03534e+06	824595	--
Com_3692_pos	FQH	C20 H26 N6 O5	838.419	13.88	--	4.83501e+07	3.05874e+07	4.78519e+07	8.06223e+07	3.19089e+07	4.78263e+07	2.71166e+07	5.64289e+07	6.09308e+07	4.33815e+07	3.09964e+07	7.73327e+07	7.8402e+07	6.1781e+07	4.92622e+07	2.57713e+07	3.75854e+07	3.82247e+07	6.64037e+06	7.50483e+06	1.25693e+07	1.85527e+07	1.35921e+07	9.38115e+06	1.44078e+07	7.3224e+07	7.33207e+07	1.30541e+07	3.14062e+07	2.34601e+07	--
Com_8066_pos	Pro-Leu	C11 H20 N2 O3	228.147	1.326	--	7.10796e+06	1.34655e+07	8.53949e+06	1.03753e+07	8.97259e+06	1.34904e+07	1.15331e+07	1.42699e+07	1.72926e+07	8.87365e+06	1.59722e+07	1.11268e+07	3.93278e+07	3.15757e+07	4.1835e+07	4.04203e+07	2.7457e+07	3.41531e+07	2.12264e+07	2.72739e+07	4.22269e+07	3.16753e+07	2.70015e+07	3.93639e+07	3.12159e+07	3.36015e+07	3.20983e+07	1.753e+07	2.9673e+07	2.83503e+07	--
Com_22580_pos	2-Deoxy-D-galactose	C6 H12 O5	164.068	12.129	Organooxygen compounds	6.1502e+06	6.78167e+06	5.94932e+06	6.88015e+06	6.05772e+06	6.28799e+06	6.11102e+06	5.96962e+06	7.54613e+06	8.38774e+06	6.75154e+06	6.2888e+06	8.89302e+06	7.67595e+06	6.07031e+06	7.28081e+06	8.86439e+06	6.71047e+06	7.65076e+06	8.46727e+06	7.86549e+06	6.03467e+06	7.84011e+06	7.96755e+06	8.42486e+06	8.84564e+06	8.70877e+06	6.66571e+06	7.48782e+06	7.15225e+06	cpd:C02781
Com_47443_pos	L-Saccharopine	C11 H20 N2 O6	276.131	12.952	Carboxylic acids and derivatives	247991	302897	237641	210422	244951	271333	167235	136155	187902	132869	132532	178706	301827	308118	213691	123810	110392	157813	103189	177164	130414	139708	148662	119310	109797	115124	125471	125178	134191	82102.1	cpd:C00449
Com_2028_pos	Cuminaldehyde	C10 H12 O	148.089	12.723	Prenol lipids	1.32163e+08	1.365e+08	1.35996e+08	1.40156e+08	1.55101e+08	1.52015e+08	1.25301e+08	1.16828e+08	1.53937e+08	1.71334e+08	1.7799e+08	1.4904e+08	2.27174e+08	1.62118e+08	1.26085e+08	1.74307e+08	2.29853e+08	1.53554e+08	1.98199e+08	2.08549e+08	1.64119e+08	1.44063e+08	1.83634e+08	1.89463e+08	2.01898e+08	2.55304e+08	2.33581e+08	1.70225e+08	2.14814e+08	1.88214e+08	cpd:C06577
Com_189_pos	Hexadecanamide	C16 H33 N O	255.256	14.938	Fatty Acyls	1.37827e+09	1.51094e+09	7.91596e+08	1.29913e+09	1.81428e+09	1.61927e+09	1.81929e+09	1.69719e+09	2.67408e+09	1.97843e+09	2.44361e+09	2.23361e+09	2.7511e+09	1.85752e+09	2.80931e+09	1.92473e+09	3.03211e+09	2.18907e+09	2.4427e+09	2.2956e+09	2.37238e+09	1.16993e+09	1.41911e+09	2.38342e+09	2.11087e+09	3.31477e+09	2.68076e+09	1.91882e+09	2.46402e+09	2.44411e+09	--
Com_4158_pos	Lithocholic Acid	C24 H40 O3	398.282	13.746	Lipids and lipid-like molecules	1.80893e+07	1.25481e+07	2.04865e+07	9.36515e+06	2.40604e+07	1.94497e+07	8.39248e+06	1.2744e+07	3.93225e+06	4.19564e+06	2.65796e+06	5.30447e+06	938494	734564	1.40108e+06	788956	1.10596e+06	978316	908713	1.05531e+06	1.0798e+06	882502	656343	961487	1.0124e+06	1.31772e+06	1.5492e+06	1.36129e+06	1.42003e+06	856401	cpd:C03990
Com_38936_pos	2-Methylpentanedioic acid	C6 H10 O4	146.058	8.691	Fatty Acyls	984794	877503	1.1317e+06	982519	1.89292e+06	1.48736e+06	921893	941590	1.05084e+06	1.33234e+06	1.30109e+06	742355	1.1314e+06	1.35452e+06	1.38862e+06	1.35577e+06	1.43182e+06	1.44641e+06	1.44341e+06	1.36701e+06	1.33435e+06	1.28197e+06	1.89902e+06	1.49459e+06	1.52181e+06	1.69871e+06	1.95472e+06	1.24629e+06	1.13368e+06	1.24611e+06	--
Com_35805_pos	3-Chloro-L-tyrosine	C9 H10 Cl N O3	215.034	11.712	Carboxylic acids and derivatives	959349	600466	1.09092e+06	502605	1.03143e+06	908082	867801	756572	1.6421e+06	574824	734236	1.20649e+06	555775	881998	786992	548876	399639	653575	387829	366126	500765	563849	434512	306740	563796	982100	481874	884654	619345	418859	--
Com_44097_pos	Liriopemuscaribaily saponins C	C44 H70 O17	870.457	14.272	--	828366	591748	485790	671345	440988	427558	483645	412283	581754	533975	889307	517535	1.55659e+06	593372	492282	309908	572690	341909	365591	961243	1.39512e+06	716783	465662	1.01424e+06	687265	533320	1.42166e+06	745360	618582	364306	--
Com_15001_pos	2-Hydroxy-6-Aminopurine	C5 H5 N5 O	151.05	7.086	Imidazopyrimidines	2.16549e+06	1.14633e+06	1.89883e+06	2.17939e+06	984106	2.2097e+06	1.91201e+06	1.82835e+06	1.50052e+06	1.32745e+06	1.52e+06	1.9482e+06	1.00843e+07	1.68573e+07	1.86526e+06	9.22108e+06	6.41424e+06	7.30661e+06	1.60979e+06	7.63968e+06	4.7402e+06	9.84623e+06	6.55103e+06	1.55171e+07	7.32648e+06	813714	1.7805e+06	1.5646e+06	1.31408e+06	2.58169e+06	--
Com_27695_pos	N-(p-Coumaroyl) serotonin	C19 H18 N2 O3	322.132	7.873	--	1.0436e+06	861695	1.40128e+06	2.30979e+06	1.48898e+06	2.88322e+06	981300	1.53443e+06	2.87804e+06	604155	763206	2.62678e+06	566781	764190	626413	845070	651652	447181	696330	683577	572713	685526	817582	993733	996336	969373	664330	439902	1.02842e+06	547588	--
Com_2054_pos	L-Valine	C5 H11 N O2	117.079	1.754	Carboxylic acids and derivatives	7.56061e+07	1.09773e+08	9.86891e+07	9.95988e+07	1.51805e+08	9.3749e+07	2.04585e+08	7.98249e+07	1.14849e+08	1.08916e+08	8.75778e+07	8.05116e+07	1.14826e+08	1.11543e+08	1.52547e+08	1.54451e+08	9.86334e+07	1.04531e+08	8.21741e+07	1.0869e+08	1.11876e+08	1.08649e+08	1.01176e+08	1.25843e+08	1.10006e+08	9.52245e+07	8.79369e+07	9.44792e+07	8.70909e+07	9.3433e+07	cpd:C00183
Com_8261_pos	3-Methoxy prostaglandin F1¦Á	C21 H38 O6	408.249	12.892	--	3.37754e+06	5.73095e+06	5.88258e+06	1.04208e+07	8.68565e+06	6.04502e+06	5.1035e+06	3.10896e+07	1.74932e+07	1.708e+07	1.56355e+07	2.52957e+07	1.40294e+06	1.8015e+06	478424	1.07735e+06	1.40911e+06	1.96903e+06	155852	559121	950225	752005	1.30893e+06	693454	1.34215e+06	1.60496e+06	1.57797e+06	1.10686e+06	1.61639e+06	1.03111e+06	--
Com_16495_pos	methyl 2-[(2-acetyl-3-oxo-1-butenyl)amino]acetate	C9 H13 N O4	199.084	6.027	--	3.00976e+06	5.1017e+06	5.53011e+06	5.01931e+06	1.07596e+07	5.27469e+06	3.91258e+06	2.37463e+06	1.19353e+07	4.29882e+06	3.61602e+06	3.93922e+06	1.01041e+07	1.25722e+07	9.97736e+06	1.00774e+07	5.67281e+06	7.44637e+06	9.75222e+06	7.16742e+06	1.1434e+07	1.15567e+07	1.32637e+07	1.08798e+07	7.64177e+06	1.75811e+07	1.71778e+07	5.84926e+06	9.08003e+06	7.94122e+06	--
Com_7695_pos	SQH	C14 H22 N6 O6	370.16	8.857	--	867910	1.0039e+06	917400	1.43642e+06	832718	1.63265e+06	901126	1.03258e+06	2.20087e+06	1.21027e+06	1.45169e+06	1.7205e+06	5.13774e+07	4.30524e+07	2.48989e+07	2.99612e+07	3.59952e+07	3.36084e+07	1.87584e+07	2.70846e+07	3.78481e+07	2.19004e+07	1.10273e+07	2.22613e+07	1.46336e+07	2.18769e+07	2.67476e+07	1.11455e+07	1.4142e+07	1.26857e+07	--
Com_13535_pos	Ethyl sorbate	C8 H12 O2	140.084	7.961	Fatty Acyls	824176	813298	1.30789e+06	979173	639486	1.02823e+06	961449	833805	1.52956e+06	1.17239e+06	1.47458e+06	964794	7.79371e+06	6.67203e+06	6.06435e+06	8.36497e+06	6.11545e+06	1.7696e+07	4.92466e+06	5.56069e+06	6.97479e+06	7.57898e+06	3.78408e+06	6.32862e+06	3.47094e+06	6.20568e+06	5.37814e+06	2.3147e+06	4.2469e+06	2.85027e+06	--
Com_2427_pos	Stearamide	C18 H37 N O	283.287	15.44	Fatty Acyls	6.82661e+07	7.28319e+07	6.43431e+07	8.49463e+07	4.83217e+07	4.41725e+07	8.3205e+07	8.032e+07	1.26191e+08	7.20167e+07	1.72352e+08	9.4789e+07	1.25919e+08	6.27087e+07	1.2349e+08	1.14964e+08	1.20935e+08	9.79533e+07	9.145e+07	1.40059e+08	1.07366e+08	3.93606e+07	6.56044e+07	8.64046e+07	6.25042e+07	9.78783e+07	2.06098e+08	1.05237e+08	9.85566e+07	1.15622e+08	cpd:C13846
Com_15037_pos	6,7,4'-Trihydroxyisoflavone	C15 H10 O5	270.053	7.128	Isoflavonoids	2.03095e+06	2.17806e+06	2.28144e+06	3.53001e+06	4.42133e+06	4.24484e+06	2.91391e+06	6.8688e+06	5.4246e+06	3.87731e+06	3.7797e+06	5.8934e+06	9.19777e+06	1.11786e+07	6.46294e+06	9.86932e+06	8.79604e+06	1.51089e+07	5.86969e+06	6.89199e+06	1.14694e+07	1.38883e+07	9.81912e+06	8.40736e+06	9.05943e+06	1.6737e+07	1.16327e+07	7.75383e+06	1.21225e+07	7.53018e+06	--
Com_1324_pos	Targinine	C7 H16 N4 O2	171.101	1.344	Carboxylic acids and derivatives	7.2835e+06	9.22105e+06	9.58268e+06	1.06707e+07	2.59969e+07	9.89426e+06	1.60485e+07	1.01969e+07	4.96232e+07	1.52823e+07	1.6497e+07	7.21275e+06	5.2384e+07	3.88946e+07	5.77043e+07	8.5795e+07	4.98959e+07	4.39556e+07	3.53929e+07	5.8556e+07	4.22601e+07	2.9704e+07	2.99226e+07	2.98103e+07	3.78894e+07	5.11844e+07	6.29019e+07	5.01095e+07	4.11556e+07	3.43735e+07	--
Com_11904_pos	Flavokawain B	C17 H16 O4	284.104	13.002	Linear 1,3-diarylpropanoids	1.53607e+06	1.69385e+06	1.78689e+06	1.53363e+06	1.6797e+06	1.56053e+06	1.28603e+06	1.31855e+06	1.27138e+06	1.35719e+06	1.18201e+06	1.39159e+06	1.90397e+06	2.4756e+06	1.41861e+07	2.96428e+06	6.39714e+06	1.77475e+06	1.36738e+07	2.71871e+07	1.89326e+07	1.45456e+07	2.90058e+06	6.42276e+06	8.83587e+06	5.27839e+06	9.57052e+06	7.92672e+06	2.26367e+06	6.94658e+06	--
Com_20891_pos	(-)-3-(3,4-Dihydroxyphenyl)-2-methylalanine	C10 H13 N O4	211.084	10.115	--	3.90149e+06	5.50476e+06	5.17429e+06	5.16385e+06	6.50785e+06	7.9854e+06	4.17403e+06	3.88844e+06	4.80158e+06	4.72996e+06	5.0759e+06	4.12883e+06	6.49921e+06	7.18078e+06	7.48293e+06	7.3212e+06	7.6949e+06	6.00303e+06	7.28016e+06	8.25824e+06	8.05502e+06	7.04476e+06	7.36224e+06	7.46301e+06	9.44952e+06	8.04977e+06	1.00314e+07	7.6999e+06	8.33156e+06	6.92951e+06	--
Com_1427_pos	Paliperidone	C23 H27 F N4 O3	426.204	11.291	Pyridopyrimidines	1.33065e+08	9.31125e+07	7.95122e+07	1.38084e+08	9.43796e+07	9.43679e+07	1.9839e+08	1.09117e+08	4.90227e+07	8.30696e+07	1.24362e+08	1.27683e+08	7.88103e+07	5.57689e+07	7.50947e+07	1.60468e+08	1.00032e+08	1.22668e+07	2.51297e+08	2.16605e+08	2.06207e+08	1.04664e+08	1.79772e+08	2.23012e+08	2.53029e+08	9.10291e+07	8.78319e+06	3.90166e+08	1.75761e+08	2.84346e+08	cpd:C21516
Com_13460_pos	D-Xylonic acid	C5 H10 O6	166.048	1.192	--	7.68959e+06	8.36321e+06	9.00908e+06	1.00659e+07	1.19096e+07	1.27475e+07	1.012e+07	9.34331e+06	1.08431e+07	1.55053e+07	1.27763e+07	9.38849e+06	1.85095e+07	1.45224e+07	1.28371e+07	9.51239e+06	1.12701e+07	1.12375e+07	1.02873e+07	8.22361e+06	9.69397e+06	1.15947e+07	1.30511e+07	9.87331e+06	1.09948e+07	1.38289e+07	2.02298e+07	1.15332e+07	1.16761e+07	1.17323e+07	--
Com_8917_pos	4-(Diethylamino)salicylaldehyde	C11 H15 N O2	193.11	6.208	--	6.61741e+06	6.93063e+06	4.40807e+06	1.7699e+07	2.91875e+07	1.40794e+07	3.36704e+06	2.09993e+07	7.38883e+06	6.21679e+06	6.59825e+06	8.16976e+06	2.73136e+06	2.28245e+06	3.00152e+06	2.12191e+06	2.73789e+06	1.99726e+06	2.73048e+06	2.9983e+06	2.40214e+06	2.2599e+06	2.89913e+06	2.95334e+06	2.54442e+06	4.11697e+06	2.9782e+06	2.43522e+06	2.87522e+06	2.81115e+06	--
Com_41123_pos	Carnosic acid	C20 H28 O4	332.199	11.054	Prenol lipids	576980	506665	497790	662934	618280	556097	756577	571824	544815	590180	634775	631402	1.22133e+06	1.30663e+06	970341	1.23615e+06	1.00288e+06	1.20642e+06	1.44106e+06	1.00481e+06	1.30444e+06	1.14703e+06	1.38825e+06	1.15707e+06	1.53086e+06	944305	938453	2.12203e+06	1.10157e+06	1.63387e+06	--
Com_789_pos	Isopimpinellin	C13 H10 O5	246.053	11.134	Coumarins and derivatives	1.51048e+08	9.55793e+07	1.60309e+08	1.21486e+08	1.90328e+08	1.47425e+08	1.25631e+08	1.68748e+08	2.26313e+08	1.21715e+08	9.53223e+07	9.24911e+07	8.12342e+07	1.01626e+08	1.89034e+08	1.83092e+08	2.04132e+08	3.24633e+08	3.63925e+08	3.80232e+08	3.36816e+08	5.87806e+08	4.10673e+08	3.62453e+08	4.16656e+08	4.94852e+08	6.97739e+08	4.43693e+08	7.43682e+08	3.48375e+08	cpd:C02162
Com_3203_pos	6-Phosphogluconic acid	C6 H13 O10 P	276.024	1.551	Organooxygen compounds	6.22198e+07	6.51382e+07	4.68458e+07	6.10231e+07	3.98996e+07	4.20518e+07	5.64856e+07	1.04882e+08	5.34634e+07	1.01263e+08	3.97965e+07	6.22187e+07	3.62972e+07	3.85482e+07	4.05661e+07	1.95444e+07	2.7816e+07	3.61986e+07	2.0509e+07	6.17999e+06	1.68802e+07	2.26572e+07	2.33065e+07	1.12888e+07	9.99934e+06	2.6363e+07	4.66332e+07	5.44534e+06	1.28908e+07	8.76487e+06	--
Com_15167_pos	Hydroxytyrosol	C8 H10 O3	154.063	11.505	Phenols	2.51217e+06	2.76786e+06	3.30577e+06	3.30941e+06	3.57468e+06	3.68978e+06	5.22124e+06	4.02502e+06	5.27881e+06	3.94013e+06	3.91698e+06	3.63012e+06	9.25263e+06	1.25607e+07	9.39645e+06	7.43798e+06	7.35302e+06	5.88489e+06	1.06622e+07	8.72896e+06	1.62322e+07	1.02902e+07	1.58173e+07	1.65506e+07	1.66461e+07	4.50064e+06	4.71001e+06	1.41271e+07	7.25629e+06	7.56435e+06	--
Com_46519_pos	Benzoyleneurea	C8 H6 N2 O2	162.044	8.141	--	385220	401824	400793	266161	538995	554783	254239	444988	406280	287780	450133	471736	230446	236437	223148	313796	328137	320868	326950	389387	303102	246660	471672	205590	181739	353441	337986	206861	439056	185339	--
Com_25634_pos	Normorphine	C16 H17 N O3	271.124	7.305	Morphinans	157645	189437	176536	242091	244670	215726	221466	371813	609774	319575	657189	363062	2.43584e+06	2.32567e+06	2.23288e+06	3.06135e+06	1.90034e+06	5.96054e+06	1.18517e+06	1.22301e+06	1.44604e+06	1.59649e+06	2.79585e+06	2.00816e+06	1.55304e+06	6.36972e+06	4.75035e+06	853390	2.58135e+06	796635	cpd:C11785
Com_13071_pos	Ingenol	C20 H28 O5	348.193	10.231	--	2.53846e+06	5.00066e+06	5.22861e+06	2.38707e+06	2.5452e+06	3.7987e+06	8.45086e+06	5.00608e+06	5.86367e+06	4.4224e+06	1.93249e+06	6.11663e+06	2.97092e+06	2.15784e+06	5.60977e+06	4.65504e+06	5.96234e+06	1.43605e+06	2.1628e+07	1.33752e+07	9.36816e+06	7.33716e+06	1.06131e+07	1.06439e+07	1.08996e+07	1.87682e+06	1.17767e+06	2.15079e+07	6.13974e+06	2.16517e+07	cpd:C09112
Com_28780_pos	Bufotaline	C26 H36 O6	444.251	11.912	--	2.49446e+06	2.13689e+06	2.82719e+06	2.57263e+06	2.23423e+06	2.0464e+06	1.56225e+06	1.32643e+06	1.2259e+06	1.46471e+06	3.05818e+06	1.81566e+06	1.18483e+06	2.54014e+06	2.483e+06	1.43534e+06	3.97215e+06	1.20967e+06	1.66661e+06	1.47606e+06	984494	788337	288517	309943	272151	347128	735155	284395	312258	285947	--
Com_10650_pos	5-Methoxy-N,N-dimethyltryptamine	C13 H18 N2 O	218.142	8.531	Indoles and derivatives	8.02032e+06	4.96122e+06	4.83982e+06	4.91577e+06	6.76053e+06	7.53374e+06	3.47463e+06	5.38974e+06	5.08765e+06	3.13159e+06	3.2119e+06	5.11051e+06	3.81616e+06	4.05668e+06	2.64692e+06	4.64462e+06	3.8419e+06	4.66108e+06	1.87347e+06	3.55978e+06	3.06721e+06	4.03632e+06	3.6244e+06	3.44646e+06	2.13055e+06	2.3033e+06	1.66592e+06	1.5849e+06	2.30093e+06	1.80265e+06	cpd:C08309
Com_48188_pos	Cytidine-5'-monophosphate	C9 H14 N3 O8 P	323.052	1.691	Pyrimidine nucleotides	289521	302185	310000	307380	269321	273251	224910	257664	221739	276229	238444	222001	211383	220859	204904	208120	200003	182137	176294	171880	200847	225602	213297	206535	176154	174919	184679	135776	172526	172896	cpd:C00055
Com_39478_pos	Desthiobiotin	C10 H18 N2 O3	214.132	9.119	Fatty Acyls	1.16868e+06	1.10224e+06	1.08456e+06	1.19632e+06	1.80328e+06	1.42023e+06	803915	1.60076e+06	1.24991e+06	1.00607e+06	695725	933112	838961	759710	736952	677654	674976	746773	667774	724415	728842	666619	628487	710561	620745	776741	682291	597420	648371	638142	cpd:C01909
Com_12890_pos	1,3,5-Trimethoxybenzene	C9 H12 O3	168.078	9.013	--	1.30131e+07	1.77741e+07	1.15742e+07	1.56179e+07	1.11951e+07	1.49865e+07	1.21855e+07	1.08115e+07	1.06295e+07	1.45589e+07	1.28323e+07	1.29379e+07	8.93769e+06	8.87548e+06	1.3535e+07	1.20557e+07	1.02773e+07	9.02335e+06	1.67497e+07	9.37699e+06	8.81683e+06	1.45748e+07	1.15118e+07	9.93866e+06	9.39922e+06	1.13537e+07	1.10074e+07	1.02321e+07	1.47039e+07	2.21238e+07	--
Com_15548_pos	Methyl Palmitate	C17 H34 O2	275.214	14.347	Fatty Acyls	3.67589e+06	3.30968e+06	3.94741e+06	1.4627e+07	1.88309e+06	1.48483e+06	1.80825e+06	3.53343e+06	2.22098e+06	3.29115e+06	4.08381e+06	3.14851e+06	3.1711e+06	1.50266e+06	1.21324e+06	1.131e+06	1.76656e+06	711461	715965	1.16437e+06	1.60439e+06	921097	1.21821e+06	1.22639e+06	1.28354e+06	1.62212e+06	3.01552e+06	987299	1.02758e+06	1.07108e+06	cpd:C16995
Com_32785_pos	N'-Formylkynurenine	C11 H12 N2 O4	236.079	6.758	Organooxygen compounds	838668	884743	822851	704029	786933	617736	1.06695e+06	448097	379451	526941	401451	333606	1.90828e+06	1.84683e+06	1.30656e+06	3.94286e+06	1.52014e+06	2.15617e+06	931187	698905	2.36588e+06	775111	980631	1.82842e+06	882013	480034	881381	940316	1.65539e+06	825161	--
Com_37267_pos	Epimedin A	C39 H50 O20	838.29	9.867	--	1.52396e+06	1.60256e+06	1.59353e+06	1.33605e+06	1.35313e+06	1.54714e+06	1.02241e+06	1.03379e+06	963030	1.06872e+06	985401	961253	3.08513e+06	2.65362e+06	1.92087e+06	1.20014e+06	1.74891e+06	1.93313e+06	898022	919848	838761	1.55644e+06	2.00178e+06	1.39164e+06	1.66376e+06	1.65217e+06	3.508e+06	2.1703e+06	1.39053e+06	773947	--
Com_37263_pos	Glabrene	C20 H18 O4	322.12	9.912	Isoflavonoids	1.50961e+06	1.67907e+06	1.4573e+06	1.25979e+06	1.43831e+06	1.49919e+06	988701	1.20398e+06	855354	1.14462e+06	947024	1.01469e+06	1.23384e+06	1.45533e+06	2.77902e+06	1.44284e+06	1.53044e+06	1.38868e+06	1.36066e+06	1.6e+06	1.92062e+06	1.58731e+06	1.50072e+06	2.80881e+06	1.2831e+06	1.31472e+06	1.11526e+06	1.00266e+06	872849	2.11634e+06	--
Com_31742_pos	Artemisinin	C15 H22 O5	282.146	10.099	--	1.53494e+06	1.51265e+06	1.66905e+06	2.27427e+06	1.39148e+06	2.27795e+06	2.21012e+06	2.26941e+06	2.03009e+06	2.24534e+06	2.37741e+06	2.41277e+06	3.83655e+06	2.51447e+06	1.9699e+06	2.3877e+06	2.64893e+06	3.23642e+06	1.77331e+06	2.45477e+06	2.72756e+06	2.98244e+06	2.07974e+06	2.01561e+06	2.15402e+06	3.07495e+06	5.44326e+06	3.47647e+06	2.89416e+06	2.3894e+06	cpd:C09538
Com_8181_pos	6,7,8-trimethoxy-3-phenyl-2-thioxo-1,2,3,4-tetrahydroquinazolin-4-one	C17 H16 N2 O4 S	344.08	12.272	--	529692	466783	1.25982e+06	487775	2.06482e+06	385131	432638	459578	374278	691048	507202	386886	522587	772180	757864	1.23655e+06	732543	828774	1.9467e+06	9.3054e+06	912685	1.84444e+06	1.00124e+06	748309	1.53725e+06	1.19873e+06	1.07184e+07	1.36653e+07	9.58172e+06	1.3809e+07	--
Com_14859_pos	Fraxinellone	C14 H16 O3	232.11	8.615	--	1.26823e+06	1.66937e+06	1.01407e+06	2.05191e+06	1.0145e+06	1.72984e+06	2.08984e+06	1.70864e+06	3.5459e+06	1.30534e+06	1.76362e+06	2.79499e+06	1.64021e+07	1.60279e+07	1.0951e+07	1.05837e+07	1.02585e+07	1.54059e+07	7.43377e+06	7.90443e+06	1.2878e+07	1.49279e+07	5.15135e+06	8.55701e+06	5.53781e+06	1.05848e+07	1.28835e+07	4.80906e+06	6.2072e+06	6.13856e+06	--
Com_47508_pos	LysoPC 20:4	C28 H50 N O7 P	543.332	16.79	--	27429.3	28577.5	28802.7	30862.4	25507.5	26203.1	34869.5	27775.2	30267.9	64817.2	40496.2	25048.4	122015	196011	164335	107617	96222.2	52855	94229	42855.6	693033	64788.5	147201	678284	257317	54960.2	88763.3	92560.5	192106	60915.1	--
Com_35211_pos	N8-Acetylspermidine	C9 H23 Cl2 N3 O	259.121	12.577	Carboximidic acids and derivatives	471052	433571	434371	296214	566536	554626	513056	604598	451819	405424	286693	393891	253880	339929	375666	231172	339946	349109	225147	812905	312539	383048	268744	363981	354050	912137	267862	3.56571e+06	357390	274656	cpd:C01029
Com_7441_pos	(11E,15Z)-9,10,13-trihydroxyoctadeca-11,15-dienoic acid	C18 H32 O5	310.214	13.267	--	2.28289e+07	2.01086e+07	1.25665e+07	3.37608e+07	2.8282e+07	2.20074e+07	1.40519e+07	2.99154e+07	2.31939e+07	3.1285e+07	2.5435e+07	3.84383e+07	9.75399e+06	9.44985e+06	5.87471e+06	4.6794e+06	9.37288e+06	8.01558e+06	3.7597e+06	3.92365e+06	4.62286e+06	4.36682e+06	4.6897e+06	4.98965e+06	4.7179e+06	8.15587e+06	1.0658e+07	5.87984e+06	6.17933e+06	4.86065e+06	--
Com_4571_pos	3-(1,3-benzoxazol-2-ylthio)-5,5-dimethylcyclohex-2-en-1-one	C15 H15 N O2 S	273.085	4.62	--	1.42394e+07	1.30166e+07	1.5387e+07	2.17168e+07	2.43865e+07	3.00585e+07	2.05731e+07	2.04236e+07	2.67325e+07	1.8018e+07	2.30983e+07	2.10979e+07	4.94405e+07	5.40799e+07	4.24869e+07	4.9525e+07	3.25637e+07	7.58666e+07	2.69112e+07	4.19905e+07	6.5069e+07	6.02069e+07	6.79595e+07	7.83315e+07	6.47183e+07	9.75242e+07	6.43467e+07	6.73982e+07	8.22164e+07	6.6451e+07	--
Com_11584_pos	Raceanisodamine	C17 H23 N O4	305.162	11.276	--	3.29518e+06	3.5643e+06	3.20687e+06	2.47756e+06	4.10777e+06	3.64841e+06	3.56732e+06	5.02756e+06	5.00885e+06	4.33153e+06	4.62703e+06	5.09756e+06	3.18044e+06	3.68641e+06	4.13618e+06	3.40665e+06	2.55465e+06	3.74389e+06	1.16644e+07	4.176e+06	1.01919e+07	3.99545e+06	8.08039e+06	6.1386e+06	7.60708e+06	5.16894e+06	3.8874e+06	2.7918e+07	9.30717e+06	1.09725e+07	--
Com_17378_pos	6,9-dimethoxy-11H-indeno[1,2-b]quinoxalin-11-one	C17 H12 N2 O3	314.064	2.267	--	2.17888e+06	2.85642e+06	3.15233e+06	3.58779e+06	2.05607e+06	2.59861e+06	4.1765e+06	3.19587e+06	4.31566e+06	4.35048e+06	4.17043e+06	3.07426e+06	5.21572e+06	7.43432e+06	6.07571e+06	5.88625e+06	9.71744e+06	3.14945e+06	3.8958e+06	5.15058e+06	3.49499e+06	3.82541e+06	5.58375e+06	5.87111e+06	2.40924e+06	3.26623e+06	2.69095e+06	2.26806e+06	2.67817e+06	2.72585e+06	--
Com_32270_pos	trans-3,5-Dimethoxy-4-hydroxycinnamaldehyde	C11 H12 O4	208.073	11.248	--	2.33712e+06	3.0698e+06	2.82346e+06	2.62639e+06	2.20265e+06	2.0217e+06	1.60824e+06	2.21216e+06	2.01034e+06	1.86902e+06	2.18977e+06	2.16541e+06	3.81007e+06	3.48276e+06	3.58845e+06	3.1744e+06	3.4835e+06	3.55768e+06	2.88795e+06	3.27935e+06	2.7126e+06	2.62954e+06	3.23687e+06	2.57073e+06	3.50913e+06	3.98335e+06	4.19948e+06	3.10818e+06	3.1027e+06	2.57842e+06	--
Com_12439_pos	Bufalin	C24 H34 O4	386.245	13.623	--	331707	545878	383417	461339	409998	468973	424703	399171	471782	458130	458038	563351	607674	612373	2.8242e+07	3.37611e+06	8.68222e+06	465457	390709	364502	426923	341097	508651	1.93497e+06	365579	2.00368e+06	1.40336e+06	375628	433450	473490	cpd:C16922
Com_38219_pos	3-Butylidenephthalide	C12 H12 O2	188.084	8.08	--	602658	611647	1.04773e+06	839354	957596	677705	884357	786186	841371	905922	1.09455e+06	838146	2.18502e+06	2.3745e+06	1.39324e+06	1.31552e+06	1.87368e+06	1.57962e+06	2.04948e+06	2.7096e+06	1.74284e+06	1.95334e+06	1.57461e+06	2.09726e+06	2.36707e+06	2.40507e+06	1.90834e+06	1.81856e+06	2.14722e+06	2.51098e+06	--
Com_17926_pos	Kinetin	C10 H9 N5 O	215.081	12.66	Imidazopyrimidines	496496	412403	491186	325786	479904	443420	494102	568923	442841	406032	400976	477875	5.02945e+06	1.27163e+07	2.48157e+06	530135	861205	1.92176e+06	1.45345e+06	3.41875e+06	785276	671833	611511	276501	443966	345620	297887	535543	550280	334478	cpd:C08272
Com_1014_pos	Trigonelline	C7 H7 N O2	137.048	1.607	_	4.41421e+08	3.32127e+08	2.90297e+08	3.81708e+08	3.69285e+08	2.81532e+08	2.30826e+08	3.44362e+08	2.51538e+08	3.01058e+08	3.1643e+08	2.97095e+08	2.25452e+08	1.70912e+08	2.2873e+08	1.95932e+08	2.2615e+08	1.98606e+08	2.4547e+08	1.85252e+08	2.74417e+08	2.39497e+08	2.25195e+08	2.88233e+08	2.17174e+08	1.7413e+08	1.75091e+08	1.9235e+08	1.66025e+08	2.21863e+08	cpd:C01004
Com_41995_pos	Ganoderiol A	C30 H46 O2	438.349	15.382	Prenol lipids	1.05393e+06	820383	157448	1.57717e+06	467315	176574	190185	134186	124123	140829	198484	118834	253798	203381	184501	134634	243293	144378	137274	164066	181548	156284	186618	161181	142002	144955	233796	184669	158320	143454	--
Com_24113_pos	N-Methyl-L-arginine hydrochloride	C7 H17 Cl N4 O2	224.104	11.423	--	629112	600453	1.01591e+06	938057	480935	442611	1.47957e+06	614419	1.28534e+06	737311	872813	994088	3.90626e+06	1.87471e+06	2.31641e+06	2.44038e+06	2.59323e+06	6.73123e+06	3.37447e+06	2.56783e+06	1.88216e+06	1.67573e+06	2.36738e+06	2.97928e+06	4.554e+06	2.02006e+06	792293	1.32407e+06	1.68202e+06	1.17533e+06	--
Com_45107_pos	Pseudolaric Acid B	C23 H28 O8	432.177	10.428	--	336090	385697	494770	322966	411966	506299	543245	611087	673952	508884	533712	712242	447819	322864	405792	391895	375519	328222	884103	322526	442435	352558	542443	477434	539756	356963	624786	1.09163e+06	977408	1.21597e+06	--
Com_35572_pos	Nardosinone	C15 H22 O3	250.157	9.437	--	1.32922e+06	1.31855e+06	1.25924e+06	1.49611e+06	1.20542e+06	1.55283e+06	1.26689e+06	1.37913e+06	1.64953e+06	1.39133e+06	1.27367e+06	1.48245e+06	3.63073e+06	2.94616e+06	3.23839e+06	3.05269e+06	2.1687e+06	2.68804e+06	2.42539e+06	2.22569e+06	2.85775e+06	2.66163e+06	2.71415e+06	2.63326e+06	3.0844e+06	3.56421e+06	3.59394e+06	2.32401e+06	2.28462e+06	2.63254e+06	--
Com_15843_pos	Ganoderic acid H	C32 H44 O9	572.296	14.247	Prenol lipids	6.3785e+06	4.14668e+06	2.96511e+06	4.77964e+06	4.15923e+06	2.62229e+06	3.73228e+06	2.68081e+06	4.14223e+06	4.18506e+06	7.36808e+06	4.50288e+06	4.87185e+06	3.12094e+06	4.19001e+06	2.76688e+06	5.29411e+06	2.78836e+06	2.9668e+06	3.44343e+06	3.17129e+06	2.32835e+06	1.60601e+06	2.80691e+06	2.83512e+06	3.32743e+06	5.51086e+06	4.56271e+06	3.7406e+06	4.31699e+06	--
Com_3393_pos	9-Oxo-10(E),12(E)-octadecadienoic acid	C18 H30 O3	294.219	13.882	--	3.21636e+07	4.89671e+07	2.93913e+07	8.57285e+07	8.01102e+07	6.18734e+07	4.27473e+07	7.79891e+07	6.62404e+07	1.25929e+08	8.61456e+07	1.0475e+08	6.43962e+07	4.72118e+07	2.08832e+07	2.2704e+07	3.82017e+07	2.21241e+07	2.13084e+07	2.2804e+07	2.50111e+07	2.49058e+07	2.39021e+07	2.92237e+07	3.12489e+07	4.20605e+07	8.02249e+07	3.54043e+07	3.26263e+07	3.28677e+07	--
Com_15776_pos	7-methylguanine	C6 H7 N5 O	165.065	5.318	Imidazopyrimidines	4.05829e+06	6.90615e+06	5.55107e+06	6.06507e+06	4.29814e+06	5.44364e+06	291062	6.34599e+06	7.12032e+06	7.00315e+06	5.02047e+06	6.13899e+06	1.08998e+07	9.56272e+06	8.4972e+06	9.86942e+06	7.53101e+06	9.8987e+06	6.91971e+06	6.06746e+06	1.62185e+07	9.36682e+06	6.92182e+06	9.99799e+06	5.46308e+06	7.49194e+06	6.78691e+06	4.54311e+06	5.62384e+06	7.49462e+06	--
Com_129_pos	Syringetin-3-O-glucoside	C23 H24 O13	235.083	9.767	--	1.90648e+09	1.87212e+09	2.49333e+09	1.86225e+09	2.26764e+09	2.26075e+09	1.17905e+09	1.90975e+09	1.09714e+09	1.12111e+09	8.2772e+08	1.50505e+09	1.53962e+08	1.43319e+08	2.48406e+08	2.10501e+08	1.60461e+08	3.06712e+08	1.12659e+08	1.10819e+08	1.46446e+08	2.57492e+08	1.11873e+08	1.12698e+08	1.13334e+08	4.71148e+08	4.3522e+08	5.86723e+07	2.49568e+08	1.28254e+08	--
Com_2248_pos	Quinone	C6 H4 O2	108.021	2.017	Organooxygen compounds	1.09353e+08	1.48036e+08	1.88706e+08	1.36537e+08	1.12146e+08	1.35719e+08	1.09913e+08	1.04223e+08	1.09432e+08	1.3748e+08	1.19297e+08	9.80913e+07	9.48243e+07	9.03107e+07	8.32589e+07	8.59938e+07	7.73303e+07	6.05779e+07	8.85924e+07	9.29593e+07	8.98271e+07	8.74751e+07	1.04202e+08	9.51055e+07	9.258e+07	8.43546e+07	8.16211e+07	7.68856e+07	7.20398e+07	9.58007e+07	cpd:C15602
Com_304_pos	MAG (18:3)	C21 H36 O4	352.261	14.189	--	6.36242e+08	4.13082e+08	3.97208e+08	9.66521e+08	5.4209e+08	5.72235e+08	3.77404e+08	6.71928e+08	6.94925e+08	3.72679e+08	2.88982e+08	4.94517e+08	1.43805e+09	1363102433	2.44675e+09	1.393e+09	1.00451e+09	1.0038e+09	5.99246e+08	4.78888e+08	8.04222e+08	1.45643e+09	1.22484e+08	6.04014e+08	3.5887e+08	1.00026e+09	1.3972e+09	2.64464e+08	6.68165e+08	7.39075e+08	--
Com_30766_pos	1,3-dimethyl 2,4-bis(4-hydroxyphenyl)cyclobutane-1,3-dicarboxylate	C20 H20 O6	373.152	7.479	--	504809	805462	832184	1.18263e+06	545834	530954	197332	463770	312060	335843	286954	258902	162618	282721	220796	155216	172635	279205	139104	173818	152642	188543	184123	175620	156450	203471	212828	160697	199382	151137	--
Com_48266_pos	Dicoumarol	C19 H12 O6	336.063	7.779	Coumarins and derivatives	356903	105902	98292.8	333514	98540.5	118328	84990.2	99842.2	111895	93267.1	93952.7	97817.4	159002	397041	142934	129724	135259	143931	142197	179320	132028	133043	146518	149011	109514	122273	141483	81979.9	104431	105456	cpd:C00796
Com_9624_pos	Isoquinoline	C9 H7 N	129.058	10.822	Isoquinolines and derivatives	6.86973e+06	6.21857e+06	7.21151e+06	1.76956e+06	9.0671e+06	6.60187e+06	1.04755e+06	2.76801e+06	489525	819548	632018	753107	465560	563560	603346	896912	714712	359201	1.01125e+06	1.04566e+06	898736	623516	1.01203e+06	1.17054e+06	1.48623e+06	407249	244212	1.80541e+06	1.15294e+06	1.32814e+06	cpd:C06323
Com_22699_pos	Sauchinone	C20 H20 O6	356.126	10.51	--	2.56534e+06	2.5532e+06	2.47574e+06	3.20722e+06	2.29427e+06	3.29931e+06	3.23321e+06	3.2846e+06	2.85799e+06	3.3465e+06	2.24984e+06	2.8861e+06	2.8449e+06	3.11823e+06	2.38462e+06	2.36929e+06	2.16305e+06	2.4421e+06	5.09023e+06	3.27657e+06	3.92313e+06	7.77573e+06	8.51748e+06	3.84295e+06	5.50767e+06	5.91846e+06	9.50207e+06	7.20973e+06	4.88492e+06	7.21538e+06	--
Com_32465_pos	Ganoderic acid A	C30 H44 O7	516.309	10.875	Prenol lipids	1.03413e+06	922462	836550	767174	1.01037e+06	911107	1.58372e+06	1.0188e+06	781748	1.02994e+06	828286	1.14997e+06	709645	665975	1.18894e+06	1.32577e+06	881872	591629	2.97767e+06	1.7775e+06	1.75476e+06	2.15803e+06	1.97684e+06	2.57624e+06	3.91972e+06	1.07153e+06	820046	3.2785e+06	1.64046e+06	3.75841e+06	--
Com_15374_pos	N-(cyclopropylmethyl)-N'-phenylurea	C11 H14 N2 O	246.074	5.272	--	3.40607e+06	4.2691e+06	4.51224e+06	5.55497e+06	5.34718e+06	5.21013e+06	7.37479e+06	9.77766e+06	1.02616e+07	7.25595e+06	8.4114e+06	8.80714e+06	1.96997e+07	1.35011e+07	7.95935e+06	1.01124e+07	8.28912e+06	1.24848e+07	6.43197e+06	7.72879e+06	9.26117e+06	1.11666e+07	1.11949e+07	9.80825e+06	7.46607e+06	8.1719e+06	8.41791e+06	6.81247e+06	8.354e+06	7.84348e+06	--
Com_34455_pos	N-Methylnicotinamide	C7 H8 N2 O	136.064	9.51	Pyridines and derivatives	912940	861176	940103	974088	940446	922322	1.21364e+06	839654	835199	974840	1.15854e+06	837582	1.92082e+06	3.36637e+06	1.22927e+06	1.59316e+06	1.38431e+06	1.03496e+06	901761	1.33658e+06	1.44246e+06	1.29988e+06	1.54883e+06	1.04626e+06	2.04251e+06	1.3734e+06	1.17783e+06	1.56422e+06	1.7882e+06	1.106e+06	--
Com_13656_pos	Cyclo(glycyltryptophylprolylglycylvalylglycyl-¦Â-hydroxytyrosyl)	C36 H44 N8 O9	714.308	12.556	--	406401	897474	722007	750442	777617	987021	2.23406e+06	3.61041e+06	3.2744e+06	2.54449e+06	2.64753e+06	3.27711e+06	4.3961e+06	4.23429e+06	2.69229e+06	2.29171e+06	1.91155e+06	6.66625e+06	7.20145e+06	7.61517e+06	4.22491e+06	1.22226e+07	1.19928e+07	5.7679e+06	1.86874e+07	2.06197e+07	1.98359e+07	2.18754e+07	1.86417e+07	1.61071e+07	--
Com_38932_pos	Dihydrothymine	C5 H8 N2 O2	128.059	10.312	Diazines	545660	753376	951164	405088	791814	1.02151e+06	1.15445e+06	1.28839e+06	1.53517e+06	1.1244e+06	1.25587e+06	1.69266e+06	293696	696621	282679	449225	303124	410289	406664	352480	372864	505415	429030	417844	409974	388783	379436	412497	518371	427125	cpd:C00906
Com_30600_pos	3-Acetyl-11-keto-¦Â-boswellic acid	C32 H48 O5	512.348	14.043	--	1.01806e+06	1.21251e+06	1.13628e+06	1.39831e+06	3.70326e+06	1.6087e+06	1.36706e+06	1.29437e+06	1.22305e+06	1.40664e+06	1.46956e+06	1.09377e+06	439107	1.72764e+06	1.65883e+06	1.2199e+06	1.65732e+06	1.73202e+06	1.36311e+06	351244	552497	230549	1.65399e+06	586447	1.27978e+06	1.83252e+06	2.26428e+06	1.69912e+06	2.48949e+06	2.11941e+06	--
Com_17164_pos	Glucosamine	C6 H13 N O5	179.079	9.149	Organooxygen compounds	1.436e+06	1.48211e+06	1.83535e+06	1.39974e+06	1.06014e+06	871588	1.45871e+06	1.22847e+06	1.83216e+06	1.9267e+06	2.10816e+06	1.18831e+06	1.47988e+06	1.17097e+06	2.14518e+06	1.55917e+06	1.7197e+06	1.53246e+06	1.44897e+06	2.09582e+06	1.6838e+06	1.48815e+06	2.08067e+06	1.51747e+06	1.26775e+06	1.61816e+06	1.91636e+06	1.82632e+06	1.20478e+06	1.49339e+06	--
Com_14821_pos	Prostaglandin E2-1-glyceryl ester	C23 H38 O7	408.254	13.584	--	7.56458e+06	6.33856e+06	6.12723e+06	5.00606e+06	5.51942e+06	5.53467e+06	4.70304e+06	4.31769e+06	4.67393e+06	4.96558e+06	5.60744e+06	5.02042e+06	3.25356e+06	2.95214e+06	4.35821e+06	3.24841e+06	4.35201e+06	3.43342e+06	3.37507e+06	3.71915e+06	3.56453e+06	3.12723e+06	2.60001e+06	3.40515e+06	3.52471e+06	4.21672e+06	5.92826e+06	4.76815e+06	4.34921e+06	2.9691e+06	--
Com_47781_pos	N,N-dimethyl-5-nitro-6-[3-(trifluoromethyl)phenoxy]pyrimidin-4-amine	C13 H11 F3 N4 O3	310.067	2.936	--	466473	342110	365995	322332	281622	330753	172919	162901	173680	161846	152042	177812	87346.8	76847.4	138451	130707	103427	70527.3	88641.4	122784	135877	117777	142297	109986	106739	131662	73334.4	66793.2	76678.4	126890	--
Com_14437_pos	5-[(2-chloro-6-phenoxybenzyl)amino]-3,3-dimethyl-5-oxopentanoic acid	C20 H22 Cl N O4	397.107	7.216	--	1.16341e+06	1.1506e+06	433368	1.37836e+06	1.9266e+06	1.715e+06	958454	1.48496e+06	3.05192e+06	1.23439e+06	1.3659e+06	1.50393e+06	1.07517e+07	8.69433e+06	8.44427e+06	1.04989e+07	9.12571e+06	9.03873e+06	9.25078e+06	1.2313e+07	1.08249e+07	1.3116e+07	8.15836e+06	1.88158e+07	9.17566e+06	6.00516e+06	1.67162e+07	7.20103e+06	1.00832e+07	1.28995e+07	--
Com_15250_pos	Formononetin	C16 H12 O4	268.073	8.762	Isoflavonoids	7.43843e+06	6.82756e+06	7.77465e+06	8.58847e+06	1.2079e+07	8.02322e+06	6.90001e+06	8.63056e+06	9.78421e+06	6.41192e+06	9.85737e+06	7.07257e+06	5.06363e+06	6.94203e+06	4.76561e+06	5.91651e+06	6.11284e+06	5.11977e+06	5.57846e+06	5.06267e+06	6.69422e+06	1.19938e+07	1.35514e+07	7.66981e+06	8.61325e+06	9.28338e+06	1.07324e+07	1.10602e+07	7.1818e+06	9.69103e+06	cpd:C00858
Com_5215_pos	1-Aminocyclopropanecarboxylic acid	C4 H7 N O2	101.048	1.377	Carboxylic acids and derivatives	2.766e+07	2.88685e+07	2.65211e+07	2.94962e+07	3.6647e+07	5.36547e+07	3.81546e+07	2.53965e+07	4.30629e+07	3.32186e+07	3.94523e+07	3.9441e+07	6.4887e+07	4.36904e+07	6.2649e+07	6.02693e+07	4.54609e+07	5.494e+07	7.5139e+07	7.47052e+07	6.61031e+07	6.68376e+07	5.46628e+07	6.58189e+07	4.67383e+07	4.62646e+07	4.44138e+07	4.74377e+07	3.86822e+07	4.63124e+07	--
Com_8396_pos	Succinic anhydride	C4 H4 O3	100.016	1.495	Oxolanes	2.34936e+07	3.15621e+07	2.13722e+07	3.04454e+07	2.0396e+07	3.1347e+07	2.22247e+07	2.15066e+07	2.58268e+07	1.85241e+07	2.55621e+07	2.3242e+07	1.49014e+07	1.274e+07	1.61057e+07	1.71409e+07	1.41744e+07	1.05771e+07	1.35412e+07	1.325e+07	1.28722e+07	1.45357e+07	1.49745e+07	1.54058e+07	1.15984e+07	2.12857e+07	1.7058e+07	1.14883e+07	1.46412e+07	2.08435e+07	cpd:C19524
Com_28081_pos	Piperlongumine	C17 H19 N O5	317.126	12.106	Cinnamic acids and derivatives	360529	416790	439381	413583	734355	806996	412151	403959	548497	520207	528533	464021	574283	483616	439391	457441	525614	430618	476360	472469	457189	446758	480605	482268	476213	639621	646124	428124	498436	448845	cpd:C10166
Com_9166_pos	N-(4-chlorophenyl)-N'-(2-phenoxyphenyl)urea	C19 H15 Cl N2 O2	338.085	1.807	--	6.77246e+06	7.01287e+06	8.64976e+06	7.4471e+06	6.5971e+06	9.97904e+06	1.07036e+07	7.63068e+06	9.98574e+06	1.07329e+07	1.06901e+07	1.1317e+07	2.69995e+07	2.41301e+07	2.00932e+07	2.17301e+07	1.85346e+07	3.06548e+07	3.07297e+07	3.11751e+07	3.10054e+07	2.94121e+07	2.34176e+07	3.2863e+07	2.67307e+07	3.82895e+07	2.84713e+07	1.62042e+07	2.57071e+07	2.94024e+07	--
Com_13525_pos	7-methyl-3-nitroimidazo[1,2-a]pyridine	C8 H7 N3 O2	177.054	1.193	--	1.12004e+07	1.26827e+07	1.41341e+07	1.60108e+07	1.28105e+07	1.55918e+07	1.1787e+07	9.59187e+06	1.27447e+07	1.35231e+07	1.3121e+07	8.98375e+06	2.08632e+07	1.516e+07	1.6612e+07	1.41844e+07	1.49492e+07	1.21181e+07	1.40572e+07	1.02322e+07	1.29363e+07	1.47013e+07	1.56494e+07	8.61717e+06	1.32487e+07	1.43322e+07	1.95532e+07	1.43118e+07	1.46687e+07	1.49932e+07	--
Com_24872_pos	Isorhamnetin-3-O-rutinoside	C28 H32 O16	624.17	11.5	--	4.99088e+06	4.57032e+06	5.12335e+06	4.95459e+06	3.33915e+06	4.4385e+06	4.44966e+06	5.2352e+06	4.91275e+06	4.43772e+06	4.80516e+06	6.00233e+06	4.63578e+06	5.23918e+06	4.87979e+06	4.99092e+06	4.16284e+06	5.16225e+06	3.45095e+06	3.62447e+06	4.8657e+06	3.96763e+06	3.84647e+06	4.74944e+06	3.6307e+06	5.26094e+06	4.57642e+06	3.52638e+06	4.62531e+06	4.37303e+06	--
Com_3479_pos	Plumbagin	C11 H8 O3	188.047	11.254	--	3.75834e+07	4.04689e+07	5.05479e+07	2.85561e+07	5.5719e+07	4.90996e+07	3.96462e+07	5.57443e+07	5.08851e+07	3.63442e+07	3.63594e+07	5.50854e+07	1.4552e+07	2.02261e+07	2.07013e+07	2.12214e+07	1.56486e+07	2.84078e+07	1.17885e+07	9.2135e+06	1.09745e+07	2.0302e+07	1.80068e+07	8.77721e+06	1.38687e+07	1.79911e+07	1.89572e+07	1.55041e+07	3.96408e+07	1.65192e+07	cpd:C10387
Com_37790_pos	4-Methylumbelliferyl phenylphosphonate	C16 H13 O5 P	316.049	1.186	--	1.28332e+06	2.26988e+06	1.38478e+06	1.54461e+06	1.5965e+06	1.86536e+06	1.19557e+06	1.71197e+06	1.50618e+06	2.04075e+06	1.40378e+06	941238	2.74555e+06	1.58596e+06	1.71375e+06	1.5199e+06	1.34829e+06	1.96672e+06	1.20202e+06	912147	1.9231e+06	1.77228e+06	1.89888e+06	1.60365e+06	1.4109e+06	2.15777e+06	2.88972e+06	1.9804e+06	1.90066e+06	1.20531e+06	--
Com_1352_pos	Zeatin-7-N-glucoside	C16 H23 N5 O6	381.163	6.591	--	4.1271e+07	6.64857e+07	6.30884e+07	5.99921e+07	5.90927e+07	9.07173e+07	7.63614e+07	9.72096e+07	7.46213e+07	8.11502e+07	7.91024e+07	8.34181e+07	2.78936e+08	3.19922e+08	1.9619e+08	2.13531e+08	2.38178e+08	3.29593e+08	1.85044e+08	2.29148e+08	2.90666e+08	2.91449e+08	2.9355e+08	2.69851e+08	2.92643e+08	3.47367e+08	3.29633e+08	2.24691e+08	2.867e+08	2.63376e+08	--
Com_30844_pos	Histidine	C6 H9 N3 O2	155.069	8.274	Carboxylic acids and derivatives	588997	572918	806179	673256	635446	981796	1.18421e+06	1.26488e+06	1.40381e+06	1.16426e+06	885647	1.58485e+06	2.80277e+06	2.9051e+06	2.07795e+06	2.42418e+06	2.65866e+06	3.97367e+06	1.97465e+06	2.58441e+06	2.0727e+06	3.76645e+06	2.75472e+06	3.60384e+06	2.32425e+06	3.22245e+06	2.85317e+06	2.91668e+06	2.68177e+06	2.91225e+06	cpd:C00768
Com_27531_pos	HQH	C17 H24 N8 O5	458.14	7.403	--	167964	474601	523113	482492	491168	355647	505759	201372	300605	292219	548195	358650	5.53612e+06	4.70084e+06	2.52909e+06	4.23288e+06	4.94248e+06	889995	3.76182e+06	5.55624e+06	5.16251e+06	5.30094e+06	4.76576e+06	4.81862e+06	2.91799e+06	6.55527e+06	5.96494e+06	2.41465e+06	5.56742e+06	4.24965e+06	--
Com_33749_pos	pteroside A	C21 H30 O8	410.193	8.639	Organooxygen compounds	721584	755069	597716	755522	589869	795586	468636	625110	662410	610706	522228	642428	886509	516940	1.23713e+06	1.8298e+06	683747	418188	2.69752e+06	2.35726e+06	1.38163e+06	1.134e+06	1.18898e+06	1.8314e+06	1.9858e+06	1.02373e+06	648559	2.18633e+06	1.37302e+06	3.70947e+06	--
Com_11549_pos	1-[4-(2-chloro-6-fluorobenzyl)piperazino]-3-(1H-indol-1-yl)propan-2-ol	C22 H25 Cl F N3 O	401.166	9.045	--	8.51411e+06	8.80127e+06	1.25953e+07	9.80015e+06	7.82368e+06	8.68468e+06	9.05212e+06	7.72267e+06	7.82389e+06	1.32759e+07	1.73115e+07	5.61085e+06	1.58302e+07	1.69123e+07	1.23376e+07	1.60199e+07	1.92088e+07	7.49766e+06	7.86734e+06	2.16623e+07	1.26909e+07	9.94946e+06	1.57061e+07	2.62596e+07	1.95249e+07	6.88601e+06	5.91297e+06	1.63794e+07	1.41098e+07	1.87078e+07	--
Com_23715_pos	Cianidanol	C15 H14 O6	290.079	12.846	Flavonoids	2.58707e+06	2.68335e+06	3.06531e+06	1.59403e+06	3.04876e+06	4.01548e+06	2.92743e+06	3.8072e+06	3.20428e+06	2.10268e+06	1.76356e+06	3.19557e+06	1.52593e+06	1.85775e+06	1.6731e+06	994206	1.01282e+06	1.80856e+06	1.1505e+06	1.39281e+06	1.35021e+06	1.46475e+06	1.12106e+06	1.06356e+06	1.26651e+06	1.1248e+06	1.07505e+06	1.43917e+06	1.95635e+06	1.32546e+06	cpd:C06562
Com_29752_pos	(6R,S)-5-Formyl-5,6,7,8-tetrahydrofolic acid	C20 H23 N7 O7	473.154	6.316	--	380403	325698	353166	358660	493259	592009	481268	571228	469455	486289	432251	443390	3.62583e+06	2.47639e+06	1.59997e+06	2.91816e+06	1.84458e+06	4.335e+06	1.56107e+06	2.37706e+06	2.1775e+06	1.42556e+06	1.79266e+06	1.86866e+06	1.93815e+06	3.58253e+06	1.25469e+06	1.76692e+06	3.52779e+06	2.14055e+06	--
Com_38663_pos	Pyridoxal 5'-Phosphate	C8 H10 N O6 P	247.026	0.572	Pyridines and derivatives	2.01629e+06	1.78478e+06	1.73329e+06	535723	237932	288505	1.4484e+06	1.13742e+06	868254	1.35273e+06	1.95564e+06	1.11444e+06	1.00905e+06	1.4066e+06	587007	1.63182e+06	1.17916e+06	1.33827e+06	567546	1.72252e+06	491305	341132	1.6445e+06	1.37088e+06	416370	1.53763e+06	639829	672565	518117	1.05998e+06	cpd:C00018
Com_40857_pos	Sedoheptulose Anhydride	C7 H12 O6	192.063	8.245	--	999040	956726	900061	1.08016e+06	1.16082e+06	1.13559e+06	1.35554e+06	942904	1.34206e+06	1.34565e+06	2.03102e+06	1.17075e+06	1.68168e+06	1.63983e+06	1.4919e+06	1.66949e+06	1.82064e+06	1.49392e+06	1.52194e+06	1.56655e+06	1.42e+06	1.46679e+06	1.50894e+06	1.54911e+06	1.33209e+06	2.03893e+06	2.53751e+06	1.29017e+06	1.36573e+06	1.54475e+06	--
Com_3905_pos	4-methoxy-6-(prop-2-en-1-yl)-2H-1,3-benzodioxole	C11 H12 O3	192.078	9.881	--	4.5004e+06	5.57399e+06	1.04666e+07	1.03119e+07	7.96028e+06	8.71817e+06	1.46802e+07	1.6105e+07	2.57924e+07	1.2732e+07	1.34855e+07	2.19917e+07	9.48134e+07	1.01927e+08	7.40125e+07	6.33657e+07	5.84273e+07	7.62701e+07	5.69801e+07	6.87627e+07	6.36686e+07	8.46586e+07	7.13285e+07	5.9402e+07	6.85789e+07	8.17885e+07	1.08059e+08	7.07313e+07	8.20212e+07	5.81783e+07	--
Com_46839_pos	S-(-)-Carbidopa	C10 H14 N2 O4	226.099	9.767	--	221025	211453	243068	243133	248566	260455	233527	280057	281923	246378	224880	247856	350263	340990	367543	379324	372652	452176	349051	389884	860426	336601	338385	293312	711671	412173	382997	261051	358614	315241	--
Com_4866_pos	5-(3,4-dichlorobenzyl)-4-propyl-4H-1,2,4-triazole-3-thiol	C12 H13 Cl2 N3 S	301.02	1.399	--	3.60358e+07	2.88505e+07	4.09943e+07	3.6692e+07	2.69531e+07	2.15585e+07	3.73776e+07	6.21486e+07	2.87084e+07	1.65608e+07	1.65486e+07	4.23428e+07	3.90411e+06	6.91106e+06	9.52203e+06	6.55921e+06	7.14143e+06	1.05373e+07	3.77098e+06	6.64564e+06	1.01463e+07	1.11083e+07	1.0022e+07	1.12711e+07	7.57635e+06	4.67829e+06	7.84769e+06	4.56649e+06	1.05941e+07	8.37108e+06	--
Com_39702_pos	5-Methoxyindole-3-acetic acid	C11 H11 N O3	205.074	10.096	Indoles and derivatives	1.34625e+06	1.30356e+06	1.1904e+06	1.19418e+06	1.44273e+06	918655	1.85303e+06	1.29959e+06	1.41272e+06	1.40021e+06	1.51746e+06	1.29804e+06	1.62215e+06	1.30638e+06	1.86516e+06	1.27679e+06	2.10571e+06	1.33687e+06	1.67007e+06	1.59262e+06	1.39318e+06	1.47854e+06	2.0658e+06	1.35145e+06	1.2541e+06	1.86485e+06	1.4259e+06	1.41764e+06	1.52688e+06	1.3621e+06	--
Com_32276_pos	Dihydrocapsaicin	C18 H29 N O3	307.215	12.989	Benzene and substituted derivatives	1.59478e+06	1.75859e+06	1.85519e+06	1.59225e+06	1.7439e+06	1.62017e+06	1.33518e+06	1.36895e+06	1.31997e+06	1.40906e+06	1.22719e+06	1.44478e+06	1.80205e+06	2.21803e+06	1.3593e+06	1.08236e+06	1.02652e+06	1.42407e+06	1.02459e+06	1.22094e+06	859568	908871	917398	722351	841827	819974	915591	940442	1.04658e+06	811699	cpd:C16952
Com_7592_pos	N-[4-(benzyloxy)phenyl]-N'-[2-chloro-6-(4-methoxyphenoxy)benzyl]urea	C28 H25 Cl N2 O4	488.15	9.295	--	7.403e+06	5.63492e+06	1.05147e+07	9.81224e+06	1.19944e+07	2.67958e+06	2.33946e+07	1.70384e+07	1.19593e+07	1.74884e+07	2.11999e+07	1.59394e+07	1.6287e+07	1.43306e+07	1.65197e+07	1.19596e+07	1.63719e+07	6.48399e+06	8.15356e+06	2.50994e+07	2.00123e+07	2.27081e+07	3.10452e+07	3.1254e+07	2.69204e+07	3.51436e+07	3.41959e+07	2.98708e+07	3.6384e+07	3.61849e+07	--
Com_48471_pos	6-Sialyllactose	C23 H39 N O19	633.209	11.471	--	152906	160760	168583	167776	147820	145424	200730	186370	199344	181906	203580	200618	157687	160263	194698	157440	163881	158542	231791	194733	171041	231391	241824	239235	187652	184800	188133	209293	182486	217143	--
Com_3409_pos	1-(4-hydroxyphenyl)propane-1,2-diol	C9 H12 O3	150.068	8.755	--	8.30833e+07	7.29623e+07	8.401e+07	9.31541e+07	9.72023e+07	9.09151e+07	8.38721e+07	9.72117e+07	9.59024e+07	7.61322e+07	8.83673e+07	7.67048e+07	6.60917e+07	7.35201e+07	6.70203e+07	5.7358e+07	7.08028e+07	5.65224e+07	6.626e+07	7.07196e+07	6.17631e+07	8.93648e+07	9.9057e+07	6.70941e+07	8.21695e+07	7.87582e+07	9.41217e+07	9.38669e+07	6.6966e+07	8.9069e+07	--
Com_22706_pos	4-Hydroxymephenytoin	C12 H14 N2 O3	234.1	6.259	--	788160	858358	753024	1.59505e+06	771029	3.44826e+06	720276	1.54297e+06	3.70532e+06	888113	850642	2.71994e+06	2.96033e+06	1.90916e+06	2.56559e+06	3.4278e+06	3.47755e+06	4.05211e+06	2.57451e+06	2.61583e+06	4.08151e+06	3.80843e+06	2.06312e+06	4.2919e+06	3.39885e+06	1.01726e+07	6.72589e+06	2.96713e+06	9.06878e+06	2.65188e+06	--
Com_19948_pos	Apigenin C-pentoside	C20 H18 O9	402.095	8.332	--	7.57697e+06	5.76145e+06	6.28869e+06	7.74928e+06	4.96015e+06	6.23342e+06	7.19515e+06	7.64762e+06	6.73823e+06	6.10561e+06	6.00588e+06	7.22802e+06	8.62898e+06	9.25415e+06	8.73748e+06	8.29726e+06	8.71537e+06	9.15818e+06	6.16767e+06	5.54067e+06	7.65341e+06	8.14637e+06	7.73483e+06	8.92058e+06	7.39318e+06	5.75738e+06	5.14743e+06	6.51295e+06	1.12585e+07	7.40859e+06	--
Com_6121_pos	5-[(E)-2-(3,5-dihydroxyphenyl)ethenyl]-2-methoxybenzene-1,3-diol	C15 H14 O5	274.084	11.404	--	1.08006e+07	9.78007e+06	1.49566e+07	8.81324e+06	1.85019e+07	1.60776e+07	1.79268e+07	1.72331e+07	1.81498e+07	1.14884e+07	1.30064e+07	1.61044e+07	4.6944e+06	5.9319e+06	6.00151e+06	3.68549e+06	2.61271e+06	6.34493e+06	3.50495e+06	3.18858e+06	4.1871e+06	4.85303e+06	4.53359e+06	3.14192e+06	3.70604e+06	2.44233e+06	2.44689e+06	3.49463e+06	5.45082e+06	3.05024e+06	--
Com_7969_pos	Fenpropimorph	C20 H33 N O	303.253	15.412	Benzene and substituted derivatives	58849.9	115192	80257.1	126002	73609.3	86225.2	82071.7	66394.8	102716	97502.7	178491	83671.3	143040	68181.1	138396	153841	172402	73607	126896	298987	115488	46566.7	6.13903e+06	119430	147756	198691	296205	116864	190351	184240	cpd:C18787
Com_26257_pos	Cyanidin O-rutinoside	C27 H31 O15	595.164	10.605	--	814980	853142	700999	1.18438e+06	1.25539e+06	1.06198e+06	980356	1.1249e+06	1.49176e+06	1.17247e+06	1.44826e+06	1.77706e+06	5.44726e+06	3.63778e+06	3.62873e+06	3.21586e+06	2.84633e+06	3.30154e+06	4.31045e+06	2.98767e+06	3.12518e+06	5.854e+06	3.79787e+06	4.7947e+06	2.6686e+06	2.22291e+06	2.64747e+06	2.46336e+06	2.26663e+06	3.79844e+06	--
Com_21932_pos	Rhamnetin	C16 H12 O7	316.058	9.52	--	4.27059e+06	2.09327e+06	4.67695e+06	4.92108e+06	3.78083e+06	5.44401e+06	3.82994e+06	5.98294e+06	5.04157e+06	3.44861e+06	3.63084e+06	4.30194e+06	5.72707e+06	4.57046e+06	6.55232e+06	6.64608e+06	5.04944e+06	8.03464e+06	3.36005e+06	4.19692e+06	5.43288e+06	5.63452e+06	4.47997e+06	5.80933e+06	2.33788e+06	5.06238e+06	5.03169e+06	2.17356e+06	4.50128e+06	2.99318e+06	cpd:C10176
Com_33286_pos	5-[(1-benzothiophen-3-ylmethyl)sulfanyl]-1-methyl-4-nitro-1H-imidazole	C13 H11 N3 O2 S2	228.111	7.611	--	1.3299e+06	1.68583e+06	1.5756e+06	886468	2.21931e+06	1.56438e+06	1.24176e+06	1.49343e+06	1.12942e+06	1.45961e+06	1.10147e+06	532557	1.16376e+06	1.11836e+06	1.17131e+06	997656	1.05138e+06	1.05902e+06	965471	1.05729e+06	1.01768e+06	849412	1.05692e+06	1.18587e+06	1.23564e+06	1.36583e+06	1.41849e+06	1.0912e+06	1.12397e+06	1.00385e+06	--
Com_18067_pos	4-butyl-4-(hydroxymethyl)-1,2-diphenylpyrazolidine-3,5-dione	C20 H22 N2 O3	360.14	5.873	--	224977	534847	354557	250626	454767	249195	1.02579e+06	887613	948867	758805	965580	1.08132e+06	7.68885e+06	7.51524e+06	6.06733e+06	7.53254e+06	5.19719e+06	1.13099e+07	8.80667e+06	9.15628e+06	1.09285e+07	1.00457e+07	8.10199e+06	8.99144e+06	9.3192e+06	2.88162e+06	1.15962e+07	6.29853e+06	9.3891e+06	9.78921e+06	--
Com_25852_pos	Wilforlide A	C30 H46 O3	454.345	14.986	--	3.86562e+06	1.95571e+06	1.40578e+06	3.70609e+06	1.7373e+06	526374	1.5938e+06	1.28601e+06	1.32153e+06	1.15009e+06	3.93943e+06	823905	1.45506e+06	1.53129e+06	1.17651e+06	1.63045e+06	1.50776e+06	1.34508e+06	417847	1.62824e+06	1.29415e+06	1.27444e+06	1.97635e+06	1.70742e+06	549412	1.80816e+06	4.63951e+06	1.00687e+06	1.69606e+06	421064	--
Com_26116_pos	Nitenpyram	C11 H15 Cl N4 O2	270.088	5.197	--	3.72554e+06	4.06547e+06	4.39098e+06	3.25151e+06	2.53243e+06	4.04426e+06	2.35691e+06	2.00005e+06	740419	2.81353e+06	2.5036e+06	2.44864e+06	4.19892e+06	3.20367e+06	4.3389e+06	2.94942e+06	3.78425e+06	3.26328e+06	4.08317e+06	2.44693e+06	3.28848e+06	3.51765e+06	3.30564e+06	3.68291e+06	3.56084e+06	4.94507e+06	2.92648e+06	3.20229e+06	2.55768e+06	3.71159e+06	cpd:C18511
Com_19255_pos	tert-Butyl N-[1-(aminocarbonyl)-3-methylbutyl]carbamate	C11 H22 N2 O3	230.163	6.396	--	2.40978e+06	2.75552e+06	2.26127e+06	3.55885e+06	3.87212e+06	3.98499e+06	2.7914e+06	4.51691e+06	2.86517e+06	1.98033e+06	1.46778e+06	2.12653e+06	971814	914225	472716	675320	532141	483747	634225	739892	690749	681569	1.04119e+06	848792	988840	1.6309e+06	1.11752e+06	1.56225e+06	1.02779e+06	763517	--
Com_20621_pos	N alpha-Acetyl-L-lysine	C8 H16 N2 O3	188.116	2.42	--	3.35986e+06	3.55795e+06	3.79636e+06	4.62819e+06	5.66957e+06	6.02882e+06	3.42238e+06	5.55414e+06	3.12221e+06	2.57889e+06	2.24945e+06	3.4973e+06	1.90216e+06	2.17236e+06	1.22908e+06	1.42621e+06	1.22751e+06	1.1949e+06	780838	1.00345e+06	1.1315e+06	1.17787e+06	1.24402e+06	1.0034e+06	1.16033e+06	2.30238e+06	2.14887e+06	1.83032e+06	1.90583e+06	1.41728e+06	--
Com_1441_pos	5-(4-chlorophenyl)-3-pyrazin-2-yl-1,2,4-oxadiazole	C12 H7 Cl N4 O	258.035	5.996	--	8.02873e+07	6.53221e+07	9.66191e+07	6.4427e+07	1.11652e+08	1.201e+08	7.8805e+07	6.61272e+07	7.1676e+07	9.0894e+07	6.35937e+07	7.86591e+07	4.70331e+06	2.68861e+06	955824	3.46123e+06	2.57758e+06	674560	463848	480463	503873	563287	823811	551322	154622	1.21248e+07	1.07031e+07	277565	3.81853e+06	3.02154e+06	--
Com_19384_pos	2-(2-amino-3-methylbutanamido)-3-phenylpropanoic acid	C14 H20 N2 O3	264.147	7.434	--	2.34752e+06	2.74832e+06	2.91549e+06	3.72924e+06	2.97686e+06	3.06902e+06	2.65616e+06	3.99485e+06	3.67834e+06	2.4648e+06	2.18472e+06	2.19959e+06	4.79233e+06	4.69746e+06	3.0369e+06	3.24453e+06	2.92668e+06	6.61942e+06	2.02083e+06	2.41086e+06	3.00269e+06	2.61712e+06	2.06153e+06	2.48038e+06	2.36933e+06	4.37033e+06	3.02412e+06	2.59317e+06	3.12858e+06	2.02899e+06	--
Com_6119_pos	Dihydroartemisinic acid	C15 H24 O2	236.177	12.433	--	1.95526e+07	1.58077e+07	1.10628e+07	2.37539e+07	2.08079e+07	1.28246e+07	2.45496e+07	2.29388e+07	1.92184e+07	2.73457e+07	2.08098e+07	2.68419e+07	6.08863e+07	3.03363e+07	2.15221e+07	2.54595e+07	3.10339e+07	1.64744e+07	3.14183e+07	1.61186e+07	1.66255e+07	2.13563e+07	2.16332e+07	3.25272e+07	2.45411e+07	1.96494e+07	2.93602e+07	1.68887e+07	1.72931e+07	1.52591e+07	--
Com_14924_pos	Pterosin Z	C15 H20 O2	232.146	11.136	--	3.20841e+06	2.87684e+06	2.17498e+06	5.40574e+06	3.07033e+06	2.74301e+06	3.04154e+06	3.82041e+06	3.62046e+06	2.68044e+06	2.83114e+06	3.22526e+06	1.7319e+06	1.29213e+06	1.91052e+06	1.81114e+06	1.68458e+06	1.92327e+06	1.78602e+06	1.6721e+06	1.2323e+06	1.99619e+06	2.14033e+06	1.45083e+06	1.77228e+06	1.07282e+06	2.39914e+06	1.98499e+06	1.86322e+06	2.51925e+06	--
Com_10383_pos	3-Methoxycinnamic acid	C10 H10 O3	160.052	11.301	--	1.02846e+07	6.06749e+06	6.59422e+06	9.84162e+06	6.22163e+06	5.14105e+06	1.36567e+07	8.50401e+06	5.73936e+06	7.64028e+06	8.78874e+06	9.13501e+06	1.9838e+07	1.77003e+07	1.43049e+07	2.23981e+07	1.7066e+07	1.62552e+07	2.44473e+07	2.29432e+07	2.0731e+07	1.97422e+07	2.14739e+07	2.73941e+07	2.72674e+07	1.88379e+07	1.51129e+07	3.24682e+07	2.21595e+07	2.70584e+07	--
Com_30965_pos	L-arginino-succinate	C10 H17 N4 O6	289.116	6.643	--	1.61204e+06	1.77173e+06	1.78818e+06	3.79305e+06	999010	1.13664e+06	1.93511e+06	2.75025e+06	4.11134e+06	2.60396e+06	2.19195e+06	1.4819e+06	1.66132e+06	1.49388e+06	987992	2.72275e+06	1.34626e+06	1.78741e+06	732729	883204	1.58659e+06	691288	854215	1.33614e+06	696868	760895	902832	772224	925643	631479	--
Com_45831_pos	Ginsenoside Rd	C48 H82 O18	946.546	15.23	Prenol lipids	405767	119235	104809	948536	79487.5	79972.5	110487	117053	116993	131464	148065	141229	152118	145801	166308	140900	176477	138465	118820	143723	116771	114375	114156	114313	108176	161516	188760	121568	113688	105362	cpd:C20725
Com_23151_pos	Isosinensetin	C20 H20 O7	372.121	8.786	Flavonoids	2.69421e+06	2.90585e+06	2.646e+06	2.99639e+06	2.54521e+06	2.75143e+06	1.99604e+06	2.44416e+06	7.59422e+06	2.39387e+06	3.07278e+06	2.0897e+06	5.7777e+06	4.99779e+06	3.69097e+06	4.45257e+06	4.971e+06	4.51208e+06	4.42347e+06	3.04317e+06	3.84344e+06	3.60611e+06	5.33403e+06	5.01623e+06	4.54345e+06	5.80232e+06	5.67961e+06	3.58054e+06	4.23635e+06	4.60633e+06	--
Com_23639_pos	lupinine	C10 H19 N O	169.147	15.032	--	3.69956e+06	3.12684e+06	2.28285e+06	4.09855e+06	2.73398e+06	2.7964e+06	4.98757e+06	2.80574e+06	3.51483e+06	4.53521e+06	7.13891e+06	4.32836e+06	5.00618e+06	3.77506e+06	5.35404e+06	4.3543e+06	5.58592e+06	3.20335e+06	4.32472e+06	5.72506e+06	4.08609e+06	2.11198e+06	1.8112e+06	4.54517e+06	3.50515e+06	6.14842e+06	7.73536e+06	4.49894e+06	4.19198e+06	3.26009e+06	cpd:C10773
Com_14065_pos	Geranylacetone	C13 H22 O	194.167	12.719	Prenol lipids	4.38151e+06	4.66195e+06	7.09494e+06	2.57056e+06	1.26223e+07	1.10247e+07	4.78186e+06	7.47035e+06	5.43453e+06	5.79703e+06	5.48476e+06	9.71473e+06	9.084e+06	1.85719e+07	8.64752e+06	1.07044e+07	9.32723e+06	1.57045e+07	6.0591e+06	6.31239e+06	5.69202e+06	9.94459e+06	4.83482e+06	5.4389e+06	7.35913e+06	7.04088e+06	1.01067e+07	3.73467e+06	1.00846e+07	6.40769e+06	--
Com_10074_pos	Apo-13-zeaxanthinone	C18 H26 O2	274.193	12.549	--	1.23507e+07	1.19296e+07	7.3265e+06	1.89224e+07	1.09617e+07	1.4573e+07	9.41436e+06	1.42783e+07	1.00197e+07	1.51461e+07	1.07026e+07	1.01659e+07	2.46536e+07	2.57011e+07	1.55298e+07	1.5288e+07	1.80239e+07	8.64737e+06	5.96467e+06	3.64347e+06	8.37377e+06	1.12691e+07	5.86057e+06	8.27223e+06	1.39319e+07	2.36484e+07	2.54653e+07	3.76175e+06	9.00519e+06	8.56893e+06	--
Com_14743_pos	3,5-dimethyl-N'-[4-(trifluoromethyl)benzoyl]isoxazole-4-carbohydrazide	C14 H12 F3 N3 O3	654.158	11.594	--	7.66118e+06	7.87713e+06	9.51536e+06	6.92211e+06	7.10581e+06	1.41684e+07	5.17471e+06	5.62237e+06	8.17572e+06	1.31979e+07	7.62517e+06	3.93202e+06	6.53602e+06	7.08529e+06	1.04244e+07	7.03618e+06	6.19608e+06	8.05267e+06	6.82092e+06	4.13937e+06	6.98675e+06	7.90637e+06	8.43995e+06	5.75459e+06	8.1407e+06	4.60951e+06	5.47854e+06	6.42849e+06	7.7064e+06	6.17635e+06	--
Com_30236_pos	Aloesin	C19 H22 O9	394.127	8.113	--	249752	470314	259892	274962	245246	460257	272854	514592	235113	355228	223148	800945	3.31598e+06	3.59131e+06	1.72901e+06	1.51629e+06	2.36706e+06	2.98012e+06	2.17106e+06	2.78049e+06	3.291e+06	4.29193e+06	3.46261e+06	4.13419e+06	1.25228e+06	2.76161e+06	3.27636e+06	747080	3.0978e+06	2.00797e+06	cpd:C08994
Com_12137_pos	Linoleoyl Ethanolamide	C20 H37 N O2	323.282	14.178	Organonitrogen compounds	1.11055e+07	1.07795e+07	9.8909e+06	1.07957e+07	1.02163e+07	9.16913e+06	9.69542e+06	8.30567e+06	1.33605e+07	1.40609e+07	1.82094e+07	9.37406e+06	1.65326e+07	1.09772e+07	1.37874e+07	1.13601e+07	2.07033e+07	9.95329e+06	1.13938e+07	2.04018e+07	1.25985e+07	6.7695e+06	9.67803e+06	1.24293e+07	1.61029e+07	2.40007e+07	1.70887e+07	1.68682e+07	1.30872e+07	1.86191e+07	--
Com_5921_pos	Aflatoxin G1	C17 H12 O7	656.114	8.762	Coumarins and derivatives	1.83084e+07	1.88533e+07	1.24414e+07	2.40364e+07	1.4704e+07	2.18476e+07	1.44266e+07	1.49338e+07	3.84102e+07	1.20028e+07	1.06737e+07	2.42151e+07	2.61314e+07	3.34003e+07	2.6664e+07	2.70388e+07	2.8067e+07	5.48888e+07	2.10161e+07	2.537e+07	3.24974e+07	2.60207e+07	1.63377e+07	2.78199e+07	1.51825e+07	2.12092e+07	1.35485e+07	8.06277e+06	1.74542e+07	1.36275e+07	cpd:C16755
Com_9922_pos	3-(2-thienyl)-1,2,4-oxadiazole-5-carbohydrazide	C7 H6 N4 O2 S	227.043	6.067	--	1.68849e+06	2.46675e+06	3.51605e+06	2.66003e+06	2.75532e+06	2.53729e+06	6.95963e+06	4.4833e+06	6.59414e+06	4.546e+06	4.56512e+06	4.57013e+06	1.4288e+07	1.84115e+07	1.69234e+07	2.16307e+07	1.52545e+07	2.33167e+07	1.56089e+07	1.88753e+07	2.63221e+07	2.80266e+07	3.11669e+07	3.21421e+07	2.35751e+07	1.24402e+07	1.58214e+07	2.42069e+07	2.23159e+07	2.65205e+07	--
Com_19645_pos	N-[4-(diethylamino)phenyl]-N'-phenylurea	C17 H21 N3 O	321.123	12.115	--	6.05039e+06	4.19189e+06	4.87975e+06	2.33565e+06	4.00458e+06	992967	1.00046e+07	4.6122e+06	4.46892e+06	5.78262e+06	3.26978e+06	3.65207e+06	2.56217e+06	2.43445e+06	5.82887e+06	3.68587e+06	3.0042e+06	1.57813e+06	6.84333e+06	4.98243e+06	4.00802e+06	3.7139e+06	3.88894e+06	3.74459e+06	6.9805e+06	3.26598e+06	1.63391e+06	1.08563e+07	5.70448e+06	7.81199e+06	--
Com_10844_pos	4-(2,3-dihydro-1,4-benzodioxin-6-yl)-1,2-diphenylbut-2-ene-1,4-dione	C24 H18 O4	348.142	10.169	--	5.21418e+06	7.13152e+06	6.03682e+06	6.03915e+06	3.92922e+06	3.03913e+06	7.63429e+06	1.35766e+07	6.08415e+06	2.53525e+07	3.2537e+07	1.28023e+07	4.74581e+06	5.78113e+06	5.55544e+06	4.53372e+06	4.76001e+06	2.23121e+06	1.10952e+07	6.84232e+06	6.53517e+06	5.99798e+06	6.89132e+06	1.72354e+07	1.05955e+07	5.20341e+06	6.05702e+06	7.70753e+06	3.39586e+06	1.62946e+07	--
Com_17648_pos	Arglabin	C15 H18 O3	246.125	9.77	--	1.5228e+06	1.63262e+06	1.75649e+06	2.42157e+06	1.07584e+06	1.4669e+06	2.45204e+06	2.40105e+06	2.08362e+06	2.56902e+06	3.01661e+06	2.055e+06	7.25284e+06	9.13039e+06	6.49405e+06	7.32886e+06	5.37229e+06	6.51224e+06	6.79615e+06	8.21149e+06	1.362e+07	7.86535e+06	8.29009e+06	6.14916e+06	1.12411e+07	7.74093e+06	8.22551e+06	4.45664e+06	5.09826e+06	7.45603e+06	--
Com_33955_pos	13,14-dihydro-15-keto-tetranor Prostaglandin E2	C16 H26 O5	298.178	8.563	--	818923	857518	717148	844469	682299	897812	534059	677169	771517	678253	590355	695930	1.72277e+06	1.86729e+06	1.16729e+06	1.53059e+06	1.55144e+06	3.13986e+06	1.97611e+06	1.82094e+06	1.84805e+06	2.7187e+06	1.30419e+06	1.97575e+06	1.60274e+06	2.86079e+06	2.35946e+06	949014	1.98373e+06	1.41001e+06	--
Com_10090_pos	Shikonin	C16 H16 O5	116.066	9.928	--	9.84616e+06	9.09172e+06	9.16133e+06	8.57433e+06	9.58672e+06	8.55894e+06	7.05453e+06	8.64543e+06	8.71118e+06	7.99502e+06	6.52216e+06	5.94786e+06	1.86231e+07	1.92577e+07	8.45175e+06	8.64428e+06	7.55449e+06	6.69895e+06	1.68592e+07	8.70502e+06	1.60461e+07	2.14571e+07	2.75471e+07	1.17942e+06	1.87959e+07	2.42329e+07	3.25129e+07	3.36821e+07	1.5811e+07	1.90468e+07	cpd:C17412
Com_10607_pos	1,4-dihydroxy-1,4-dimethyl-7-(propan-2-ylidene)-decahydroazulen-6-one	C15 H24 O3	252.17	12.943	--	564656	702487	769601	479113	1.45679e+06	1.00701e+06	498529	522411	1.58635e+06	532903	509751	575609	3.0204e+06	3.10582e+06	3.1499e+06	3.99564e+06	2.5575e+06	1.87797e+06	3.00773e+06	3.0252e+06	1.69233e+06	3.28849e+06	3.65578e+06	2.77429e+06	2.49234e+06	2.6283e+07	3.68338e+07	1.52809e+06	2.79162e+06	2.1932e+06	--
Com_16063_pos	Valylproline	C10 H18 N2 O3	214.132	2.06	Carboxylic acids and derivatives	7.41299e+06	8.91617e+06	1.10592e+07	7.86486e+06	7.95251e+06	8.08944e+06	1.18051e+07	1.08989e+07	1.21694e+07	9.91204e+06	7.94711e+06	8.65498e+06	9.90328e+06	1.24772e+07	9.41327e+06	9.42417e+06	9.70134e+06	1.35843e+07	8.17453e+06	9.9467e+06	9.16911e+06	1.13174e+07	8.85072e+06	1.04295e+07	9.9699e+06	1.10794e+07	8.3152e+06	5.70674e+06	7.57879e+06	8.52213e+06	--
Com_12743_pos	Pinocembrin	C15 H12 O4	128.037	10.582	Flavonoids	9.13384e+06	1.1851e+07	1.36327e+07	9.61267e+06	1.76476e+07	1.47229e+07	1.10854e+07	1.26137e+07	1.49244e+07	1.18485e+07	1.41503e+07	9.60675e+06	1.19391e+07	1.10317e+07	1.07043e+07	1.17909e+07	9.78565e+06	1.01397e+07	1.67514e+07	1.48426e+07	1.4992e+07	1.67647e+07	1.60927e+07	1.44453e+07	1.53586e+07	1.7046e+07	1.74134e+07	1.06629e+07	1.43223e+07	2.03549e+07	cpd:C09827
Com_36690_pos	Flavokawain A	C18 H18 O5	314.116	7.267	Linear 1,3-diarylpropanoids	185684	435889	240159	278463	307527	275168	301849	455950	551749	251425	571761	901093	1.91931e+06	1.65831e+06	1.58936e+06	1.90491e+06	1.94191e+06	2.02606e+06	2.35148e+06	1.32979e+06	2.16758e+06	2.01034e+06	1.77315e+06	1.77599e+06	1.26168e+06	3.40582e+06	2.21173e+06	1.65816e+06	1.82211e+06	1.33316e+06	--
Com_4317_pos	1,2-dihydroxyheptadec-16-yn-4-yl acetate	C19 H34 O4	326.245	14.249	--	7.42242e+06	8.54969e+06	8.37309e+06	1.13212e+07	8.09417e+06	8.24969e+06	2.70995e+07	2.28802e+07	2.75042e+07	1.36325e+07	1.78167e+07	2.88788e+07	3.66338e+07	3.88662e+07	4.92065e+07	4.19532e+07	3.3601e+07	8.14037e+07	4.95177e+07	5.02014e+07	4.51087e+07	8.24718e+07	3.3894e+07	3.9641e+07	4.25249e+07	4.68219e+07	4.60404e+07	3.03751e+07	6.27196e+07	3.35471e+07	--
Com_13787_pos	1-(2-furyl)pentane-1,4-dione	C9 H10 O3	188.047	8.494	--	2.29742e+06	1.66414e+06	1.85882e+06	2.35075e+06	1.67521e+06	2.13391e+06	2.22515e+06	1.84977e+06	2.73589e+06	1.94938e+06	1.50372e+06	1.80183e+06	1.22107e+07	9.03852e+06	8.31541e+06	7.74426e+06	7.89575e+06	1.72212e+07	1.2468e+07	8.84913e+06	1.02837e+07	1.12839e+07	1.15358e+07	1.17152e+07	8.58268e+06	1.76654e+07	1.92833e+07	6.03999e+06	1.29386e+07	9.23338e+06	--
Com_33989_pos	Fluprostenol	C23 H29 F3 O6	458.193	10.826	--	2.21082e+06	2.26369e+06	1.49611e+06	1.5724e+06	2.02438e+06	1.69949e+06	2.97017e+06	2.09998e+06	1.37456e+06	2.30817e+06	1.80725e+06	1.97115e+06	1.12511e+06	1.22687e+06	2.12715e+06	2.098e+06	2.04644e+06	868079	2.45e+06	2.52703e+06	2.53626e+06	1.76274e+06	3.02926e+06	2.5335e+06	3.28916e+06	1.15568e+06	722377	3.92376e+06	2.50949e+06	2.40951e+06	--
Com_5037_pos	Cinobufagin	C26 H34 O6	442.235	10.232	--	9.91797e+06	1.14224e+07	6.78981e+06	4.97647e+06	5.14846e+06	5.72792e+06	2.18998e+07	4.8653e+06	7.19496e+06	5.45968e+06	8.97606e+06	1.7731e+06	8.76751e+06	7.90587e+06	1.26994e+07	1.99748e+07	2.60183e+07	2.22502e+06	7.4676e+07	3.68857e+07	4.21458e+07	3.25081e+07	4.36195e+07	4.81445e+07	4.14369e+07	5.0204e+06	1.75881e+06	4.3025e+07	2.05887e+07	7.83955e+07	cpd:C16931
Com_1941_pos	1-[4-hydroxy-3-(3-methylbut-2-en-1-yl)phenyl]ethan-1-one	C13 H16 O2	204.115	8.562	--	2.45341e+07	2.58914e+07	3.58622e+07	3.49159e+07	2.64773e+07	3.39046e+07	4.02509e+07	4.01558e+07	8.87688e+07	3.76164e+07	3.9922e+07	4.79584e+07	1.07891e+08	1.03331e+08	1.522e+08	1.41571e+08	1.03281e+08	1.61948e+08	1.32655e+08	1.49721e+08	1.88667e+08	1.64431e+08	1.33059e+08	1.32925e+08	1.28666e+08	2.91137e+08	2.18228e+08	1.38538e+08	1.97492e+08	1.34981e+08	--
Com_15403_pos	Myrislignan	C21 H26 O6	374.173	7.478	--	771324	733210	566638	1.08058e+06	806121	363051	2.4466e+06	564485	605323	1.3972e+06	1.44242e+06	1.52357e+06	2.83946e+06	4.12934e+06	2.31701e+06	8.61301e+06	5.70495e+06	754728	9.53822e+06	1.08011e+07	7.45632e+06	7.32621e+06	5.619e+06	9.71675e+06	1.19577e+07	1.74158e+06	265839	1.24014e+07	7.24724e+06	1.68913e+07	--
Com_28568_pos	Ingenol-3-angelate	C25 H34 O6	452.216	6.694	--	197400	279555	153484	883664	295220	549594	1.09645e+06	1.05081e+06	3.44945e+06	1.03106e+06	2.62695e+06	4.49355e+06	2.61377e+06	2.56385e+06	2.20465e+06	2.2522e+06	1.88003e+06	1.45956e+06	1.12196e+06	1.46471e+06	1.70162e+06	2.6287e+06	2.07135e+06	2.132e+06	1.73987e+06	3.0698e+06	2.09382e+06	1.9673e+06	2.57964e+06	1.82934e+06	--
Com_40970_pos	4-methyl-5-oxo-2-pentyl-2,5-dihydrofuran-3-carboxylic acid	C11 H16 O4	229.131	11.465	--	535850	538897	871515	658717	782737	1.00972e+06	635501	765134	1.00174e+06	798579	692842	712476	765822	671426	848530	1.10525e+06	820492	757887	769643	699106	957705	910701	934405	925181	700216	816669	589070	617197	525765	805290	--
Com_15251_pos	Cortisone	C21 H28 O5	742.375	12.481	Steroids and steroid derivatives	1.30654e+06	1.28882e+06	1.09211e+06	4.17669e+06	2.07297e+06	1.22176e+06	889187	3.31105e+06	2.96949e+06	1.6397e+06	1.48495e+06	2.01372e+06	6.16639e+06	6.9263e+06	1.87909e+06	3.76442e+06	1.3216e+07	1.47485e+07	2.63322e+06	3.18448e+06	3.22654e+06	4.00596e+06	2.46853e+06	4.15943e+06	2.69335e+06	2.02325e+06	1.83026e+06	3.23792e+06	5.52712e+06	3.55141e+06	cpd:C00762
Com_6355_pos	TQH	C15 H24 N6 O6	384.178	9.004	--	2.53929e+06	1.9775e+06	1.53302e+06	3.80175e+06	1.79198e+06	4.16202e+06	4.80319e+06	3.33848e+06	9.03055e+06	5.22567e+06	4.6063e+06	6.81416e+06	3.13853e+07	2.95885e+07	3.60598e+07	3.74573e+07	3.8231e+07	4.99948e+07	3.22297e+07	3.8652e+07	4.44374e+07	2.7512e+07	2.56297e+07	3.27112e+07	2.67502e+07	2.44457e+07	2.68137e+07	2.1781e+07	3.51977e+07	2.75277e+07	--
Com_15679_pos	Sinoacutine	C19 H21 N O4	327.146	10.492	--	8.86902e+06	4.95597e+06	1.53064e+06	2.74268e+06	1.84147e+06	1.81912e+06	2.48591e+06	728359	857349	3.44795e+06	4.15831e+06	1.19161e+06	951174	1.1849e+06	5.28972e+06	1.75565e+06	5.11601e+06	867424	1.64979e+07	1.54316e+06	2.09177e+06	6.82017e+06	2.58749e+06	1.86037e+06	2.95156e+06	3.21533e+06	4.75845e+06	1.53795e+07	2.38086e+06	2.45267e+06	cpd:C05179
Com_5252_pos	JWH-018 N-(3-methylbutyl) isomer	C24 H23 N O	341.184	9.116	--	7.06091e+06	1.60344e+07	1.35503e+07	8.3389e+06	4.24812e+07	1.09013e+07	1.7074e+07	2.57089e+07	3.59882e+07	2.33763e+07	1.06681e+07	1.09912e+07	2.21366e+07	2.92334e+07	1.91384e+07	3.3879e+07	4.3464e+07	1.31758e+07	7.74141e+06	1.17678e+07	1.40273e+07	1.09603e+07	1.81617e+07	1.39641e+07	1.24862e+07	1.12099e+07	1.15309e+07	8.91449e+06	1.35075e+07	1.0021e+07	--
Com_27641_pos	Gramine	C11 H14 N2	174.116	7.064	--	483157	683412	962354	626857	2.19177e+06	662166	237203	2.7612e+06	210078	544230	301089	256610	168463	170318	188536	161646	171677	246144	174943	201074	156501	194950	180338	193655	279414	222684	230393	331991	195554	183285	cpd:C08304
Com_35942_pos	Genistein	C15 H10 O5	270.053	7.868	Isoflavonoids	417746	463128	462466	494564	369016	448284	377667	420591	266643	341834	599077	417754	1.78918e+06	1.50644e+06	1.34791e+06	1.1947e+06	754318	870631	3.13052e+06	2.78784e+06	2.22959e+06	1.94682e+06	2.25932e+06	1.80992e+06	2.42739e+06	2.50001e+06	2.04495e+06	3.27289e+06	2.3088e+06	3.00649e+06	cpd:C09126
Com_8080_pos	Bicine	C6 H13 N O4	163.084	1.392	Carboxylic acids and derivatives	8.05453e+06	1.3415e+07	1.54002e+07	1.35665e+07	1.84436e+07	1.7284e+07	1.57692e+07	1.2209e+07	1.94451e+07	1.58938e+07	2.38424e+07	1.10796e+07	2.65377e+07	2.69669e+07	2.9719e+07	2.51006e+07	3.10251e+07	3.56583e+07	2.08234e+07	2.11936e+07	2.88821e+07	2.32602e+07	3.06375e+07	3.77785e+07	2.9594e+07	4.90423e+07	3.33715e+07	3.50157e+07	3.52677e+07	3.09933e+07	--
Com_17036_pos	1-(3-ethyl-2,4-dihydroxy-6-methoxyphenyl)butan-1-one	C13 H18 O4	220.11	8.852	--	6.24775e+06	5.37667e+06	4.84169e+06	8.42722e+06	5.01465e+06	5.28534e+06	4.04691e+06	7.11815e+06	8.91115e+06	8.98615e+06	6.02662e+06	7.72261e+06	1.04277e+07	9.2219e+06	1.34821e+07	1.39355e+07	1.05049e+07	1.23425e+07	8.65513e+06	1.20005e+07	1.36031e+07	1.27533e+07	6.7811e+06	1.00335e+07	7.6782e+06	1.32939e+07	8.88343e+06	8.5684e+06	1.14955e+07	6.9339e+06	--
Com_22315_pos	Veratrole	C8 H10 O2	138.068	7.468	Benzene and substituted derivatives	1.35312e+06	1.464e+06	1.15343e+06	1.3161e+06	705587	1.19519e+06	1.16652e+06	1.17089e+06	1.35243e+06	1.28794e+06	1.52573e+06	1.33665e+06	5.41827e+06	4.81287e+06	4.68302e+06	5.85981e+06	4.65787e+06	5.63894e+06	7.29634e+06	9.90528e+06	7.80982e+06	7.95936e+06	4.11881e+06	5.34283e+06	4.54062e+06	4.23189e+06	5.70599e+06	1.79856e+06	2.87216e+06	4.45246e+06	--
Com_28237_pos	Harringtonine	C28 H37 N O9	531.246	12.905	--	1.91954e+06	2.40669e+06	2.53889e+06	2.17904e+06	2.38658e+06	2.21726e+06	4.8628e+06	1.87344e+06	1.80642e+06	1.92834e+06	1.996e+06	2.44025e+06	2.46616e+06	3.03544e+06	1.86024e+06	3.01572e+06	2.13101e+06	1.94889e+06	4.75186e+06	3.8723e+06	4.35984e+06	2.80621e+06	3.91156e+06	4.31008e+06	4.15348e+06	1.95969e+06	1.00068e+06	5.50786e+06	3.31719e+06	5.35066e+06	cpd:C10597
Com_2882_pos	PC (14:1e/4:0)	C26 H52 N O7 P	521.348	14.892	--	1.07027e+07	7.1619e+06	3.42877e+06	9.96737e+06	1.30491e+07	4.555e+06	3.76102e+06	4.80849e+06	3.03432e+06	9.62281e+06	9.02663e+06	8.55633e+06	6.34359e+07	7.91492e+07	1.07587e+08	3.46009e+07	3.38671e+07	2.02297e+07	6.43701e+07	5.57905e+07	8.6231e+07	7.11064e+07	3.63054e+07	1.59086e+08	1.36739e+08	3.00472e+07	6.48423e+07	4.32734e+07	3.86196e+07	2.63934e+07	--
Com_18100_pos	Arachidonic acid	C20 H32 O2	304.24	14.221	Fatty Acyls	1.99887e+06	1.8368e+06	1.14167e+06	1.9372e+06	1.04969e+06	862655	1.85574e+06	1.24382e+06	1.94357e+06	2.39712e+06	4.87567e+06	2.74096e+06	1.59402e+06	1.17534e+06	1.73787e+06	1.37365e+06	1.2145e+06	990417	1.29073e+06	1.50663e+06	1.20973e+06	1.04328e+06	1.08149e+06	1.06031e+06	979767	1.04423e+07	1.64965e+07	1.20486e+06	1.76818e+06	1.05676e+06	cpd:C00219
Com_27379_pos	Kynurenic acid O-hexside	C16 H17 N O8	351.094	8.821	--	1.89071e+06	2.20519e+06	1.97846e+06	1.93342e+06	3.0146e+06	1.59041e+06	5.30497e+06	1.23606e+06	3.66963e+06	1.56948e+06	1.3172e+06	1.41595e+06	2.27378e+06	2.2675e+06	3.60782e+06	2.93262e+06	2.15344e+06	4.82203e+06	917882	1.36656e+06	1.19901e+06	1.24158e+06	1.22854e+06	1.06595e+06	869790	2.0707e+06	1.45864e+06	1.04784e+06	1.08339e+06	899347	--
Com_508_pos	Celestolide	C17 H24 O	284.173	9.591	Indanes	5.98772e+07	1.33777e+08	1.46014e+08	5.224e+07	2.18542e+08	8.27877e+07	1.94462e+08	3.31909e+08	6.72162e+08	1.99509e+08	1.6969e+08	1.34517e+08	3.05856e+08	6.68989e+08	1.06991e+09	4.45156e+08	7.13763e+08	1.00458e+09	1.32536e+08	1.86577e+08	2.36168e+08	2.89045e+08	2.37166e+08	1.8589e+08	3.34099e+08	2.17844e+08	2.67835e+08	2.05458e+08	5.1575e+08	2.52141e+08	--
Com_5206_pos	Corydaline	C22 H27 N O4	369.194	13.804	--	4.51663e+07	4.09688e+07	4.07457e+07	3.31766e+07	4.47656e+07	4.62252e+07	3.06955e+07	3.24001e+07	3.45636e+07	3.60728e+07	4.08858e+07	3.83822e+07	2.84912e+07	2.28299e+07	3.60376e+07	2.5687e+07	3.27767e+07	2.87749e+07	2.74012e+07	3.09216e+07	2.88387e+07	2.47492e+07	2.0995e+07	2.81777e+07	2.76134e+07	3.447e+07	4.57873e+07	4.05704e+07	3.81856e+07	2.43085e+07	cpd:C15530
Com_25990_pos	Trilobatin	C21 H24 O10	436.137	7.737	Flavonoids	1.0476e+06	1.68532e+06	974290	1.19265e+06	886172	4.51164e+06	651601	1.8506e+06	910202	655917	860035	691341	2.82593e+06	2.74104e+06	2.70565e+06	2.8957e+06	2.8893e+06	3.7708e+06	4.81298e+06	6.11341e+06	5.20146e+06	4.75457e+06	3.58569e+06	5.18514e+06	6.47229e+06	5.89697e+06	2.63943e+06	4.04585e+06	4.83148e+06	5.86371e+06	--
Com_28883_pos	S-(-)-Cotinine	C10 H12 N2 O	176.094	9.126	Pyridines and derivatives	771989	693351	813569	608277	552535	979164	605262	578538	1.1461e+06	682032	921953	2.0969e+06	2.28518e+06	1.76722e+06	2.6209e+06	3.23568e+06	1.84876e+06	4.63055e+06	1.56565e+06	1.57659e+06	2.27846e+06	1.75513e+06	1.2787e+06	1.6998e+06	1.48201e+06	1.90831e+06	1.492e+06	1.01731e+06	2.12228e+06	1.22428e+06	--
Com_8567_pos	MAG (18:2)	C21 H38 O4	354.277	14.289	--	2.41441e+07	1.34657e+07	1.57164e+07	3.42848e+07	1.2866e+07	1.83536e+07	6.21657e+06	1.63969e+07	2.04024e+07	1.93434e+07	1.10779e+07	2.11183e+07	2.87918e+07	1.83963e+07	1.95996e+07	6.41723e+06	1.75349e+07	1.45371e+07	7.42181e+06	9.51863e+06	1.1162e+07	1.15124e+07	1.00081e+07	8.4524e+06	1.18198e+07	2.52964e+07	2.37039e+07	1.00253e+07	1.69885e+07	1.99721e+07	--
Com_20606_pos	¦Á-Eleostearic acid	C18 H30 O2	278.224	14.473	--	3.60825e+06	4.62228e+06	9.3802e+06	4.7856e+06	4.7714e+06	4.64756e+06	5.56408e+06	6.91789e+06	6.64402e+06	5.88097e+06	5.68442e+06	4.77822e+06	5.43269e+06	5.9782e+06	5.28404e+06	5.45286e+06	4.8908e+06	3.07792e+06	2.79858e+06	3.01451e+06	2.56315e+06	3.42807e+06	3.00898e+06	2.97532e+06	2.95304e+06	6.6371e+06	7.36078e+06	3.44157e+06	3.91519e+06	3.16274e+06	cpd:C08315
Com_2176_pos	D-(+)-Melezitose	C18 H32 O16	504.169	1.448	Organooxygen compounds	5.63879e+07	3.57087e+07	4.71298e+07	6.14544e+07	3.15248e+07	4.85901e+07	6.34274e+07	9.80866e+07	6.59563e+07	6.52743e+07	7.30771e+07	1.26439e+08	1.23219e+08	1.1549e+08	1.27275e+08	1.08232e+08	7.99886e+07	1.25708e+08	2.07942e+08	1.57215e+08	1.34021e+08	1.93043e+08	1.97666e+08	1.24745e+08	1.32127e+08	1.50135e+08	1.22528e+08	9.75111e+07	1.03108e+08	8.93563e+07	--
Com_8575_pos	CLOFAZIMINE	C27 H22 Cl2 N4	472.119	1.531	--	2.0736e+07	1.41029e+07	1.33607e+07	1.314e+07	1.34232e+07	1.58683e+07	1.11572e+07	7.47908e+06	3.52465e+06	1.05656e+07	7.49008e+06	1.16737e+07	1.0626e+07	9.59244e+06	2.63346e+06	1.98021e+06	1.22732e+07	6.0746e+06	7.25524e+06	7.6527e+06	8.45954e+06	1.19298e+07	8.36631e+06	4.31167e+06	5.41958e+06	1.15227e+07	9.33113e+06	2.3314e+06	7.24328e+06	9.38488e+06	cpd:C06915
Com_1388_pos	Nicotianamine	C12 H21 N3 O6	303.143	1.359	--	1.96302e+08	1.64563e+08	2.46496e+08	1.97559e+08	2.00644e+08	2.27578e+08	1.42804e+08	1.68908e+08	2.22272e+08	2.04001e+08	2.33962e+08	1.73847e+08	8.33889e+07	9.5973e+07	1.72793e+08	1.87961e+08	2.07178e+08	1.63728e+08	1.25625e+08	1.6646e+08	1.92478e+08	1.22614e+08	1.40831e+08	2.5531e+08	1.96435e+08	1.78635e+08	1.26169e+08	1.06345e+08	2.2559e+08	1.66312e+08	cpd:C05324
Com_19958_pos	beta-Caryophyllene	C15 H24	204.188	15.078	Prenol lipids	4.04137e+06	3.84945e+06	4.31661e+06	3.19321e+06	4.53242e+06	3.7166e+06	3.71494e+06	3.70608e+06	5.61872e+06	4.46984e+06	4.09418e+06	3.32925e+06	7.07753e+06	5.22957e+06	9.09625e+06	6.11564e+06	6.3078e+06	6.54263e+06	5.56769e+06	6.1965e+06	4.09076e+06	4.90807e+06	2.67919e+06	6.15798e+06	5.18635e+06	4.0847e+06	5.26795e+06	2.89115e+06	3.54413e+06	3.88213e+06	cpd:C09629
Com_33962_pos	(4E)-1,7-bis(3,4-dihydroxyphenyl)hept-4-en-3-one	C19 H20 O5	328.131	7.291	--	874760	1.26206e+06	920853	1.11671e+06	796573	963095	614267	1.26141e+06	870373	1.45821e+06	823151	705301	1.03443e+06	979319	986538	1.19884e+06	1.20721e+06	1.35289e+06	1.06822e+06	2.93502e+06	1.63826e+06	1.4492e+06	1.63924e+06	699936	2.03881e+06	1.16229e+06	870372	832522	678400	1.45108e+06	--
Com_1198_pos	Epigallocatechin	C15 H14 O7	306.076	1.505	Flavonoids	2.79533e+08	2.3778e+08	2.95061e+08	2.25229e+08	3.50956e+08	2.17279e+08	1.22088e+08	2.08326e+08	1.17876e+08	1.93634e+08	1.29863e+08	1.53544e+08	2.1531e+07	4.51439e+07	4.12e+07	4.17788e+07	4.1926e+07	6.35657e+07	1.94007e+07	4.3612e+07	3.45874e+07	4.05551e+07	5.58478e+07	3.37049e+07	7.9786e+07	6.46422e+07	4.33774e+07	4.89829e+07	6.33452e+07	4.21191e+07	--
Com_983_pos	Stearoyl Ethanolamide	C20 H41 N O2	309.303	15.54	Organonitrogen compounds	2.09102e+08	1.98511e+08	1.05258e+08	2.72115e+08	6.25894e+07	8.01212e+07	1.52949e+08	8.58216e+07	2.01936e+08	1.88771e+08	6.39639e+08	2.50123e+08	3.27897e+08	1.17167e+08	2.29075e+08	1.50657e+08	4.37039e+08	1.06576e+08	1.33554e+08	2.8305e+08	1.64967e+08	3.83853e+07	6.02481e+07	1.60377e+08	1.14548e+08	2.63932e+08	5.22697e+08	2.70877e+08	1.32891e+08	1.65545e+08	--
Com_1_pos	Stachydrine	C7 H13 N O2	143.095	1.454	Carboxylic acids and derivatives	4.96916e+10	5.06127e+10	5.51023e+10	5.21069e+10	5.32119e+10	4.63557e+10	4.43964e+10	5.35742e+10	4.71069e+10	5.29861e+10	4.43095e+10	4.16876e+10	3.80488e+10	3.89014e+10	3.33558e+10	3.33223e+10	3.93667e+10	3.50882e+10	2.93907e+10	31048076902	33338310118	3.30718e+10	3.05048e+10	3.66552e+10	3.19993e+10	3.39213e+10	3.62055e+10	2.50928e+10	3.24326e+10	2.50397e+10	cpd:C10172
Com_11539_pos	3-bromo-9-(piperidinomethyl)-9H-carbazole	C18 H19 Br N2	342.24	12.882	--	2.78174e+06	2.17842e+06	1.3212e+06	4.99784e+06	2.41973e+06	2.07403e+06	1.53831e+06	4.26738e+06	2.2552e+06	1.94378e+06	1.98399e+06	2.62048e+06	2.32644e+06	990133	2.6877e+06	2.66375e+06	2.27792e+06	5.1336e+06	2.58382e+06	2.5909e+06	1.73637e+06	2.54398e+06	1.20398e+06	1.61955e+06	1.36182e+06	3.03686e+07	1.82223e+07	2.81501e+06	6.79337e+06	3.05767e+06	--
Com_10127_pos	(S)-Zearalanone	C18 H24 O5	320.162	10.229	--	1.28496e+07	2.00911e+07	1.16348e+07	1.70366e+07	8.10905e+06	6.92154e+06	1.08341e+07	8.75571e+06	8.97124e+06	1.13081e+07	1.09621e+07	9.28928e+06	1.84613e+07	1.93383e+07	1.26074e+07	1.51241e+07	1.67782e+07	4.83838e+06	1.77507e+07	2.05937e+07	1.26734e+07	9.10035e+06	1.0624e+07	1.89351e+07	1.46405e+07	4.11347e+06	5.02596e+06	1.08361e+07	4.80441e+06	1.85451e+07	cpd:C14754
Com_12639_pos	Auraptene	C19 H22 O3	298.157	13.446	Prenol lipids	3.94498e+06	2.18944e+06	2.54679e+06	2.15252e+06	9.27529e+06	4.52412e+06	2.59238e+06	3.88851e+06	4.14203e+06	1.92478e+06	2.17217e+06	7.67927e+06	5.47327e+06	5.28414e+06	5.55743e+06	8.17648e+06	9.53059e+06	1.45202e+07	1.74768e+07	2.08827e+07	1.19876e+07	1.27759e+07	1.12974e+07	1.92991e+07	2.01943e+07	2.00605e+07	1.53249e+07	1.53644e+07	2.34801e+07	9.99347e+06	--
Com_28054_pos	N-Benzoyl-(2R,3S)-3-phenylisoserine	C16 H15 N O4	285.1	11.635	--	2.58096e+06	2.26104e+06	2.14409e+06	2.04809e+06	2.18905e+06	1.83302e+06	3.39766e+06	3.17047e+06	3.18837e+06	2.78287e+06	2.24577e+06	2.27515e+06	2.51258e+06	4.1797e+06	2.93838e+06	1.44925e+06	2.02422e+06	2.70838e+06	3.53272e+06	6.27423e+06	1.48153e+06	2.78227e+06	2.0517e+06	1.38552e+06	2.86589e+06	5.13387e+06	3.28244e+06	2.69343e+06	5.90641e+06	2.40409e+06	--
Com_44028_pos	Sunitinib	C22 H27 F N4 O2	436.156	11.957	--	929242	728311	184104	1.11511e+06	179255	233477	582148	1.07099e+06	309464	738691	872773	494330	164044	179464	162422	196257	147925	175825	134530	141790	142582	156656	155095	139127	143299	166229	175542	143050	164404	141720	--
Com_31629_pos	D-beta-Homophenylalanine	C10 H13 N O2	179.094	14.604	--	1.10179e+06	1.44727e+06	1.81109e+06	2.46719e+06	1.96017e+06	1.92344e+06	1.89468e+06	1.84185e+06	2.311e+06	2.53091e+06	2.45307e+06	1.54823e+06	2.42183e+06	2.10224e+06	2.48441e+06	2.42433e+06	2.01417e+06	2.35837e+06	2.32118e+06	2.22374e+06	1.90893e+06	1.89883e+06	2.42593e+06	2.0658e+06	1.60453e+06	1.94414e+06	2.28628e+06	1.26052e+06	1.03066e+06	920715	--
Com_7724_pos	GNH	C12 H18 N6 O5	304.152	7.869	--	1.17124e+06	1.75488e+06	1.13203e+06	2.32611e+06	949639	1.39664e+06	1.04602e+06	1.56641e+06	1.63706e+06	1.57857e+06	1.9866e+06	2.5192e+06	1.14555e+07	1.15589e+07	8.23702e+06	1.01413e+07	9.21221e+06	1.40956e+07	1.12261e+07	1.53924e+07	1.22316e+07	1.19817e+07	7.23704e+06	8.18992e+06	1.00096e+07	1.00136e+07	9.74742e+06	2.3052e+06	6.85331e+06	7.93194e+06	--
Com_16599_pos	PC (14:1e/3:0)	C25 H50 N O7 P	507.333	14.64	--	2.74949e+06	1.03002e+06	709734	1.80334e+06	3.33345e+06	1.39783e+06	633748	857027	528090	787590	914840	1.06082e+06	4.08686e+06	5.58792e+06	7.37008e+06	3.61226e+06	1.6747e+06	3.22924e+06	4.40807e+06	6.92197e+06	7.29795e+06	8.5263e+06	4.52731e+06	1.50813e+07	6.18937e+06	2.48517e+06	4.03381e+06	4.20745e+06	4.50955e+06	1.80896e+06	--
Com_5777_pos	Dl-3-Hydroxynorvaline	C5 H11 N O3	133.074	1.375	--	2.81946e+07	3.91107e+07	3.41147e+07	4.34009e+07	3.51432e+07	4.46464e+07	1.97541e+07	2.87305e+07	4.79083e+07	5.34586e+07	4.87217e+07	3.30207e+07	3.71535e+07	2.60488e+07	2.94889e+07	3.1423e+07	2.6179e+07	4.14916e+07	2.00141e+07	3.00798e+07	2.72487e+07	2.48161e+07	3.41279e+07	3.14024e+07	2.61166e+07	3.66356e+07	3.47802e+07	3.08814e+07	3.14699e+07	2.71653e+07	--
Com_6042_pos	Uridine 5'-diphospho-D-glucose	C15 H24 N2 O17 P2	566.057	1.592	--	5.08723e+07	9.43745e+06	1.66179e+07	9.39205e+06	6.49072e+06	6.69743e+06	6.90147e+06	5.99808e+06	5.64164e+06	8.1778e+06	6.48772e+06	4.77402e+06	2.35703e+06	3.11399e+06	1.39225e+06	2.55774e+06	1.85499e+06	2.9254e+06	1.65139e+06	2.19797e+06	1.74269e+06	1.50935e+06	1.20656e+06	1.71554e+06	1.22248e+06	1.30932e+06	1.27939e+06	1.0302e+06	1.15865e+06	1.14276e+06	--
Com_2968_pos	Biochanin A	C16 H12 O5	284.068	12.359	Isoflavonoids	1.46516e+07	1.96964e+07	2.61252e+07	9.74304e+06	2.06216e+07	3.01272e+07	1.83618e+07	2.27512e+07	1.57261e+07	1.42205e+07	1.35623e+07	2.46197e+07	5.22245e+07	8.73789e+07	3.5833e+07	2.50396e+07	3.36994e+06	4.58188e+07	3.47857e+07	4.31713e+07	2.46664e+07	2.54793e+07	2.17062e+07	2.06724e+07	2.13814e+07	1.19076e+07	9.94091e+06	2.54338e+07	2.08887e+07	1.19172e+07	cpd:C00814
Com_1426_pos	gamma-Glutamylglutamic acid	C10 H16 N2 O7	276.096	1.372	Carboxylic acids and derivatives	8.49169e+06	1.03255e+07	1.16745e+07	1.36476e+07	1.30897e+07	1.3441e+07	2.56087e+07	1.25392e+07	2.33319e+07	2.57174e+07	3.47567e+07	9.40421e+06	2.5907e+08	2.35621e+08	3.30659e+08	3.03163e+08	3.45803e+08	1.03134e+08	1.54624e+08	1.86799e+08	3.6198e+08	1.76734e+08	3.80144e+08	3.15674e+08	1.83823e+08	3.30011e+08	3.55205e+08	9.12381e+07	1.85151e+08	2.31695e+08	--
Com_37600_pos	N-benzyl-2-(6-methoxy-2-naphthyl)propanamide	C21 H21 N O2	319.157	5.375	--	601696	935046	1.02952e+06	1.21239e+06	877513	419462	471596	823736	311131	483758	263433	411277	207015	175664	265264	170234	159409	168807	143921	156662	160129	156194	231510	165709	186425	232146	235807	312529	233224	324476	--
Com_30148_pos	bicyclo[2.2.2]oct-2-en-1-yl 4-methylbenzene-1-sulfonate	C15 H18 O3 S	278.103	13.191	--	958787	1.31571e+06	1.66779e+06	1.10117e+06	1.91222e+06	1.58442e+06	1.93878e+06	925560	1.47666e+06	1.79127e+06	3.02491e+06	1.52293e+06	4.05751e+06	2.66156e+06	2.83768e+06	2.80058e+06	2.94372e+06	1.98339e+06	4.84883e+06	4.26291e+06	4.44513e+06	3.06011e+06	3.45134e+06	3.7422e+06	4.43826e+06	3.71807e+06	6.14036e+06	4.52519e+06	3.03121e+06	3.42212e+06	--
Com_29801_pos	N-lactoyl-phenylalanine	C12 H15 N O4	237.1	5.97	--	353685	277954	372462	377952	761807	928750	424835	399853	588879	506952	570427	453479	3.32364e+06	2.81191e+06	2.96823e+06	2.6683e+06	2.3066e+06	4.31527e+06	1.91613e+06	2.20308e+06	3.41362e+06	2.83143e+06	1.81864e+06	3.05771e+06	2.49668e+06	4.6181e+06	4.08342e+06	2.41751e+06	3.66898e+06	2.90942e+06	--
Com_45826_pos	N-Acetylphenylalanine	C11 H13 N O3	207.089	10.196	Carboxylic acids and derivatives	374657	403309	411535	316369	356100	295990	504392	422962	537483	517698	545341	343923	308379	295408	226838	432141	374359	260064	777874	548832	519560	471389	474682	530534	593958	284122	283558	732507	463977	783783	--
Com_31276_pos	6-benzyl-4-oxo-1,4-dihydropyridine-3-carboxamide	C13 H12 N2 O2	114.047	12.724	--	2.52827e+06	2.69593e+06	2.52595e+06	2.38656e+06	2.90901e+06	1.79581e+06	2.7573e+06	2.23783e+06	4.02007e+06	2.68217e+06	2.63778e+06	2.26375e+06	4.51467e+06	3.14417e+06	2.03976e+06	2.66751e+06	3.29395e+06	3.20602e+06	2.80138e+06	3.64708e+06	1.66634e+06	2.85591e+06	2.5714e+06	2.18062e+06	2.94702e+06	3.42372e+06	3.31266e+06	2.1366e+06	2.65116e+06	3.52068e+06	--
Com_7855_pos	N6-Succinyl Adenosine	C14 H17 N5 O8	383.108	6.507	--	5.29723e+06	7.92127e+06	7.23594e+06	8.40362e+06	1.16498e+07	9.56412e+06	7.12449e+06	1.2359e+07	8.99918e+06	9.08975e+06	7.74082e+06	1.03891e+07	2.54405e+07	2.68684e+07	2.14908e+07	2.68818e+07	2.12915e+07	3.58799e+07	2.18613e+07	2.92674e+07	2.83938e+07	3.43162e+07	2.69292e+07	2.95473e+07	3.26895e+07	3.9437e+07	3.80846e+07	2.73261e+07	3.5187e+07	2.62261e+07	--
Com_10262_pos	gamma-Glutamyltyrosine	C14 H18 N2 O6	310.116	5.885	Carboxylic acids and derivatives	5.38146e+06	4.90747e+06	7.03012e+06	6.21701e+06	2.41053e+07	5.30702e+06	1.5429e+06	5.40054e+06	2.56612e+06	4.0148e+06	2.78602e+06	2.76612e+06	1.66607e+06	2.1454e+06	2.05271e+06	2.13373e+06	1.63613e+06	2.29466e+06	1.03357e+06	1.46034e+06	1.57973e+06	1.54261e+06	2.64544e+06	1.8115e+06	1.47524e+06	1.97306e+06	3.34965e+06	1.82682e+06	2.14139e+06	907416	--
Com_34707_pos	Dehydrodiisoeugenol	C20 H22 O4	326.15	10.849	--	1.23065e+06	1.52911e+06	1.08008e+06	695594	2.71678e+06	1.19561e+06	1.51598e+06	1.18995e+06	1.2145e+06	1.65387e+06	758704	1.35179e+06	766760	672738	582196	892775	964513	880052	857661	956044	782511	783948	788532	743979	2.40121e+06	772039	691692	1.23206e+06	780946	972079	--
Com_8745_pos	(5-L-Glutamyl)-L-amino acid	C8 H14 N2 O5	218.09	1.767	--	7.4018e+06	8.04996e+06	8.99803e+06	7.13667e+06	9.99787e+06	8.21533e+06	1.3781e+07	9.03235e+06	8.23922e+06	1.16711e+07	9.78142e+06	7.98723e+06	9.58517e+06	9.33919e+06	9.28743e+06	1.07351e+07	9.51789e+06	6.68943e+06	9.24898e+06	9.13751e+06	1.80804e+07	1.3038e+07	1.81491e+07	1.22824e+07	1.17427e+07	1.29025e+07	1.70989e+07	1.14097e+07	1.03381e+07	1.4388e+07	cpd:C03740
Com_14973_pos	AQH	C14 H22 N6 O5	354.165	9.956	--	3.34905e+06	4.61739e+06	3.28012e+06	4.4559e+06	1.7033e+06	1.91038e+06	4.27624e+06	2.07617e+06	2.1596e+06	5.2167e+06	6.08656e+06	2.12326e+06	7.89176e+06	6.04857e+06	7.01995e+06	8.03136e+06	7.15323e+06	1.60505e+06	6.91371e+06	1.01236e+07	6.52474e+06	4.1918e+06	6.42838e+06	8.52392e+06	9.18728e+06	3.26565e+06	4.51707e+06	3.08841e+06	2.74199e+06	7.05288e+06	--
Com_3313_pos	N-(2,5-diethoxy-4-morpholinophenyl)-4-methoxybenzenesulfonamide	C21 H28 N2 O6 S	436.171	12.078	--	1.14338e+07	2.19065e+07	2.13908e+07	3.09738e+07	3.47766e+07	8.45618e+06	3.826e+07	4.76039e+07	8.79914e+07	1.20812e+08	1.51598e+08	8.4442e+07	3.33606e+06	2.32338e+06	461550	1.1617e+06	1.49134e+07	4.56884e+06	307924	547612	1.2081e+06	997342	1.83797e+06	1.23264e+06	1.05655e+07	2.52858e+06	7.86827e+06	3.04737e+06	1.89727e+06	2.92799e+06	--
Com_5344_pos	Coumalic acid	C6 H4 O4	140.011	1.636	--	6.24854e+06	5.58284e+06	5.02354e+06	6.54515e+06	5.88724e+06	6.32804e+06	6.00845e+06	5.76008e+06	7.29819e+06	1.01975e+07	8.66732e+06	6.2346e+06	2.63274e+07	3.97965e+07	6.58722e+07	1.73743e+07	9.37408e+06	6.30289e+07	2.07203e+07	2.64791e+07	3.38084e+07	3.35076e+07	1.16286e+07	3.55887e+07	1.17108e+07	1.10801e+07	2.13445e+07	8.21368e+06	1.03409e+07	8.377e+06	--
Com_11399_pos	[1,1'-biphenyl]-2,2'-dicarboxylic acid	C14 H10 O4	242.058	12.368	--	2.57505e+06	3.5865e+06	3.27744e+06	2.46964e+06	4.58972e+06	4.28145e+06	3.12666e+06	3.31749e+06	3.71118e+06	2.77272e+06	2.61993e+06	2.13054e+06	1.62982e+06	1.66975e+06	2.03111e+06	1.42905e+06	1.23736e+06	2.5419e+06	1.8954e+06	2.18109e+06	1.6305e+06	1.80966e+06	2.18157e+06	1.55012e+06	1.89516e+06	3.79182e+06	2.27202e+06	2.22823e+06	2.77109e+06	2.02768e+06	--
Com_43999_pos	Nobiletin	C21 H22 O8	402.131	11.94	Flavonoids	214024	180908	189768	196277	190146	234177	196066	218706	222503	201039	202932	218640	165611	184986	170587	207709	151852	181234	397023	1.352e+06	449858	253323	919354	417175	273219	396947	435684	304893	475952	413092	cpd:C10112
Com_28211_pos	Chlorambucil	C14 H19 Cl2 N O2	303.082	13.99	--	4.57005e+06	3.43354e+06	1.65378e+06	1.53008e+06	1.78433e+06	1.7836e+06	2.67266e+06	1.52743e+06	1.70573e+06	1.60104e+06	3.40268e+06	3.67607e+06	4.03728e+06	4.6438e+06	5.08427e+06	3.40392e+06	4.63612e+06	4.06955e+06	4.26385e+06	2.49866e+06	2.55717e+06	1.85545e+06	844597	1.10591e+06	1.12827e+06	2.14514e+06	1.51017e+06	1.05789e+06	1.25335e+06	786822	cpd:C06900
Com_4751_pos	5-methoxy-8,8-dimethyl-2-phenyl-4H,8H-pyrano[2,3-h]chromen-4-one	C21 H18 O4	312.142	5.413	--	579209	1.15288e+06	524785	1.13761e+06	1.05329e+06	1.05813e+06	1.49397e+06	634348	4.11736e+06	720112	640923	746847	5.81694e+06	3.99092e+06	5.03664e+06	2.30267e+06	4.86638e+06	5.26566e+06	2.67657e+06	3.31283e+06	5.77567e+06	3.17438e+06	2.57167e+06	8.13768e+06	8.73176e+06	5.52354e+06	2.51942e+07	985711	4.32998e+06	1.27959e+06	--
Com_1069_pos	Tricin 5-O-¦Â-D-glucoside	C23 H24 O12	492.125	7.474	--	8.26675e+07	6.39088e+07	7.41151e+07	7.76398e+07	7.79746e+07	7.00205e+07	9.81527e+07	1.00905e+08	2.24241e+08	8.74242e+07	1.24404e+08	1.34574e+08	1.72058e+08	1.47381e+08	2.67997e+08	1.93451e+08	1.93039e+08	2.94137e+08	2.43045e+08	2.50489e+08	1.97326e+08	2.82092e+08	5.4877e+08	2.39739e+08	2.61735e+08	4.38093e+08	4.65837e+08	3.40436e+08	4.45107e+08	2.93458e+08	--
Com_41591_pos	Przewaquinone A	C19 H18 O4	310.12	10.657	--	537389	509153	701806	359573	559500	579191	489390	461922	446833	462700	430529	618574	611529	572511	626316	805624	643795	742867	1.17959e+06	826828	1.10856e+06	1.08129e+06	1.17804e+06	950444	911919	1.12759e+06	1.08862e+06	1.0262e+06	1.09483e+06	858979	--
Com_477_pos	3-(dimethylamino)-1-phenylprop-2-en-1-one	C11 H13 N O	175.1	6.452	--	4.47993e+08	3.21141e+08	3.97976e+08	3.48136e+08	427362024	5.95667e+08	2.85923e+08	4.68007e+08	6.14072e+08	2.62775e+08	2.68341e+08	4.43321e+08	2.64937e+08	2.84568e+08	2.77541e+08	4.2334e+08	2.34246e+08	5.82632e+08	2.35208e+08	2.44454e+08	2.87207e+08	3.95612e+08	3.88003e+08	3.66507e+08	2.95073e+08	4.32802e+08	3.03763e+08	3.02177e+08	4.16994e+08	3.35642e+08	--
Com_48211_pos	2-(2,4-dihydroxyphenyl)-3,5,7-trihydroxy-4H-chromen-4-one	C15 H10 O7	320.053	14.685	Flavonoids	217447	268394	156103	205852	136939	223535	182212	350446	185842	216980	329408	193326	253552	225306	286670	191684	328752	190326	230192	221550	202405	123272	137936	203933	186731	296059	302905	270168	182082	176313	--
Com_14782_pos	Methyl Eugenol	C11 H14 O2	178.099	10.049	Benzene and substituted derivatives	4.15859e+06	6.63065e+06	3.21588e+06	6.5597e+06	3.89199e+06	9.72205e+06	2.34352e+06	4.20465e+06	1.02719e+07	4.23379e+06	4.16468e+06	5.27169e+06	5.94973e+06	4.28639e+06	6.80751e+06	9.85108e+06	1.33214e+07	1.33013e+07	5.6113e+06	8.43931e+06	9.52908e+06	5.09102e+06	4.14314e+06	7.26076e+06	4.38348e+06	7.52338e+06	8.89969e+06	4.50945e+06	6.98174e+06	3.72035e+06	--
[truncated: 712 more rows]

## Sheet: Table S2
Table S2. Sequencing statistics summary of transcriptome sequencing of smooth peels of C. limon harvested at five different days after flowering.
[truncated: 16 more rows]

## Sheet: Table S3
	Table S3. List of the most significantly differentially genes during lemon peel formation. (Positive log2FC for A_vs_B indicates up-regulation in B).
[truncated: 381 more rows]
